# Supplementary material for: Synthesis, crystal structure and computational analysis of 2,7-bis­(4-chloro­phen­yl)-3,3-dimethyl-1,4-diazepan-5-one
Source: Acta Crystallogr E Crystallogr Commun. 2023 Nov 30;79(Pt 12):1212–7. doi: 10.1107/S2056989023010162 (PMC10833417; doi:10.1107/S2056989023010162)
Supplement: Supplementary file 1 [file e-79-01212-sup1.cif]

##############################################################################
#                                                                            #
# This CIF contains the data in a paper accepted for publication in          #
# Acta Crystallographica Section E. It conforms to the requirements of       #
# Notes for Authors for Acta Crystallographica Section E, and has been       #
# peer reviewed under the auspices of the IUCr Commission on Journals.       #
#                                                                            #
# Full details of the Crystallographic Information File format               #
# are given in the paper "The Crystallographic Information File (CIF):       #
# a New Standard Archive File for Crystallography" by S. R. Hall, F. H.      #
# Allen and I. D. Brown [Acta Cryst. (1991), A47, 655-685].                  #
#                                                                            #
# The current version of the core CIF dictionary is obtainable from          #
# ftp://ftp.iucr.org/pub/cif_core.dic.                                       #
#                                                                            #
# Software is freely available for graphical display of the structure(s)     #
# in this CIF. For information consult the CIF software page                 #
# http://www.iucr.org/resources/cif/software.                                #
#                                                                            #
# This file may be used for bona fide research purposes within the           #
# scientific community so long as proper attribution is given to the journal # 
# article from which it was obtained.                                        #
#                                                                            #
##############################################################################
data_I
_audit_creation_method     'SHELXL-2019/3'
_journal_date_recd_electronic     2023-10-06
_journal_date_accepted     2023-11-23
_journal_name_full     'Acta Crystallographica, Section E'
_journal_year     2023
_journal_volume     79
_journal_issue     12
_journal_page_first     1212
_journal_page_last     1217
_journal_paper_category     GO
_journal_paper_doi     10.1107/S2056989023010162
_journal_coeditor_code     JW2001
_publ_contact_author_name     'Aravazhi Amalan Thiruvalluvar'
_publ_contact_author_address
;
Principal (Retired)
Kunthavai Naacchiyaar Government Arts College for Women (Autonomous)
Thanjavur 613 007
Tamilnadu
India
;
_publ_contact_author_email     'thiruvalluvar.a@gmail.com'
_publ_contact_author_fax     'None'
_publ_contact_author_phone     '+919894889103'
_publ_section_title
;
Synthesis, crystal structure and computational analysis of
2,7-bis(4-chlorophenyl)-3,3-dimethyl-1,4-diazepan-5-one
;
loop_
    _publ_author_name
    _publ_author_footnote
    _publ_author_address
    'Akila, Shanmugasundaram' .
;
Department of Chemistry
Annamalai University
Annamalai Nagar 608 002
Tamil Nadu
India
;
    'Vidhyasagar, Thankakan' .
;
Department of Chemistry
Annamalai University
Annamalai Nagar 608 002
Tamil Nadu
India
;
    'Winfred Jebaraj, John Peter' .
;
Department of Chemistry
St. John's College
Palayamkottai 627 002
Tamil Nadu
India
;
    'Thiruvalluvar, Aravazhi Amalan' .
;
Principal (Retired)
Kunthavai Naacchiyaar Government Arts College for Women (Autonomous)
Thanjavur 613 007
Tamil Nadu
India
;
    'Rajeswari, Krishnan'
;Additional correspondence author, e-mail: rraajjii2006@gmail.com.
;
;
Department of Chemistry
Annamalai University
Annamalai Nagar 608 002
Tamil Nadu
India
PG & Research Department of Chemistry
Government Arts College
Chidambaram 608 102
Tamil Nadu
India
;
_publ_section_synopsis
;
The seven-membered 1,4-diazepane ring adopts a chair conformation with the
4-chlorophenyl groups in equatorial orientations. The title compound possesses
a docking score of -8.9 kcal mol^-1^ with the human oestrogen receptor 3ERT
protein.
;
_chemical_name_systematic
;
2,7-Bis(4-chlorophenyl)-3,3-dimethyl-1,4-diazepan-5-one
;
_chemical_name_common     '1,4-diazepane'
_chemical_formula_moiety     'C19 H20 Cl2 N2 O'
_chemical_formula_sum     'C19 H20 Cl2 N2 O'
_chemical_formula_iupac     'C19 H20 Cl2 N2 O'
_chemical_formula_weight     363.27
_chemical_melting_point     465
_space_group_crystal_system     monoclinic
_space_group_name_H-M_alt     'P 21/n'
_space_group_name_Hall     '-P 2yn'
loop_
    _space_group_symop_operation_xyz
    'x, y, z'
    '-x+1/2, y+1/2, -z+1/2'
    '-x, -y, -z'
    'x-1/2, -y-1/2, z-1/2'
_cell_length_a     12.364(7)
_cell_length_b     11.148(5)
_cell_length_c     13.898(7)
_cell_angle_alpha     90
_cell_angle_beta     96.500(19)
_cell_angle_gamma     90
_cell_volume     1903.2(17)
_cell_formula_units_Z     4
_cell_measurement_reflns_used     7149
_cell_measurement_theta_min     2.3405
_cell_measurement_theta_max     27.9225
_cell_measurement_temperature     303(2)
_exptl_crystal_description     'block'
_exptl_crystal_colour     'colourless'
_exptl_crystal_size_max     0.330
_exptl_crystal_size_mid     0.250
_exptl_crystal_size_min     0.210
_exptl_crystal_density_diffrn     1.268
_exptl_crystal_density_meas     ?
_exptl_crystal_density_method     'not measured'
_exptl_crystal_F_000     760
_exptl_absorpt_coefficient_mu     0.349
_exptl_absorpt_correction_type     multi-scan
_exptl_absorpt_process_details
;
(<i>SADABS</i>; Krause <i>et al.</i>, 2015)
;
_exptl_absorpt_correction_T_min     0.6750
_exptl_absorpt_correction_T_max     0.7460
_diffrn_ambient_temperature     303(2)
_diffrn_source     ?
_diffrn_radiation_type     MoK\a
_diffrn_radiation_wavelength     0.71073
_diffrn_measurement_device_type     'Bruker D8 Quest XRD'
_diffrn_measurement_method     'Omega and Phi Scans'
_diffrn_detector_area_resol_mean     7.3910
_diffrn_reflns_number     26662
_diffrn_reflns_av_R_equivalents     0.0368
_diffrn_reflns_av_unetI/netI     0.0312
_diffrn_reflns_theta_min     2.090
_diffrn_reflns_theta_max     29.985
_diffrn_reflns_theta_full     25.242
_diffrn_measured_fraction_theta_max     0.990
_diffrn_measured_fraction_theta_full     0.997
_diffrn_reflns_limit_h_min     -17
_diffrn_reflns_limit_h_max     17
_diffrn_reflns_limit_k_min     -15
_diffrn_reflns_limit_k_max     15
_diffrn_reflns_limit_l_min     -19
_diffrn_reflns_limit_l_max     19
_refine_special_details
;
1. Fixed Uiso
 At 1.2 times of:
  All C(H) groups, All C(H,H) groups
 At 1.5 times of:
  All C(H,H,H) groups
2. Restrained planarity
 Cl7A, C71A, C72A, C73A, C74A, C75A, C76A
 with sigma of 0.1
 Cl7B, C71B, C72B, C73B, C74B, C75B, C76B
 with sigma of 0.1
3. Uiso/Uaniso restraints and constraints
C71A \\sim C72A \\sim C73A \\sim C74A \\sim C75A \\sim C76A \\sim C71B \\sim
C72B \\sim C73B \\sim C74B \\sim C75B \\sim C76B: within 2A with sigma of 0.04
and sigma for terminal atoms of 0.08 within 2A
4. Rigid body (RIGU) restrains
 Cl7A, C71A, C72A, C73A, C74A, C75A, C76A, Cl7B, C71B, C72B, C73B, C74B, C75B,
 C76B
 with sigma for 1-2 distances of 0.004 and sigma for 1-3 distances of 0.004
5. Same fragment restrains
{C21, C22, C23, C24, C25, C26} sigma for 1-2: 0.02, 1-3: 0.04
as in
{C71B, C72B, C73B, C74B, C75B, C76B}
{C21, C22, C23, C24, C25, C26} sigma for 1-2: 0.02, 1-3: 0.04
as in
{C71A, C72A, C73A, C74A, C75A, C76A}
6. Others
 Sof(H7B)=Sof(Cl7B)=Sof(C71B)=Sof(C72B)=Sof(H72B)=Sof(C73B)=Sof(H73B)=
 Sof(C74B)=Sof(C75B)=Sof(H75B)=Sof(C76B)=Sof(H76B)=1-FVAR(1)
 Sof(H7A)=Sof(Cl7A)=Sof(C71A)=Sof(C72A)=Sof(H72A)=Sof(C73A)=Sof(H73A)=
 Sof(C74A)=Sof(C75A)=Sof(H75A)=Sof(C76A)=Sof(H76A)=FVAR(1)
7.a Ternary CH refined with riding coordinates:
 C2(H2), C7(H7A), C7(H7B)
7.b Secondary CH2 refined with riding coordinates:
 C6(H6A,H6B)
7.c Aromatic/amide H refined with riding coordinates:
 C22(H22), C23(H23), C25(H25), C26(H26), C72A(H72A), C73A(H73A), C75A(H75A),
 C76A(H76A), C72B(H72B), C73B(H73B), C75B(H75B), C76B(H76B)
7.d Idealised Me refined as rotating group:
 C31(H31A,H31B,H31C), C32(H32A,H32B,H32C)
;
_reflns_number_total     5490
_reflns_number_gt     3378
_reflns_threshold_expression     'I > 2\s(I)'
_refine_ls_structure_factor_coef     Fsqd
_refine_ls_matrix_type     full
_refine_ls_R_factor_all     0.0902
_refine_ls_R_factor_gt     0.0487
_refine_ls_wR_factor_gt     0.1046
_refine_ls_wR_factor_ref     0.1275
_refine_ls_goodness_of_fit_ref     1.026
_refine_ls_restrained_S_all     1.009
_refine_ls_number_reflns     5490
_refine_ls_number_parameters     292
_refine_ls_number_restraints     308
_refine_ls_hydrogen_treatment     mixed
_refine_ls_weighting_scheme     calc
_refine_ls_weighting_details
              'w=1/[\s^2^(Fo^2^)+(0.0408P)^2^+0.5139P] where P=(Fo^2^+2Fc^2^)/3'
_atom_sites_solution_hydrogens     mixed
_atom_sites_solution_primary     direct
_atom_sites_solution_secondary     difmap
_refine_ls_shift/su_max     0.000
_refine_ls_shift/su_mean     0.000
_refine_diff_density_max     0.266
_refine_diff_density_min     -0.351
_refine_ls_extinction_method
;
<i>SHELXL</i> (Sheldrick, 2015<i>b</i>)
;
_refine_ls_extinction_coef     0.009(2)
_refine_ls_extinction_expression
                                  'Fc^*^=kFc[1+0.001xFc^2^\l^3^/sin(2\q)]^-1/4^'
loop_
    _atom_type_symbol
    _atom_type_description
    _atom_type_scat_dispersion_real
    _atom_type_scat_dispersion_imag
    _atom_type_scat_source
    'C' 'C' 0.0033 0.0016
                         'International Tables Vol C Tables 4.2.6.8 and 6.1.1.4'
    'H' 'H' 0.0000 0.0000
                         'International Tables Vol C Tables 4.2.6.8 and 6.1.1.4'
    'N' 'N' 0.0061 0.0033
                         'International Tables Vol C Tables 4.2.6.8 and 6.1.1.4'
    'O' 'O' 0.0106 0.0060
                         'International Tables Vol C Tables 4.2.6.8 and 6.1.1.4'
    'Cl' 'Cl' 0.1484 0.1585
                         'International Tables Vol C Tables 4.2.6.8 and 6.1.1.4'
_computing_data_collection
;
APEX3 (Bruker, 2017)
;
_computing_cell_refinement
;
SAINT (Bruker, 2017)
;
_computing_data_reduction
;
SAINT (Bruker, 2017)
;
_computing_structure_solution
;
<i>SHELXT</i> (Sheldrick, 2015<i>a</i>)
;
_computing_structure_refinement
;
<i>SHELXL</i> (Sheldrick, 2015<i>b</i>)
;
_computing_molecular_graphics
;
ORTEP-3 for Windows (Farrugia, 2012), PLATON (Spek, 2020)
and <i>CrystalExplorer 21.5</i> (Spackman <i>et al.</i>,  2021)
;
_computing_publication_material
;
SHELXL (Sheldrick, 2015b), PLATON (Spek, 2020) and
publCIF (Westrip, 2010)
;
loop_
    _atom_site_type_symbol
    _atom_site_label
    _atom_site_fract_x
    _atom_site_fract_y
    _atom_site_fract_z
    _atom_site_U_iso_or_equiv
    _atom_site_adp_type
    _atom_site_calc_flag
    _atom_site_occupancy
    _atom_site_disorder_assembly
    _atom_site_disorder_group
    C C2 0.42678(13) 0.06408(14) 0.29663(12) 0.0505(4) Uani d 1 . .
    H H2 0.497527 0.024372 0.310620 0.061 Uiso calc 1 . .
    C C3 0.37908(15) 0.02934(14) 0.19124(12) 0.0563(4) Uani d 1 . .
    C C5 0.50869(14) 0.14605(14) 0.09427(12) 0.0531(4) Uani d 1 . .
    C C6 0.50994(15) 0.25904(14) 0.15484(12) 0.0572(4) Uani d 1 . .
    H H6A 0.438954 0.296682 0.142841 0.069 Uiso calc 1 . .
    H H6B 0.562545 0.313999 0.132470 0.069 Uiso calc 1 . .
    C C7 0.53706(13) 0.24325(13) 0.26467(12) 0.0514(4) Uani d 1 . .
    H H7A 0.600394 0.190581 0.278399 0.062 Uiso calc 0.472(16) A 1
    H H7B 0.597421 0.186124 0.275903 0.062 Uiso calc 0.528(16) A 2
    C C21 0.35432(13) 0.02263(14) 0.37199(11) 0.0500(4) Uani d 1 . .
    C C22 0.38037(16) -0.07966(16) 0.42716(13) 0.0618(4) Uani d 1 . .
    H H22 0.443332 -0.122056 0.418510 0.074 Uiso calc 1 . .
    C C23 0.31446(17) -0.11953(18) 0.49463(13) 0.0692(5) Uani d 1 . .
    H H23 0.332555 -0.188505 0.530528 0.083 Uiso calc 1 . .
    C C24 0.22178(16) -0.05607(18) 0.50812(13) 0.0649(5) Uani d 1 . .
    C C25 0.19441(16) 0.04635(17) 0.45575(14) 0.0652(5) Uani d 1 . .
    H H25 0.131943 0.089007 0.465544 0.078 Uiso calc 1 . .
    C C26 0.26095(15) 0.08526(15) 0.38826(13) 0.0578(4) Uani d 1 . .
    H H26 0.242727 0.154763 0.353105 0.069 Uiso calc 1 . .
    C C31 0.27622(16) 0.0998(2) 0.15445(14) 0.0735(6) Uani d 1 . .
    H H31A 0.291534 0.184181 0.158105 0.110 Uiso calc 1 . .
    H H31B 0.219379 0.081252 0.193735 0.110 Uiso calc 1 . .
    H H31C 0.253316 0.078017 0.088445 0.110 Uiso calc 1 . .
    C C32 0.3536(2) -0.10543(17) 0.18778(15) 0.0826(7) Uani d 1 . .
    H H32A 0.330865 -0.128892 0.122133 0.124 Uiso calc 1 . .
    H H32B 0.296309 -0.122057 0.227101 0.124 Uiso calc 1 . .
    H H32C 0.417556 -0.149653 0.211950 0.124 Uiso calc 1 . .
    N N1 0.44413(11) 0.19400(12) 0.30811(11) 0.0522(3) Uani d 1 . .
    N N4 0.46228(13) 0.04530(13) 0.12336(11) 0.0594(4) Uani d 1 . .
    O O5 0.55447(11) 0.14660(11) 0.01998(9) 0.0699(4) Uani d 1 . .
    Cl Cl2 0.13826(6) -0.10582(7) 0.59300(5) 0.1053(3) Uani d 1 . .
    Cl Cl7A 0.6660(5) 0.7404(5) 0.4033(8) 0.1180(17) Uani d 0.472(16) A 1
    C C71A 0.5662(9) 0.3684(10) 0.2958(6) 0.0400(14) Uani d 0.472(16) A 1
    C C72A 0.6732(10) 0.3967(13) 0.3197(9) 0.066(3) Uani d 0.472(16) A 1
    H H72A 0.726064 0.338329 0.314837 0.079 Uiso calc 0.472(16) A 1
    C C73A 0.7046(12) 0.5102(14) 0.3510(11) 0.069(3) Uani d 0.472(16) A 1
    H H73A 0.778174 0.528912 0.362774 0.083 Uiso calc 0.472(16) A 1
    C C74A 0.6290(9) 0.5946(11) 0.3646(8) 0.063(2) Uani d 0.472(16) A 1
    C C75A 0.5212(7) 0.5719(8) 0.3382(9) 0.081(2) Uani d 0.472(16) A 1
    H H75A 0.469022 0.631200 0.342252 0.097 Uiso calc 0.472(16) A 1
    C C76A 0.4918(7) 0.4573(7) 0.3050(9) 0.070(2) Uani d 0.472(16) A 1
    H H76A 0.418363 0.440537 0.288274 0.084 Uiso calc 0.472(16) A 1
    Cl Cl7B 0.6571(4) 0.7280(4) 0.4386(5) 0.0942(12) Uani d 0.528(16) A 2
    C C71B 0.5707(8) 0.3609(9) 0.3218(6) 0.0416(13) Uani d 0.528(16) A 2
    C C72B 0.6760(9) 0.4015(10) 0.3337(8) 0.055(2) Uani d 0.528(16) A 2
    H H72B 0.730714 0.352297 0.314940 0.066 Uiso calc 0.528(16) A 2
    C C73B 0.7039(10) 0.5132(11) 0.3726(10) 0.0600(19) Uani d 0.528(16) A 2
    H H73B 0.776377 0.536746 0.384069 0.072 Uiso calc 0.528(16) A 2
    C C74B 0.6232(8) 0.5870(9) 0.3936(7) 0.0609(18) Uani d 0.528(16) A 2
    C C75B 0.5194(7) 0.5475(7) 0.3872(9) 0.088(2) Uani d 0.528(16) A 2
    H H75B 0.465714 0.596690 0.407604 0.105 Uiso calc 0.528(16) A 2
    C C76B 0.4918(6) 0.4342(7) 0.3506(8) 0.076(2) Uani d 0.528(16) A 2
    H H76B 0.419875 0.408339 0.345728 0.092 Uiso calc 0.528(16) A 2
    H H1 0.4518(14) 0.2083(16) 0.3689(14) 0.061(5) Uiso d 1 . .
    H H4 0.4644(15) -0.0126(17) 0.0823(14) 0.067(5) Uiso d 1 . .
loop_
    _atom_site_aniso_label
    _atom_site_aniso_U_11
    _atom_site_aniso_U_22
    _atom_site_aniso_U_33
    _atom_site_aniso_U_12
    _atom_site_aniso_U_13
    _atom_site_aniso_U_23
    C2 0.0524(9) 0.0428(8) 0.0567(9) -0.0010(7) 0.0076(7) -0.0071(7)
    C3 0.0688(11) 0.0474(8) 0.0540(9) -0.0144(8) 0.0131(8) -0.0106(7)
    C5 0.0575(10) 0.0459(8) 0.0556(9) -0.0056(7) 0.0058(8) -0.0080(7)
    C6 0.0704(11) 0.0412(8) 0.0605(10) -0.0080(7) 0.0101(8) -0.0074(7)
    C7 0.0502(9) 0.0421(8) 0.0616(10) -0.0035(7) 0.0053(7) -0.0109(7)
    C21 0.0551(10) 0.0450(8) 0.0493(8) -0.0037(7) 0.0040(7) -0.0086(6)
    C22 0.0653(11) 0.0609(10) 0.0590(10) 0.0084(8) 0.0058(8) 0.0021(8)
    C23 0.0839(14) 0.0688(12) 0.0542(10) -0.0009(10) 0.0049(10) 0.0092(9)
    C24 0.0713(12) 0.0744(12) 0.0500(9) -0.0124(10) 0.0112(8) -0.0072(9)
    C25 0.0648(12) 0.0652(11) 0.0678(11) 0.0005(9) 0.0164(9) -0.0125(9)
    C26 0.0650(11) 0.0471(9) 0.0620(10) 0.0029(8) 0.0103(8) -0.0062(7)
    C31 0.0649(12) 0.0900(14) 0.0633(11) -0.0162(10) -0.0020(9) -0.0043(10)
    C32 0.1246(19) 0.0556(11) 0.0731(13) -0.0334(11) 0.0353(12) -0.0190(9)
    N1 0.0568(8) 0.0451(7) 0.0548(8) -0.0063(6) 0.0077(6) -0.0136(6)
    N4 0.0808(11) 0.0431(7) 0.0574(8) -0.0107(7) 0.0220(7) -0.0142(6)
    O5 0.0867(9) 0.0602(7) 0.0673(8) -0.0183(6) 0.0290(7) -0.0156(6)
    Cl2 0.1109(5) 0.1293(6) 0.0826(4) -0.0138(4) 0.0409(4) 0.0141(4)
    Cl7A 0.1099(17) 0.0723(13) 0.175(4) -0.0380(12) 0.029(2) -0.060(2)
    C71A 0.050(2) 0.048(2) 0.021(3) -0.0042(17) 0.000(3) -0.004(3)
    C72A 0.060(4) 0.052(4) 0.089(6) -0.015(3) 0.019(4) -0.023(4)
    C73A 0.059(4) 0.064(4) 0.083(7) -0.017(3) 0.005(4) -0.017(4)
    C74A 0.070(3) 0.054(3) 0.065(5) -0.025(2) 0.016(3) -0.027(3)
    C75A 0.062(3) 0.057(3) 0.126(7) -0.007(2) 0.024(4) -0.037(4)
    C76A 0.046(2) 0.056(3) 0.108(6) -0.009(2) 0.009(4) -0.029(3)
    Cl7B 0.0812(15) 0.0640(11) 0.133(3) -0.0084(10) -0.0070(13) -0.0489(14)
    C71B 0.055(2) 0.044(2) 0.024(3) -0.0014(15) -0.003(2) -0.005(2)
    C72B 0.048(3) 0.050(4) 0.067(3) 0.001(3) 0.002(2) 0.000(3)
    C73B 0.055(3) 0.057(3) 0.066(4) -0.016(2) -0.004(3) -0.014(3)
    C74B 0.066(3) 0.055(3) 0.060(4) -0.002(2) -0.002(3) -0.022(3)
    C75B 0.063(3) 0.067(4) 0.132(7) -0.002(2) 0.009(4) -0.046(4)
    C76B 0.054(2) 0.060(3) 0.115(6) -0.006(2) 0.009(4) -0.036(4)
_geom_special_details
;
 All esds (except the esd in the dihedral angle between two l.s. planes)
 are estimated using the full covariance matrix.  The cell esds are taken
 into account individually in the estimation of esds in distances, angles
 and torsion angles; correlations between esds in cell parameters are only
 used when they are defined by crystal symmetry.  An approximate (isotropic)
 treatment of cell esds is used for estimating esds involving l.s. planes.
;
loop_
    _geom_bond_atom_site_label_1
    _geom_bond_atom_site_label_2
    _geom_bond_site_symmetry_2
    _geom_bond_distance
    _geom_bond_publ_flag
    C2 N1 . 1.470(2) ?
    C2 C21 . 1.525(2) ?
    C2 C3 . 1.564(2) ?
    C2 H2 . 0.9800 ?
    C3 N4 . 1.483(2) ?
    C3 C31 . 1.532(3) ?
    C3 C32 . 1.535(2) ?
    C5 O5 . 1.232(2) ?
    C5 N4 . 1.344(2) ?
    C5 C6 . 1.514(2) ?
    C6 C7 . 1.535(2) ?
    C6 H6A . 0.9700 ?
    C6 H6B . 0.9700 ?
    C7 N1 . 1.464(2) ?
    C7 C71A . 1.493(11) ?
    C7 C71B . 1.565(10) ?
    C7 H7A . 0.9800 ?
    C7 H7B . 0.9800 ?
    C21 C26 . 1.389(2) ?
    C21 C22 . 1.391(2) ?
    C22 C23 . 1.383(3) ?
    C22 H22 . 0.9300 ?
    C23 C24 . 1.377(3) ?
    C23 H23 . 0.9300 ?
    C24 C25 . 1.376(3) ?
    C24 Cl2 . 1.744(2) ?
    C25 C26 . 1.385(2) ?
    C25 H25 . 0.9300 ?
    C26 H26 . 0.9300 ?
    C31 H31A . 0.9600 ?
    C31 H31B . 0.9600 ?
    C31 H31C . 0.9600 ?
    C32 H32A . 0.9600 ?
    C32 H32B . 0.9600 ?
    C32 H32C . 0.9600 ?
    N1 H1 . 0.854(18) ?
    N4 H4 . 0.86(2) ?
    Cl7A C74A . 1.756(12) ?
    C71A C72A . 1.364(10) ?
    C71A C76A . 1.369(9) ?
    C72A C73A . 1.379(10) ?
    C72A H72A . 0.9300 ?
    C73A C74A . 1.355(10) ?
    C73A H73A . 0.9300 ?
    C74A C75A . 1.365(9) ?
    C75A C76A . 1.392(8) ?
    C75A H75A . 0.9300 ?
    C76A H76A . 0.9300 ?
    Cl7B C74B . 1.726(11) ?
    C71B C76B . 1.367(8) ?
    C71B C72B . 1.371(9) ?
    C72B C73B . 1.386(9) ?
    C72B H72B . 0.9300 ?
    C73B C74B . 1.351(9) ?
    C73B H73B . 0.9300 ?
    C74B C75B . 1.350(8) ?
    C75B C76B . 1.390(7) ?
    C75B H75B . 0.9300 ?
    C76B H76B . 0.9300 ?
loop_
    _geom_angle_atom_site_label_1
    _geom_angle_atom_site_label_2
    _geom_angle_atom_site_label_3
    _geom_angle_site_symmetry_1
    _geom_angle_site_symmetry_3
    _geom_angle
    _geom_angle_publ_flag
    N1 C2 C21 . . 108.29(12) ?
    N1 C2 C3 . . 112.36(14) ?
    C21 C2 C3 . . 112.31(13) ?
    N1 C2 H2 . . 107.9 ?
    C21 C2 H2 . . 107.9 ?
    C3 C2 H2 . . 107.9 ?
    N4 C3 C31 . . 109.60(15) ?
    N4 C3 C32 . . 104.62(14) ?
    C31 C3 C32 . . 109.34(17) ?
    N4 C3 C2 . . 110.54(14) ?
    C31 C3 C2 . . 113.34(14) ?
    C32 C3 C2 . . 109.02(15) ?
    O5 C5 N4 . . 120.56(15) ?
    O5 C5 C6 . . 119.01(15) ?
    N4 C5 C6 . . 120.38(15) ?
    C5 C6 C7 . . 116.40(14) ?
    C5 C6 H6A . . 108.2 ?
    C7 C6 H6A . . 108.2 ?
    C5 C6 H6B . . 108.2 ?
    C7 C6 H6B . . 108.2 ?
    H6A C6 H6B . . 107.3 ?
    N1 C7 C71A . . 114.0(4) ?
    N1 C7 C6 . . 111.08(14) ?
    C71A C7 C6 . . 101.5(4) ?
    N1 C7 C71B . . 106.3(4) ?
    C6 C7 C71B . . 115.1(3) ?
    N1 C7 H7A . . 110.0 ?
    C71A C7 H7A . . 110.0 ?
    C6 C7 H7A . . 110.0 ?
    N1 C7 H7B . . 108.0 ?
    C6 C7 H7B . . 108.0 ?
    C71B C7 H7B . . 108.0 ?
    C26 C21 C22 . . 117.83(16) ?
    C26 C21 C2 . . 121.54(15) ?
    C22 C21 C2 . . 120.63(15) ?
    C23 C22 C21 . . 121.29(17) ?
    C23 C22 H22 . . 119.4 ?
    C21 C22 H22 . . 119.4 ?
    C24 C23 C22 . . 119.35(18) ?
    C24 C23 H23 . . 120.3 ?
    C22 C23 H23 . . 120.3 ?
    C25 C24 C23 . . 120.86(17) ?
    C25 C24 Cl2 . . 119.52(16) ?
    C23 C24 Cl2 . . 119.62(16) ?
    C24 C25 C26 . . 119.25(17) ?
    C24 C25 H25 . . 120.4 ?
    C26 C25 H25 . . 120.4 ?
    C25 C26 C21 . . 121.39(17) ?
    C25 C26 H26 . . 119.3 ?
    C21 C26 H26 . . 119.3 ?
    C3 C31 H31A . . 109.5 ?
    C3 C31 H31B . . 109.5 ?
    H31A C31 H31B . . 109.5 ?
    C3 C31 H31C . . 109.5 ?
    H31A C31 H31C . . 109.5 ?
    H31B C31 H31C . . 109.5 ?
    C3 C32 H32A . . 109.5 ?
    C3 C32 H32B . . 109.5 ?
    H32A C32 H32B . . 109.5 ?
    C3 C32 H32C . . 109.5 ?
    H32A C32 H32C . . 109.5 ?
    H32B C32 H32C . . 109.5 ?
    C7 N1 C2 . . 115.87(12) ?
    C7 N1 H1 . . 109.4(12) ?
    C2 N1 H1 . . 106.9(12) ?
    C5 N4 C3 . . 129.94(14) ?
    C5 N4 H4 . . 112.3(13) ?
    C3 N4 H4 . . 114.0(12) ?
    C72A C71A C76A . . 117.0(9) ?
    C72A C71A C7 . . 118.9(9) ?
    C76A C71A C7 . . 124.1(8) ?
    C71A C72A C73A . . 121.3(11) ?
    C71A C72A H72A . . 119.4 ?
    C73A C72A H72A . . 119.4 ?
    C74A C73A C72A . . 120.5(11) ?
    C74A C73A H73A . . 119.7 ?
    C72A C73A H73A . . 119.7 ?
    C73A C74A C75A . . 120.1(9) ?
    C73A C74A Cl7A . . 121.7(9) ?
    C75A C74A Cl7A . . 117.8(9) ?
    C74A C75A C76A . . 118.0(8) ?
    C74A C75A H75A . . 121.0 ?
    C76A C75A H75A . . 121.0 ?
    C71A C76A C75A . . 122.8(8) ?
    C71A C76A H76A . . 118.6 ?
    C75A C76A H76A . . 118.6 ?
    C76B C71B C72B . . 117.9(8) ?
    C76B C71B C7 . . 119.5(7) ?
    C72B C71B C7 . . 122.1(7) ?
    C71B C72B C73B . . 122.3(9) ?
    C71B C72B H72B . . 118.9 ?
    C73B C72B H72B . . 118.9 ?
    C74B C73B C72B . . 118.4(10) ?
    C74B C73B H73B . . 120.8 ?
    C72B C73B H73B . . 120.8 ?
    C75B C74B C73B . . 120.4(9) ?
    C75B C74B Cl7B . . 120.8(7) ?
    C73B C74B Cl7B . . 118.5(8) ?
    C74B C75B C76B . . 120.9(7) ?
    C74B C75B H75B . . 119.6 ?
    C76B C75B H75B . . 119.6 ?
    C71B C76B C75B . . 119.8(7) ?
    C71B C76B H76B . . 120.1 ?
    C75B C76B H76B . . 120.1 ?
loop_
    _geom_torsion_atom_site_label_1
    _geom_torsion_atom_site_label_2
    _geom_torsion_atom_site_label_3
    _geom_torsion_atom_site_label_4
    _geom_torsion_site_symmetry_1
    _geom_torsion_site_symmetry_2
    _geom_torsion_site_symmetry_3
    _geom_torsion_site_symmetry_4
    _geom_torsion
    _geom_torsion_publ_flag
    N1 C2 C3 N4 . . . . 70.74(17) ?
    C21 C2 C3 N4 . . . . -166.89(13) ?
    N1 C2 C3 C31 . . . . -52.76(19) ?
    C21 C2 C3 C31 . . . . 69.62(18) ?
    N1 C2 C3 C32 . . . . -174.79(15) ?
    C21 C2 C3 C32 . . . . -52.41(19) ?
    O5 C5 C6 C7 . . . . -134.43(18) ?
    N4 C5 C6 C7 . . . . 42.8(2) ?
    C5 C6 C7 N1 . . . . -76.04(18) ?
    C5 C6 C7 C71A . . . . 162.5(4) ?
    C5 C6 C7 C71B . . . . 163.1(4) ?
    N1 C2 C21 C26 . . . . 45.9(2) ?
    C3 C2 C21 C26 . . . . -78.75(19) ?
    N1 C2 C21 C22 . . . . -133.83(16) ?
    C3 C2 C21 C22 . . . . 101.51(18) ?
    C26 C21 C22 C23 . . . . 1.4(3) ?
    C2 C21 C22 C23 . . . . -178.88(16) ?
    C21 C22 C23 C24 . . . . -0.6(3) ?
    C22 C23 C24 C25 . . . . -0.3(3) ?
    C22 C23 C24 Cl2 . . . . 179.97(15) ?
    C23 C24 C25 C26 . . . . 0.4(3) ?
    Cl2 C24 C25 C26 . . . . -179.84(14) ?
    C24 C25 C26 C21 . . . . 0.4(3) ?
    C22 C21 C26 C25 . . . . -1.2(3) ?
    C2 C21 C26 C25 . . . . 179.01(15) ?
    C71A C7 N1 C2 . . . . -167.4(4) ?
    C6 C7 N1 C2 . . . . 78.68(18) ?
    C71B C7 N1 C2 . . . . -155.4(4) ?
    C21 C2 N1 C7 . . . . 161.36(14) ?
    C3 C2 N1 C7 . . . . -74.02(19) ?
    O5 C5 N4 C3 . . . . -161.09(18) ?
    C6 C5 N4 C3 . . . . 21.7(3) ?
    C31 C3 N4 C5 . . . . 58.5(2) ?
    C32 C3 N4 C5 . . . . 175.64(19) ?
    C2 C3 N4 C5 . . . . -67.1(2) ?
    N1 C7 C71A C72A . . . . 135.9(6) ?
    C6 C7 C71A C72A . . . . -104.6(6) ?
    N1 C7 C71A C76A . . . . -42.0(7) ?
    C6 C7 C71A C76A . . . . 77.5(6) ?
    C76A C71A C72A C73A . . . . -0.5(9) ?
    C7 C71A C72A C73A . . . . -178.5(8) ?
    C71A C72A C73A C74A . . . . 4.2(14) ?
    C72A C73A C74A C75A . . . . -6.7(16) ?
    C72A C73A C74A Cl7A . . . . -179.4(7) ?
    C73A C74A C75A C76A . . . . 5.3(13) ?
    Cl7A C74A C75A C76A . . . . 178.3(5) ?
    C72A C71A C76A C75A . . . . -0.8(9) ?
    C7 C71A C76A C75A . . . . 177.1(6) ?
    C74A C75A C76A C71A . . . . -1.5(10) ?
    N1 C7 C71B C76B . . . . -38.5(6) ?
    C6 C7 C71B C76B . . . . 85.0(6) ?
    N1 C7 C71B C72B . . . . 150.0(6) ?
    C6 C7 C71B C72B . . . . -86.5(6) ?
    C76B C71B C72B C73B . . . . -0.5(8) ?
    C7 C71B C72B C73B . . . . 171.1(7) ?
    C71B C72B C73B C74B . . . . -4.4(12) ?
    C72B C73B C74B C75B . . . . 7.6(13) ?
    C72B C73B C74B Cl7B . . . . -178.0(7) ?
    C73B C74B C75B C76B . . . . -6.0(12) ?
    Cl7B C74B C75B C76B . . . . 179.7(5) ?
    C72B C71B C76B C75B . . . . 2.3(8) ?
    C7 C71B C76B C75B . . . . -169.6(6) ?
    C74B C75B C76B C71B . . . . 0.9(10) ?
loop_
    _geom_hbond_atom_site_label_D
    _geom_hbond_atom_site_label_H
    _geom_hbond_atom_site_label_A
    _geom_hbond_site_symmetry_A
    _geom_hbond_distance_DH
    _geom_hbond_distance_HA
    _geom_hbond_distance_DA
    _geom_hbond_angle_DHA
    _geom_hbond_publ_flag
    C32 H32A O5 3_655 0.96 2.57 3.253(3) 129 yes
    C73B H73B O5 2_655 0.93 2.65 3.515(13) 155 yes
    N4 H4 O5 3_655 0.86(2) 2.06(2) 2.914(2) 171.7(17) yes
_shelx_space_group_comment
;
The symmetry employed for this shelxl refinement is uniquely defined
by the following loop, which should always be used as a source of
symmetry information in preference to the above space-group names.
They are only intended as comments.
;
_shelx_estimated_absorpt_T_min     0.894
_shelx_estimated_absorpt_T_max     0.930
_shelx_hkl_file
;
  -2   0   0  719.43   18.70
   2   0   0  777.02   17.90
   2   0   0  742.63   19.10
  -2   0   0  765.52   18.10
  -3   0   0    0.90    1.60
  -3   0   0    4.80    1.80
   3   0   0    5.70    2.40
   3   0   0    1.30    1.20
  -4   0   0   74.89    5.90
   4   0   0   72.39    6.60
   4   0   0   85.49    5.80
  -4   0   0   78.69    6.60
  -5   0   0   -0.20    1.60
  -5   0   0    1.90    1.80
   5   0   0    1.10    1.40
   5   0   0   -0.70    1.90
   6   0   0 3533.55   74.79
   6   0   0 3373.46   81.19
  -6   0   0 3461.45   77.79
  -6   0   0 3505.55   79.59
  -7   0   0   -2.70    2.40
   7   0   0   -3.80    2.10
   7   0   0   -0.30    1.90
  -7   0   0    1.90    2.70
   8   0   0   37.10    6.30
   8   0   0   34.20    8.50
  -8   0   0   38.20    7.70
  -8   0   0   46.60    8.00
  -9   0   0   22.50    6.50
   9   0   0    2.80    2.90
  -9   0   0   -3.90    2.60
   9   0   0   -1.20    2.10
  10   0   0  300.37   23.20
 -10   0   0  286.67   19.70
 -10   0   0  285.17   19.00
 -11   0   0   -3.60    3.50
 -11   0   0   -4.20    5.40
  11   0   0    0.40    4.40
 -12   0   0    6.20    4.70
  12   0   0   11.70    8.10
 -12   0   0    6.50    6.20
  13   0   0   -6.20    4.40
 -13   0   0    0.10    4.80
 -14   0   0   35.60    9.00
  14   0   0   42.00   13.90
 -15   0   0    0.50    4.00
  15   0   0    3.70    8.70
  16   0   0   24.10   12.30
 -16   0   0   13.30    7.20
  -1  -1   0  735.23   16.60
  -1  -1   0  740.33   18.30
   1  -1   0  718.93   16.00
  -1  -1   0  719.23   15.00
   1   1   0  712.43   18.30
  -1   1   0  747.93   16.10
   1   1   0  736.13   16.90
   1   1   0  666.03   16.70
  -2  -1   0 2336.07   50.29
  -2  -1   0 2311.87   45.70
   2  -1   0 2377.96   47.40
   2  -1   0 2329.37   46.50
   2   1   0 2315.37   45.40
  -2   1   0 2363.96   47.30
  -2   1   0 2326.67   44.80
   2   1   0 2311.87   50.59
   3  -1   0 1548.35   34.40
  -3  -1   0 1552.24   38.50
   3  -1   0 1543.15   35.40
  -3  -1   0 1566.44   34.20
   3   1   0 1574.54   33.40
   3   1   0 1547.25   39.20
  -3   1   0 1544.95   35.50
  -3   1   0 1528.65   33.70
   4  -1   0 2148.89   48.30
  -4  -1   0 2179.08   47.80
   4  -1   0 2101.39   48.20
  -4  -1   0 2134.19   51.99
   4   1   0 2121.19   46.00
   4   1   0 2236.48   53.89
  -4   1   0 2187.58   49.00
  -4   1   0 2130.39   47.30
  -5  -1   0 1509.05   41.80
  -5  -1   0 1491.05   37.60
   5  -1   0 1465.55   37.30
   5  -1   0 1437.46   38.40
  -5   1   0 1446.66   38.10
   5   1   0 1479.45   43.10
  -5   1   0 1451.75   37.00
   5   1   0 1368.66   34.70
  -6  -1   0 1032.60   34.70
   6  -1   0 1029.20   32.80
  -6  -1   0  978.40   30.40
   6  -1   0  973.50   29.90
   6   1   0  994.70   35.80
  -6   1   0 1016.70   30.70
   6   1   0 1003.80   28.20
  -6   1   0 1036.30   31.60
   7  -1   0  168.58   13.20
  -7  -1   0  167.58   13.90
  -7  -1   0  169.28   11.90
   7  -1   0  169.98   11.10
  -7   1   0  156.28   11.90
   7   1   0  166.08   14.60
  -7   1   0  174.68   12.30
   7   1   0  168.08   10.30
   8  -1   0   60.59    7.20
  -8  -1   0   66.29    8.10
  -8  -1   0   69.99   11.50
   8  -1   0   59.89    8.60
   8   1   0   68.39    7.00
   8   1   0   47.90   10.80
  -8   1   0   69.79    8.60
  -8   1   0   71.39    8.50
  -9  -1   0   60.49   11.70
   9  -1   0   53.99   10.80
   9  -1   0   55.89    7.20
  -9  -1   0   66.89   10.60
  -9   1   0   55.69    9.90
   9   1   0   70.99   13.20
   9   1   0   48.10    7.60
  -9   1   0   60.59    8.70
 -10  -1   0    3.70    4.30
 -10  -1   0   -0.80    4.80
  10  -1   0   -0.10    4.60
 -10   1   0    2.10    4.90
 -10   1   0   10.30    4.10
 -10   1   0    9.70    5.80
  10   1   0    2.40    5.00
  11  -1   0   65.69   13.60
 -11  -1   0   80.29   13.20
 -11  -1   0   88.59   12.90
  11   1   0   95.09   17.20
 -11   1   0   82.79   13.50
 -11   1   0   92.09   11.80
  12  -1   0  162.68   16.90
 -12  -1   0  172.98   16.70
 -12   1   0  158.48   15.70
  12   1   0  160.08   20.10
 -12   1   0  168.18   16.40
  13  -1   0    2.20    6.70
 -13  -1   0    2.60    4.50
 -13   1   0    2.40    4.40
  13   1   0   -9.40    4.60
 -14  -1   0    4.70    5.80
  14  -1   0   10.80    9.00
 -14   1   0    0.70    4.90
  15  -1   0   71.09   18.40
  15   1   0   -0.30    9.20
 -15   1   0    5.10    5.50
 -16  -1   0   18.60    8.60
 -16   1   0    3.80    5.60
  16   1   0   12.30   11.10
  17   1   0  -16.60   10.30
   1  -2   0 1938.11   38.40
   1  -2   0 2017.50   40.40
   1  -2   0 2012.10   37.00
  -1  -2   0 2026.60   44.50
  -1  -2   0 2042.00   41.80
   1  -2   0 2086.39   41.10
  -1   2   0 1988.10   39.00
  -1   2   0 2020.90   41.10
  -1   2   0 2071.79   37.20
  -1   2   0 2047.00   40.30
   1   2   0 1984.10   44.70
   1   2   0 1998.00   41.90
  -2  -2   0 2768.62   56.49
  -2  -2   0 2704.73   59.99
   2  -2   0 2776.02   55.49
   2   2   0 2751.92   52.99
  -2   2   0 2741.53   54.99
   2   2   0 2754.72   60.89
  -2   2   0 2686.93   51.19
  -3  -2   0 3099.09   63.09
   3  -2   0 3117.29   65.59
  -3  -2   0 3260.87   71.29
   3  -2   0 3163.68   60.89
   3   2   0 3304.07   72.59
  -3   2   0 3251.67   59.99
   3   2   0 3259.07   62.79
  -3   2   0 3125.79   61.29
  -3   2   0 3166.58   65.49
  -4  -2   0    6.40    2.20
   4  -2   0    5.20    1.80
  -4  -2   0    3.30    2.90
  -4   2   0    3.80    1.80
  -4   2   0    4.80    2.30
  -4   2   0    4.10    1.40
   4   2   0    3.50    3.00
   5  -2   0 5055.89  102.79
  -5  -2   0 5101.89  103.19
   5  -2   0 5066.29  105.39
  -5  -2   0 5130.09  111.99
   5   2   0 5325.57  115.29
  -5   2   0 5196.08  105.59
   5   2   0 5086.49  100.99
  -5   2   0 5199.78  100.99
   6  -2   0  201.48   11.90
  -6  -2   0  201.98   14.70
   6  -2   0  198.78   12.00
  -6  -2   0  214.38   12.10
   6   2   0  206.38   10.50
  -6   2   0  199.88   12.30
  -6   2   0  207.78   10.90
   6   2   0  216.68   16.20
   7  -2   0   12.00    3.60
   7  -2   0   13.50    5.20
  -7  -2   0   20.10    6.10
  -7  -2   0   18.80    4.80
   7   2   0   19.00    4.10
  -7   2   0   13.20    3.50
  -7   2   0   16.20    4.50
  -7   2   0   18.70    5.10
   7   2   0    7.00    6.30
  -8  -2   0  377.96   19.40
   8  -2   0  358.56   19.30
   8  -2   0  352.36   21.10
  -8  -2   0  367.46   22.30
   8   2   0  403.26   25.60
  -8   2   0  378.36   19.50
   8   2   0  389.36   25.40
  -8   2   0  362.36   17.80
  -8   2   0  351.06   15.70
  -9  -2   0  408.06   30.10
   9  -2   0  447.86   23.80
   9  -2   0  399.16   20.50
  -9  -2   0  428.56   22.30
   9   2   0  410.66   18.50
  -9   2   0  415.26   19.70
  -9   2   0  419.96   22.20
   9   2   0  454.75   29.40
  -9   2   0  436.66   21.20
 -10  -2   0  260.87   21.00
  10  -2   0  256.77   19.60
 -10  -2   0  244.38   17.80
  10   2   0  283.27   24.50
 -10   2   0  264.47   14.80
 -10   2   0  273.57   17.70
 -10   2   0  291.07   19.50
  11  -2   0  148.99   15.60
 -11  -2   0  146.29   14.60
  11   2   0  164.78   21.00
 -11   2   0  143.09   14.00
 -11   2   0  141.39   14.30
 -12  -2   0   61.39   11.70
  12  -2   0   58.99   13.10
 -12   2   0   61.49   11.50
 -12   2   0   67.69   11.90
  12   2   0   68.69   16.00
 -13  -2   0    1.90    4.70
  13  -2   0    9.70    5.00
 -13   2   0   -1.00    3.90
  13   2   0    0.70    8.90
 -13   2   0    4.40    6.00
 -14  -2   0    8.10    7.60
  14  -2   0   10.10    5.80
  14   2   0    3.90    9.20
 -14   2   0   -0.80    5.10
 -15  -2   0   -1.00    6.20
  15   2   0    0.30   10.80
 -15   2   0   10.50    6.40
 -16  -2   0    2.60    6.80
 -16   2   0   -6.90    4.00
  16   2   0    6.30   10.60
  17   2   0   23.80   13.80
   0  -3   0    1.10    0.70
   0  -3   0    0.20    1.20
   0  -3   0    2.00    1.20
   0   3   0    1.00    1.60
   0   3   0    0.50    1.00
  -1  -3   0  137.89    8.40
  -1  -3   0  148.09    7.30
   1  -3   0  133.49    6.20
   1  -3   0  141.99    6.20
   1  -3   0  147.49    3.80
   1  -3   0  144.99    6.90
  -1   3   0  143.99    7.20
  -1   3   0  141.09    6.60
   1   3   0  144.29    7.50
  -1   3   0  141.49    4.20
   1   3   0  144.19    9.00
  -2  -3   0  108.39    5.20
  -2  -3   0  100.79    6.50
   2  -3   0   99.69    5.90
  -2  -3   0   97.49    7.80
   2   3   0   96.69    6.70
  -2   3   0   99.59    3.60
  -2   3   0  104.59    5.80
   2   3   0  102.19    8.40
  -2   3   0   99.69    6.00
  -3  -3   0 1636.84   51.39
  -3  -3   0 1703.53   37.50
  -3  -3   0 1818.22   51.99
   3  -3   0 1776.92   40.80
   3   3   0 1752.52   37.20
  -3   3   0 1762.72   39.80
   3   3   0 1715.53   47.50
  -3   3   0 1734.33   34.60
  -4  -3   0 2574.34   58.89
  -4  -3   0 2554.14   54.29
   4  -3   0 2560.44   57.49
  -4  -3   0 2598.34   64.59
   4   3   0 2598.14   66.49
  -4   3   0 2511.35   56.49
   4   3   0 2461.25   52.89
  -4   3   0 2561.24   50.99
   5  -3   0 2128.59   52.59
  -5  -3   0 2211.88   59.89
  -5  -3   0 2218.08   49.99
  -5   3   0 2135.99   51.79
  -5   3   0 2211.18   46.30
   5   3   0 2180.58   61.99
   5   3   0 2172.18   48.10
  -6  -3   0   12.50    3.80
   6  -3   0    9.00    3.10
  -6  -3   0   13.40    6.20
   6  -3   0    9.20    3.50
  -6   3   0   12.50    2.70
   6   3   0   11.50    3.00
  -6   3   0   13.30    2.90
  -6   3   0   16.00    4.40
  -7  -3   0  717.93   26.20
  -7  -3   0  725.33   32.30
   7  -3   0  710.93   24.70
   7  -3   0  756.32   27.70
  -7   3   0  754.22   22.70
  -7   3   0  729.53   27.20
   7   3   0  730.03   34.90
   7   3   0  720.53   23.40
  -7   3   0  755.02   22.70
   8  -3   0   76.79    8.60
   8  -3   0   89.09    9.20
  -8  -3   0   82.99    8.90
   8   3   0   90.39    7.60
  -8   3   0   74.49    6.60
  -8   3   0   88.89    9.90
  -8   3   0   80.59    7.50
   8   3   0   89.79   13.10
   9  -3   0   71.39   10.70
  -9  -3   0   91.99   10.80
  -9  -3   0   58.49    9.40
   9  -3   0   70.49    8.70
   9   3   0   72.69    7.40
   9   3   0   51.99   12.30
  -9   3   0   82.39    7.60
  -9   3   0   69.59    8.90
  -9   3   0   70.89    9.20
  10  -3   0 1200.98   42.70
 -10  -3   0 1240.88   43.40
 -10   3   0 1156.38   37.00
 -10   3   0 1219.28   36.10
 -10   3   0 1182.08   42.70
  11  -3   0    6.20    4.90
 -11  -3   0   17.10    6.70
  11   3   0    5.90    8.10
 -11   3   0   13.70    6.00
 -12  -3   0   -0.60    4.20
  12   3   0   -5.70    5.60
 -12   3   0   11.30    5.90
 -13  -3   0    4.10    5.10
 -13   3   0   -0.40    4.20
  13   3   0   12.00    7.40
 -14  -3   0    1.50    4.80
  14   3   0   11.10    9.20
 -14   3   0   12.60    6.40
 -15  -3   0    4.80    7.10
 -15   3   0    1.30    6.50
  15   3   0    1.00    9.30
 -16  -3   0    3.40    6.50
  16   3   0    2.90   11.40
 -16   3   0   24.60   10.50
   0  -4   0  942.71   22.10
   0  -4   0 1014.00   28.00
   0   4   0 1033.10   29.10
   0   4   0 1093.39   27.80
   1  -4   0  375.96   12.50
   1  -4   0  390.96   14.70
  -1  -4   0  351.46   15.70
   1  -4   0  362.66   12.70
   1  -4   0  365.26   10.10
   1   4   0  368.06   16.80
  -1   4   0  357.16   13.50
   1   4   0  369.66   14.30
  -1   4   0  367.36   13.90
   2  -4   0  234.18   10.10
  -2  -4   0  238.18   11.30
  -2  -4   0  222.18    8.60
   2  -4   0  225.48    7.60
   2   4   0  244.08   11.70
  -2   4   0  259.97   11.30
   2   4   0  235.18   14.20
  -2   4   0  230.08    6.50
  -2   4   0  217.98    8.60
  -3  -4   0  186.48   13.00
   3  -4   0  195.38   10.10
  -3  -4   0  179.88   10.30
  -3  -4   0  191.48    8.50
   3   4   0  204.88   11.70
   3   4   0  206.68   14.40
  -3   4   0  186.08    6.20
  -3   4   0  192.88    9.50
  -3   4   0  196.78   10.10
  -4  -4   0  292.67   17.60
  -4  -4   0  306.27   14.70
   4  -4   0  295.37   13.90
  -4  -4   0  308.67   12.10
  -4   4   0  294.37    9.20
   4   4   0  298.57   11.60
  -4   4   0  292.17   13.20
   4   4   0  311.87   19.20
  -5  -4   0   21.50    5.10
  -5  -4   0   20.90    4.10
   5  -4   0   17.90    4.50
  -5  -4   0   10.10    4.10
  -5   4   0   14.10    2.50
   5   4   0   18.60    3.70
  -5   4   0   12.20    3.90
  -6  -4   0  754.82   28.10
  -6  -4   0  776.62   33.80
  -6  -4   0  750.62   24.80
   6  -4   0  772.72   27.60
  -6   4   0  779.62   26.80
   6   4   0  780.72   35.60
   6   4   0  760.12   23.10
  -6   4   0  766.22   21.10
  -7  -4   0  173.88   13.40
  -7  -4   0  167.98   18.00
   7  -4   0  200.18   13.60
  -7  -4   0  197.98   12.50
  -7   4   0  183.18   12.60
  -7   4   0  196.58    9.80
   7   4   0  189.18   10.70
   7   4   0  186.28   17.50
  -8  -4   0   21.30    7.60
  -8  -4   0   11.30    4.60
   8  -4   0   12.90    4.90
  -8   4   0   11.80    4.30
   8   4   0   12.90    3.80
   8   4   0   15.40    7.10
  -8   4   0   10.90    3.10
  -9  -4   0   55.29   11.00
  -9   4   0   49.99    9.10
   9   4   0   60.69   16.80
  -9   4   0   53.19    5.90
 -10  -4   0    5.10    3.90
  10   4   0   -1.20    5.70
 -10   4   0    8.20    4.90
 -10   4   0    6.40    3.30
 -11  -4   0   74.89   12.10
  11   4   0  108.39   22.30
 -11   4   0   87.09   11.40
 -12  -4   0   -0.30    4.30
  12   4   0   12.50    9.60
 -12   4   0    9.40    5.00
 -13  -4   0    8.20    6.60
  13   4   0   10.00    6.10
 -13   4   0    3.20    3.80
 -14  -4   0   -2.30    5.40
 -14   4   0    5.10    5.50
  14   4   0   -6.60    9.90
 -15  -4   0   -2.50    4.60
 -15   4   0   -3.40    4.90
  15   4   0  -11.30    9.40
 -16  -4   0   16.20    9.10
 -16   4   0   43.90   10.80
   0  -5   0    3.20    1.30
   0  -5   0    2.80    2.60
   0  -5   0    1.60    1.80
   0   5   0    4.30    2.30
   0   5   0    4.00    2.70
   1  -5   0 1218.88   32.10
   1  -5   0 1258.37   32.90
   1  -5   0 1225.08   25.00
   1  -5   0 1242.58   31.00
  -1  -5   0 1264.87   33.50
  -1  -5   0 1282.17   29.90
  -1   5   0 1227.08   33.80
   1   5   0 1271.57   38.40
  -1   5   0 1254.47   33.70
   1   5   0 1277.77   34.60
   2  -5   0 6039.00  120.09
   2  -5   0 6045.99  118.59
   2  -5   0 6034.30  114.79
  -2  -5   0 6421.96  129.29
  -2  -5   0 6013.90  121.39
   2   5   0 6151.68  122.89
  -2   5   0 6011.10  117.79
  -2   5   0 5512.55  109.69
   2   5   0 6004.50  130.19
  -2   5   0 6262.17  121.39
  -3  -5   0  125.89   11.50
  -3  -5   0  121.49    7.00
   3  -5   0  111.29    7.90
  -3  -5   0  125.79    9.10
  -3   5   0  116.69    7.80
  -3   5   0  114.99    4.70
  -3   5   0  116.09    8.50
   3   5   0  125.69   12.40
   3   5   0  129.59    9.90
   4  -5   0  111.79    8.70
  -4  -5   0  109.49   11.10
  -4  -5   0   97.19    8.50
  -4  -5   0  112.29    7.30
   4   5   0  117.29   14.90
  -4   5   0  101.49    5.00
  -4   5   0  109.69    8.10
   5  -5   0  805.22   27.90
  -5  -5   0  824.82   28.80
  -5  -5   0  786.52   34.30
  -5   5   0  825.12   20.30
   5   5   0  815.62   36.50
  -5   5   0  869.51   27.80
  -6  -5   0  211.78   14.00
  -6  -5   0  190.88   11.30
  -6  -5   0  181.28   16.40
   6  -5   0  196.18   13.10
   6   5   0  197.38   10.50
  -6   5   0  208.88   12.70
   6   5   0  190.38   17.90
   7  -5   0  391.96   24.20
  -7  -5   0  399.56   20.80
  -7  -5   0  411.66   18.60
  -7  -5   0  430.76   25.90
   7   5   0  375.56   26.90
  -7   5   0  427.16   19.90
   7   5   0  424.46   19.10
  -7   5   0  397.96   14.30
  -8  -5   0   92.39    9.50
   8  -5   0  106.39   10.80
  -8  -5   0   91.49   10.70
  -8   5   0  101.49    7.60
  -8   5   0  107.79   10.50
   8   5   0  105.59   15.20
   8   5   0  101.29    8.60
  -9  -5   0   22.30    6.80
  -9   5   0   21.00    4.50
   9   5   0   15.90    7.60
  -9   5   0   22.20    6.50
 -10  -5   0    9.30    4.80
 -10   5   0   11.10    5.20
 -10   5   0   15.60    4.60
 -11  -5   0   60.89   11.40
 -11   5   0   51.79    7.10
  11   5   0   58.09   15.80
 -11   5   0   62.29   17.50
 -12  -5   0   35.40    9.10
  12   5   0   49.00   15.50
 -12   5   0   42.90    9.90
 -13  -5   0    9.20    5.80
 -13   5   0   17.10    7.70
  13   5   0   16.50    9.90
 -14  -5   0   15.40    7.50
  14   5   0   13.60   12.10
 -14   5   0   18.10    7.60
 -15  -5   0   13.90    7.50
  15   5   0   30.30   13.40
 -15   5   0   -0.50    7.00
 -16  -5   0    2.40    8.60
 -16   5   0   17.20    7.90
  16   5   0  -12.40   12.80
   0  -6   0 6252.17  115.49
   0  -6   0 6362.56  124.59
   0   6   0 5876.61  124.79
   0   6   0 6094.09  129.69
  -1  -6   0  321.47   17.40
  -1  -6   0  325.67   15.30
   1  -6   0  331.17   14.80
   1  -6   0  318.77   13.40
   1  -6   0  314.07   14.60
  -1  -6   0  304.67   12.10
   1  -6   0  316.87    8.00
   1   6   0  323.57   16.10
  -1   6   0  309.97   15.90
   1   6   0  332.07   18.80
  -1   6   0  340.47   15.90
  -2  -6   0  522.15   17.80
   2  -6   0  493.25   16.50
   2  -6   0  506.65   19.40
   2  -6   0  479.25   17.90
  -2  -6   0  487.15   19.80
  -2  -6   0  479.45   23.20
  -2   6   0  493.85   18.80
   2   6   0  509.55   25.30
  -2   6   0  494.95   23.10
  -3  -6   0 1698.23   39.20
  -3  -6   0 1693.63   44.90
   3  -6   0 1618.44   42.30
  -3  -6   0 1719.73   51.89
  -3   6   0 1567.94   32.50
   3   6   0 1654.13   61.09
  -3   6   0 1681.03   44.40
   3   6   0 1583.14   45.80
   4  -6   0  325.57   15.70
  -4  -6   0  317.77   16.60
  -4  -6   0  319.57   20.10
   4   6   0  301.77   17.60
   4   6   0  317.37   21.90
  -4   6   0  300.87   15.60
  -4   6   0  298.47    9.40
  -5  -6   0   19.90    7.00
  -5  -6   0   18.40    5.10
   5  -6   0   23.90    5.50
  -5  -6   0   24.20    4.60
   5   6   0   16.90    7.70
  -5   6   0   14.80    4.50
  -5   6   0   13.60    3.80
  -5   6   0   16.10    2.60
  -6  -6   0  372.56   24.20
  -6  -6   0  378.26   19.70
   6  -6   0  387.86   19.40
  -6  -6   0  365.66   16.70
  -6   6   0  395.16   19.10
  -6   6   0  378.46   18.00
   6   6   0  387.36   27.40
  -6   6   0  378.46   12.60
  -7  -6   0   -2.30    2.40
  -7  -6   0   -1.80    2.50
   7  -6   0    3.40    2.80
  -7   6   0   -3.30    2.80
   7   6   0   -3.40    4.80
  -7   6   0   -0.30    1.60
  -7   6   0   -2.30    2.20
  -8  -6   0  227.18   17.70
  -8   6   0  225.88   15.50
   8   6   0  227.78   22.30
  -8   6   0  200.88   10.30
  -9  -6   0   51.39    9.40
   9   6   0   54.09   13.90
  -9   6   0   46.40    5.70
  -9   6   0   59.49    9.70
 -10  -6   0   36.50    8.40
 -10   6   0   47.80    9.00
 -10   6   0   40.40    6.40
 -11  -6   0   -6.50    3.80
 -11   6   0    1.10    2.70
  11   6   0  -13.80    5.80
 -11   6   0   -0.70    3.50
 -12  -6   0   27.30    8.40
  12   6   0   26.10   11.20
 -12   6   0   18.50    5.50
 -13  -6   0   44.50   11.70
 -13   6   0   42.30    9.70
  13   6   0   49.80   17.60
 -14  -6   0    9.10    6.80
  14   6   0    2.60    9.70
 -14   6   0    2.90    5.80
 -15  -6   0   21.50    9.10
 -15   6   0    1.10    6.60
  15   6   0    4.00   11.00
   0  -7   0    0.80    2.10
   0  -7   0    0.60    2.80
   0  -7   0    3.00    1.20
   0   7   0    1.80    2.80
   0   7   0    4.50    2.90
   1  -7   0  449.36   19.10
   1  -7   0  443.16   19.70
   1  -7   0  454.15   10.40
  -1  -7   0  455.15   19.70
   1  -7   0  443.56   17.50
  -1  -7   0  448.36   22.20
  -1  -7   0  438.76   15.50
   1   7   0  462.85   24.50
   1   7   0  484.85   21.30
  -1   7   0  447.96   20.30
  -1   7   0  478.35   21.70
  -2  -7   0   95.89    9.00
  -2  -7   0  106.59    7.70
   2  -7   0  107.69    7.80
  -2  -7   0   97.69   11.40
   2  -7   0  110.39    8.60
   2  -7   0  100.29    8.90
  -2   7   0   92.99    8.90
  -2   7   0  100.69    9.40
   2   7   0  109.59   10.50
   2   7   0   92.49   16.10
   3  -7   0   43.80    5.90
  -3  -7   0   42.90    4.80
  -3  -7   0   42.00    5.40
  -3  -7   0   53.39   10.10
  -3  -7   0   38.20    6.70
   3   7   0   37.80    9.20
   3   7   0   40.80    7.80
  -3   7   0   38.70    7.00
  -4  -7   0  600.14   24.70
   4  -7   0  598.24   23.30
  -4  -7   0  601.14   20.60
  -4  -7   0  557.84   30.20
  -4   7   0  593.64   24.40
   4   7   0  609.04   33.00
  -4   7   0  548.75   13.80
   4   7   0  621.04   27.10
  -5  -7   0  442.06   26.50
  -5  -7   0  458.05   21.80
  -5  -7   0  442.16   18.10
   5  -7   0  437.66   20.70
  -5   7   0  436.96   12.80
   5   7   0  435.96   29.10
  -5   7   0  461.95   21.40
  -6  -7   0  506.05   20.90
  -6  -7   0  536.25   25.30
   6  -7   0  489.75   23.40
  -6   7   0  547.95   22.70
  -6   7   0  539.65   24.80
  -6   7   0  531.15   15.70
   6   7   0  549.54   34.50
   7  -7   0  643.34   28.70
  -7  -7   0  608.64   24.50
  -7   7   0  627.04   18.90
   7   7   0  604.64   37.70
  -7   7   0  616.04   25.60
  -7   7   0  654.03   27.70
  -8  -7   0   55.59    9.00
  -8   7   0   50.19    9.00
   8   7   0   68.29   16.60
  -8   7   0   44.30    5.30
  -8   7   0   60.29   10.20
  -9  -7   0    5.60    4.00
  -9   7   0    4.50    4.00
  -9   7   0    5.30    3.00
 -10  -7   0   -3.30    2.70
  10   7   0   -6.60    5.10
 -10   7   0   -1.90    2.30
 -10   7   0    0.40    3.20
 -11  -7   0   45.60    9.80
 -11   7   0   34.40    6.10
 -11   7   0   42.60    9.10
  11   7   0   12.90   10.10
 -12  -7   0   24.70    7.70
 -12   7   0   22.90    7.80
  12   7   0   14.50   13.90
 -13  -7   0   -1.30    4.60
 -13   7   0    3.40    5.00
  13   7   0    2.30    8.60
 -14   7   0   -0.70    5.40
  14   7   0   12.40   12.40
 -15  -7   0   -2.00    6.50
 -15   7   0   -3.40    5.50
  15   7   0    4.60   11.30
   0  -8   0  271.57    9.70
   0  -8   0  286.67   17.30
   0  -8   0  302.17   16.10
   0   8   0  324.37   20.20
   0   8   0  259.57   16.40
   1  -8   0  514.75   20.20
  -1  -8   0  514.45   25.00
   1  -8   0  523.35   22.20
  -1  -8   0  528.55   17.70
  -1  -8   0  526.85   22.50
   1  -8   0  535.45   22.30
   1   8   0  569.14   24.90
  -1   8   0  499.45   24.70
   1   8   0  545.15   33.60
  -1   8   0  501.15   23.20
  -2  -8   0   65.09    7.70
  -2  -8   0   62.19   11.00
   2  -8   0   68.39    7.00
   2  -8   0   58.99    6.60
  -2  -8   0   62.79    6.30
   2  -8   0   71.69    7.80
  -2   8   0   57.19    8.00
  -2   8   0   62.29    8.20
   2   8   0   69.29   13.10
   2   8   0   63.79   10.00
   3  -8   0  483.25   20.70
  -3  -8   0  458.05   21.70
  -3  -8   0  483.25   18.10
  -3  -8   0  468.95   19.80
  -3  -8   0  479.65   27.90
   3   8   0  485.95   23.80
  -3   8   0  452.65   22.10
   3   8   0  451.15   28.70
  -4  -8   0  200.18   18.20
  -4  -8   0  193.98   11.60
  -4  -8   0  199.08   14.20
  -4  -8   0  193.98   13.30
  -4   8   0  205.98   14.70
   4   8   0  185.08   15.30
   4   8   0  181.48   19.20
  -5  -8   0 1101.79   32.90
   5  -8   0 1078.59   36.70
   5   8   0 1144.89   51.09
  -5   8   0 1026.10   37.20
   6  -8   0  330.37   19.60
  -6  -8   0  347.57   17.10
  -6   8   0  325.97   11.10
  -6   8   0  313.47   19.10
   6   8   0  359.76   29.00
  -7  -8   0    2.00    4.00
   7   8   0   -5.20    4.60
  -7   8   0    1.10    1.80
  -7   8   0   -0.40    3.10
  -8  -8   0    2.30    3.60
  -8   8   0    6.80    3.70
  -8   8   0    1.30    2.30
  -9  -8   0   40.30   10.30
   9   8   0   36.40   13.20
  -9   8   0   47.90    5.90
  -9   8   0   47.50    8.60
  -9   8   0   48.40    9.50
 -10  -8   0    6.30    5.30
  10   8   0    7.40    8.50
 -10   8   0    1.60    3.30
 -10   8   0    9.20    4.60
 -10   8   0   21.90    7.70
 -11  -8   0    0.90    3.50
 -11   8   0    9.30    5.00
  11   8   0    8.50    8.30
 -11   8   0   -3.20    3.60
 -12  -8   0   -7.50    3.50
  12   8   0  -15.60    8.00
 -12   8   0   -3.40    4.40
 -13  -8   0    4.50    5.60
 -13   8   0    9.60    5.80
 -14  -8   0    0.70    5.00
 -14   8   0   -8.30    5.80
  14   8   0   10.70   10.30
 -14   8   0    4.20    6.30
   0  -9   0    3.00    1.40
   0  -9   0   -6.40    2.80
   0   9   0   -3.50    2.50
   0   9   0   -2.60    3.60
  -1  -9   0  259.17   18.10
   1  -9   0  242.88   15.70
  -1  -9   0  239.88   11.10
   1   9   0  275.87   21.30
   1   9   0  282.87   20.70
  -1   9   0  273.17   19.00
   2  -9   0    1.80    2.50
  -2  -9   0    2.70    5.80
   2  -9   0   -4.70    2.60
   2   9   0   -2.90    4.20
  -2   9   0   -4.90    3.70
  -2   9   0    0.50    3.00
  -3  -9   0   39.20    7.00
  -3  -9   0   46.40   10.20
   3  -9   0   55.29    7.40
  -3  -9   0   55.19    6.30
  -3   9   0   50.79    9.20
   3   9   0   60.19   10.50
   3   9   0   57.89   13.00
  -4  -9   0  591.84   25.00
   4  -9   0  590.94   25.30
  -4  -9   0  626.54   22.90
  -4   9   0  573.44   27.10
   4   9   0  631.34   37.90
   4   9   0  582.84   29.30
  -5  -9   0   10.40    4.50
  -5  -9   0   11.80    4.30
   5   9   0   11.80    8.60
  -5   9   0   10.50    5.30
   5   9   0   17.50    7.10
  -6  -9   0  476.25   21.30
  -6  -9   0  493.55   25.10
   6   9   0  437.46   34.10
  -6   9   0  465.95   24.90
  -7  -9   0    3.10    4.00
  -7  -9   0    7.80    5.10
  -7   9   0   15.50    5.80
  -7   9   0   10.30    2.50
  -8  -9   0   37.10    7.60
  -8   9   0   30.40    7.80
   8   9   0   29.80   13.40
  -8   9   0   31.60    4.30
  -9  -9   0   57.19    9.80
  -9   9   0   54.99   10.70
   9   9   0   42.40   14.50
  -9   9   0   57.69    6.30
  -9   9   0   52.39    9.10
 -10  -9   0   -0.90    3.50
  10   9   0    4.60    7.90
 -10   9   0   -6.10    3.30
 -10   9   0   -2.70    4.20
 -10   9   0   -4.70    3.20
 -11  -9   0   -2.60    4.20
 -11   9   0    8.70    4.80
 -11   9   0   -3.60    4.20
  11   9   0    3.10    7.90
 -11   9   0   -5.20    4.00
 -12  -9   0   12.90    6.20
 -12   9   0    0.30    4.50
 -12   9   0    9.50    5.60
  12   9   0   10.50   20.40
 -13  -9   0    8.20    5.50
  13   9   0    8.80   11.10
 -13   9   0    0.90    5.60
 -14  -9   0   -5.50    6.60
 -14  -9   0    2.70    5.80
 -14   9   0    5.60    6.60
   0 -10   0  181.78    6.00
   0 -10   0  174.18   12.40
   0 -10   0  174.08    6.20
   0 -10   0  155.28   14.40
   0  10   0  193.28   17.80
   0  10   0  200.08   16.50
   1 -10   0   75.89   10.00
  -1 -10   0   64.89    5.70
  -1 -10   0   83.89   12.10
   1 -10   0   63.99    9.30
   1  10   0   77.39   12.00
  -1  10   0   69.39   11.20
   1  10   0   70.89   13.50
  -1  10   0   84.49   11.20
  -2 -10   0  578.94   30.10
  -2 -10   0  603.24   21.20
   2 -10   0  553.94   24.20
   2  10   0  568.44   28.70
   2  10   0  575.14   34.90
  -2  10   0  598.54   28.50
  -3 -10   0   51.59    6.90
  -3 -10   0   47.00    6.20
  -3  10   0   41.40    8.60
   3  10   0   53.99   10.50
   3  10   0   75.49   17.80
  -4 -10   0  208.48   14.70
  -4 -10   0  235.18   13.80
   4  10   0  209.68   18.10
   4  10   0  228.08   23.40
  -4  10   0  243.78   17.90
  -5 -10   0   -0.30    3.70
  -5 -10   0    1.90    3.20
  -5  10   0    9.40    4.80
   5  10   0   -1.00    5.50
   5  10   0   -4.50    4.40
  -6 -10   0   42.70    7.80
  -6 -10   0   26.80    7.00
  -6  10   0   31.40    8.00
  -7 -10   0   98.39   10.80
  -7 -10   0   77.89   10.70
  -7  10   0   92.89   11.70
   7  10   0   94.09   20.50
  -8 -10   0    8.30    4.40
  -8 -10   0   -2.60    2.70
  -8  10   0   -1.30    3.60
   8  10   0   -2.30    6.00
  -8  10   0    0.40    0.40
  -9 -10   0   19.10    6.20
  -9 -10   0   11.90    5.90
  -9  10   0   14.70    3.40
  -9  10   0   19.70    3.80
  -9  10   0   18.70    6.50
   9  10   0   26.30   11.20
 -10 -10   0    4.70    4.50
 -10 -10   0    7.80    5.30
 -10  10   0    1.80    5.70
 -10  10   0    3.10    3.70
  10  10   0   -9.40    9.10
 -11 -10   0   20.70    9.60
 -11 -10   0   13.00    6.90
 -11  10   0   10.80    4.80
  11  10   0   -1.10   14.80
 -11  10   0   13.00    7.20
 -12 -10   0    1.10    7.00
 -12 -10   0   -3.40    5.80
  12  10   0   -1.00   12.00
 -12  10   0    8.50    5.00
 -12  10   0    2.20    5.10
 -12  10   0   12.80    5.80
 -13 -10   0    3.70    5.90
 -13  10   0   -9.40    4.90
   0 -11   0   -4.80    3.60
   0  11   0   -5.00    4.50
  -1 -11   0    2.20    2.00
   1 -11   0   -0.30    3.60
  -1 -11   0    1.00    1.70
  -1  11   0    1.60    4.60
  -1  11   0   -0.10    4.50
   1  11   0   -8.00    4.40
  -2 -11   0    5.50    2.60
  -2 -11   0    5.80    2.50
  -2 -11   0   10.50    3.70
   2  11   0    1.80    4.00
  -2  11   0   11.70    4.80
   2  11   0   -6.00    8.70
  -3 -11   0   37.40    6.70
  -3 -11   0   27.40    5.80
   3  11   0   32.50    8.80
   3  11   0   39.00   11.10
  -3  11   0   44.90   10.00
  -4 -11   0   46.70    8.20
  -4 -11   0   48.50    7.90
   4  11   0   48.80   14.60
  -4  11   0   43.60    9.50
   4  11   0   34.70    9.30
  -5 -11   0   41.60    7.40
  -5 -11   0   26.20    6.90
   5  11   0   43.50   10.40
   5  11   0   40.90   14.50
  -5  11   0   36.00    8.80
  -6 -11   0    7.00    4.40
  -6 -11   0    9.80    5.30
  -6  11   0    0.20    4.60
   6  11   0    7.10    7.70
  -7 -11   0    3.50    3.30
   7  11   0    6.50    8.40
  -7  11   0   -2.20    3.40
  -8 -11   0   -5.10    3.60
  -8  11   0    5.10    5.30
  -9 -11   0   -2.80    4.20
  -9 -11   0   -1.00    4.50
  -9  11   0   -1.90    4.20
   9  11   0  -10.20   10.40
 -10 -11   0   28.40   10.20
 -10 -11   0   27.00    8.50
 -11 -11   0    0.80    6.70
 -11 -11   0   19.90    7.70
 -11  11   0    3.70    5.50
  11  11   0   37.70   13.30
 -12 -11   0   12.10    7.80
 -12 -11   0   -4.50    5.10
   0 -12   0   -4.50    4.80
   0  12   0    2.90    7.10
   0  12   0    9.00    5.60
  -1 -12   0   39.50    3.20
  -1 -12   0   49.00    3.60
  -1  12   0   48.40   10.10
   1  12   0   52.39   11.00
  -2 -12   0    5.20    2.50
  -2 -12   0    1.70    2.10
  -2 -12   0    2.90    3.50
  -2  12   0    8.60    5.60
   2  12   0   -4.80    6.20
   2  12   0    4.50    5.90
  -3 -12   0   -2.60    2.50
  -3 -12   0    1.20    2.60
  -3 -12   0   -3.00    2.10
   3  12   0    1.30    4.80
   3  12   0   -2.40    6.20
  -3  12   0   -4.50    3.50
  -4 -12   0   -2.70    3.10
  -4 -12   0   -3.30    5.50
  -4 -12   0   -2.20    2.40
   4  12   0   -1.00    5.10
   4  12   0   -2.60    7.40
  -4  12   0    1.90    5.70
  -5 -12   0   -7.10    3.00
  -5 -12   0   -0.20    3.20
   5  12   0    3.40    6.70
   5  12   0    4.80    8.10
  -5  12   0    5.40    4.40
  -6 -12   0    0.70    4.40
  -6 -12   0    6.50    4.20
   6  12   0    2.40    8.80
  -6  12   0   -3.30    4.40
  -7 -12   0   30.80    6.40
  -7 -12   0   24.40    7.40
   7  12   0   22.30   12.60
  -7  12   0   43.60   10.50
  -8 -12   0   30.60    7.80
  -8 -12   0   39.50    9.50
  -8  12   0   30.60    9.40
   8  12   0   43.80   14.70
  -9 -12   0   21.00    7.20
  -9 -12   0   17.90    7.80
  -9  12   0   23.90    7.60
 -10 -12   0    4.50    4.30
 -10 -12   0   -0.60    6.30
 -10  12   0    0.20    4.40
  10  12   0    2.60    9.10
 -11 -12   0   -5.80    5.20
 -11 -12   0   -0.60    6.50
   0  13   0    0.80    5.40
  -1 -13   0    7.20    4.80
   1  13   0   15.40    7.50
  -1  13   0    4.90    6.50
   1  13   0   13.90   10.00
  -2 -13   0    4.90    3.70
  -2 -13   0   13.10    3.40
  -2 -13   0   13.40    2.80
   2  13   0    1.50    8.50
  -2  13   0   24.50    7.70
   2  13   0   15.70    7.20
  -3 -13   0   29.50    5.20
  -3 -13   0   17.60    5.60
  -3 -13   0   23.70    3.90
   3  13   0   36.80   10.10
   3  13   0   36.90   12.90
  -3  13   0   20.50    8.30
  -4 -13   0   10.90    4.00
  -4 -13   0   14.20    4.80
   4  13   0   30.40   10.40
   4  13   0   14.50    6.80
  -4  13   0    7.80    6.10
  -5 -13   0    0.90    4.00
  -5 -13   0   -0.70    4.50
  -5  13   0    9.40    5.70
   5  13   0   -1.90    6.40
   5  13   0    8.80    9.90
  -6 -13   0   22.00    6.60
  -6 -13   0   16.90    6.80
   6  13   0   32.90   14.10
  -6  13   0   29.40    6.80
  -7 -13   0   -1.30    5.00
  -7 -13   0    5.30    6.20
  -7  13   0    2.20    5.30
   7  13   0   13.70   11.50
  -8 -13   0   12.20    5.80
  -8 -13   0   15.50    7.20
  -8  13   0   16.50    8.60
   8  13   0   -1.90   10.50
  -9 -13   0   10.30    5.40
   9  13   0   18.80   11.80
   0  14   0    9.60    7.60
  -1 -14   0   10.70    5.00
  -1  14   0   14.40    6.90
   1  14   0   16.90    8.80
  -2 -14   0   -0.80    3.80
   2  14   0   13.80    7.60
   2  14   0    8.50   11.70
  -3 -14   0   29.60    4.90
  -3 -14   0   33.20    7.40
   3  14   0   30.30   12.40
  -3  14   0   41.60   14.50
   3  14   0   43.10   10.80
  -4 -14   0    8.60    4.10
  -4 -14   0    6.10    4.40
  -4  14   0    9.80    7.40
   4  14   0  -16.50   10.90
  -5 -14   0   -8.40    3.60
  -5 -14   0    0.50    4.60
   5  14   0    9.00   13.00
  -5  14   0    2.00    6.20
  -6 -14   0   26.80    8.00
  -6 -14   0   36.20    8.30
  -6  14   0   44.70   11.10
   6  14   0   44.70   15.30
  -7 -14   0   23.70    7.00
  -7 -14   0   14.30    7.30
   7  14   0   34.40   18.20
   0 -15   0    7.30    4.80
   0  15   0    9.10    6.70
  -1 -15   0    7.60    3.90
   1  15   0   -0.10    5.80
  -2 -15   0    1.60    3.60
  -2  15   0    6.30    8.00
   2  15   0   20.10   10.50
  -3 -15   0   -5.60    4.20
   3  15   0    1.30    6.40
  -3  15   0   -3.50    4.30
   3  15   0   26.50   12.70
  -4 -15   0    2.30    5.50
   4  15   0   20.80    9.90
   4  15   0   47.60   12.30
  17   0  -1    4.20    9.50
 -16   0   1   -2.00    5.80
  16   0  -1    2.00    9.30
 -15   0   1   -1.60    5.00
  15   0  -1    5.70    8.90
 -14   0   1    1.80    5.30
  14   0  -1   -9.30    6.30
  13   0  -1    4.00    7.20
 -13   0   1    2.40    4.70
 -12   0   1   -2.50    6.30
  12   0  -1    7.80    6.70
 -11   0   1   27.80    7.90
 -11   0   1   34.00    8.60
  11   0  -1   33.50   10.20
  10   0  -1   -4.80    4.40
 -10   0   1    4.10    4.10
   9   0  -1  311.47   21.10
  -9   0   1  343.97   20.30
   9   0  -1  357.76   17.30
  -9   0   1  315.17   16.20
  -9   0   1  341.27   19.60
   8   0  -1   -0.50    3.40
  -8   0   1   -2.80    2.80
  -8   0   1   -1.30    3.00
  -8   0   1    0.70    2.40
   8   0  -1    2.30    1.90
  -7   0   1  259.77   15.70
   7   0  -1  249.28   12.80
   7   0  -1  272.57   16.90
  -7   0   1  260.17   14.80
  -7   0   1  258.07   12.60
  -6   0   1    0.00    2.10
   6   0  -1   -0.70    1.70
  -6   0   1    0.80    2.50
  -6   0   1    2.70    1.70
   6   0  -1   -0.70    1.70
   5   0  -1 1654.03   43.80
   5   0  -1 1724.43   39.30
  -5   0   1 1641.14   40.90
  -5   0   1 1650.43   43.00
  -5   0   1 1646.74   38.40
  -4   0   1    0.20    1.10
   4   0  -1    0.90    1.30
  -4   0   1    2.00    1.70
   4   0  -1   -1.00    1.40
  -4   0   1    0.10    1.60
  -3   0   1 3125.49   62.19
   3   0  -1 3221.98   66.49
   3   0  -1 3249.87   62.69
  -3   0   1 3110.39   65.59
  -3   0   1 3210.68   63.59
  -2   0   1   -0.10    0.70
  -2   0   1   -0.80    0.70
   2   0  -1   -0.20    1.10
  -2   0   1    0.10    1.20
   2   0  -1    1.20    0.90
   2   0  -1    0.20    0.90
   1   0  -1   29.10    2.20
  -1   0  -1  184.78    6.50
  -1   0  -1  184.38    5.80
   2   0   1   -0.60    1.50
   2   0   1   -0.10    1.10
  -2   0  -1    0.30    1.70
  -2   0  -1    0.30    1.10
  -3   0  -1 3332.87   67.69
  -3   0  -1 3262.97   70.19
   3   0   1 3371.06   67.29
   3   0   1 3346.17   72.09
   4   0   1   -1.60    1.10
   4   0   1    0.20    2.00
  -4   0  -1    2.70    1.90
  -4   0  -1    2.60    2.20
   5   0   1 1890.91   51.09
   5   0   1 1864.71   44.60
  -5   0  -1 1850.21   47.80
  -5   0  -1 1818.32   45.70
  -6   0  -1    0.00    2.70
  -6   0  -1    1.00    2.40
   6   0   1   -3.40    2.00
   6   0   1   -1.80    1.40
  -7   0  -1 1529.25   45.40
   7   0   1 1517.75   49.50
  -7   0  -1 1499.05   43.60
   7   0   1 1506.25   41.20
   8   0   1   -0.40    2.80
  -8   0  -1   -1.30    1.80
   8   0   1   -3.40    3.30
  -8   0  -1   -5.20    2.50
  -9   0  -1  183.08   14.70
   9   0   1  174.68   16.90
   9   0   1  172.78   12.40
  -9   0  -1  172.28   14.00
 -10   0  -1    1.30    4.20
  10   0   1   -4.50    3.80
 -10   0  -1   -1.70    3.80
 -11   0  -1  128.69   14.10
  11   0   1  149.09   17.30
 -12   0  -1    4.60    6.80
 -12   0  -1    3.40    4.90
  12   0   1   -1.30    4.40
  13   0   1   46.40   12.90
 -13   0  -1   42.80   10.70
  14   0   1    2.90    7.40
 -14   0  -1    0.40    4.00
 -15   0  -1   -7.50    4.60
 -16   0  -1    3.30    6.20
  17  -1  -1    0.40   10.80
  17   1  -1    3.60   12.20
 -16  -1   1  -11.20    5.40
  16  -1  -1   -4.90    8.80
  16   1  -1    4.50   12.10
 -16   1   1    8.70    6.40
 -15  -1   1   -1.20    4.30
  15  -1  -1   12.30    7.90
  15   1  -1   11.50    9.30
 -14  -1   1    0.20    6.10
  14  -1  -1    6.50    7.30
 -14   1   1    5.40    7.10
  13  -1  -1   10.50    7.70
 -13  -1   1    1.90    4.10
 -13   1   1    5.00    4.50
  13   1  -1   12.10    8.20
 -12  -1   1  125.89   20.00
  12  -1  -1  122.99   14.80
  12   1  -1  130.39   18.00
 -12   1   1   90.59   14.90
 -11  -1   1   55.99   10.80
 -11  -1   1   50.59   10.20
  11  -1  -1   40.80   10.10
 -11   1   1   38.00    9.20
  11   1  -1   50.39   12.90
 -11   1   1   39.80    9.30
  10  -1  -1   -7.40    3.10
 -10  -1   1    6.60    5.00
 -10  -1   1    7.10    4.70
  10   1  -1    7.50    6.40
 -10   1   1   -2.70    2.80
 -10   1   1   -4.50    4.20
   9  -1  -1   49.10    9.90
   9  -1  -1   49.90    7.90
  -9  -1   1   36.80    7.90
  -9  -1   1   27.00    5.40
  -9  -1   1   34.70    8.60
  -9   1   1   34.80    6.30
   9   1  -1   40.30    6.60
  -9   1   1   45.00    8.60
  -9   1   1   26.60    7.30
   9   1  -1   40.50   10.50
   8  -1  -1  203.08   15.10
  -8  -1   1  190.98   15.40
   8  -1  -1  213.28   12.80
  -8  -1   1  211.08   14.00
   8   1  -1  206.48   11.80
  -8   1   1  208.78   14.30
   8   1  -1  195.28   17.60
  -8   1   1  213.28   11.80
  -8   1   1  225.38   14.80
  -7  -1   1 2913.61   72.99
   7  -1  -1 2891.51   70.29
   7  -1  -1 2874.71   65.59
  -7  -1   1 2772.92   67.19
   7   1  -1 2812.52   63.39
  -7   1   1 2913.41   68.29
   7   1  -1 2877.81   75.19
  -7   1   1 2808.02   68.39
  -7   1   1 2787.32   62.79
  -6  -1   1   65.89    7.90
   6  -1  -1   52.39    6.50
  -6  -1   1   64.69    6.60
   6  -1  -1   62.19    6.20
  -6   1   1   74.89    7.20
  -6   1   1   62.99    5.60
   6   1  -1   54.99    7.70
  -6   1   1   61.19    7.00
   6   1  -1   66.59    5.90
  -5  -1   1  112.19    9.40
   5  -1  -1  107.19    7.90
  -5  -1   1  117.79    7.80
   5  -1  -1  101.19    7.30
  -5   1   1  105.39    7.60
   5   1  -1  115.49    9.90
   5   1  -1  111.79    6.90
  -5   1   1  112.69    8.10
  -5   1   1  115.09    6.80
  -4  -1   1 3310.87   68.99
  -4  -1   1 3484.85   75.29
   4  -1  -1 3412.16   69.79
   4  -1  -1 3386.26   70.29
  -4   1   1 3302.27   70.39
   4   1  -1 3388.46   67.79
  -4   1   1 3418.86   69.69
   4   1  -1 3487.65   75.79
  -4   1   1 3365.86   67.19
  -3  -1   1 5850.51  117.99
   3  -1  -1 5934.81  113.39
   3   1  -1 6124.19  119.09
  -2  -1   1 4883.11   95.59
   2   1  -1 4838.92   95.89
  -1  -1   1 3452.65   64.99
   1   1  -1 3299.57   65.09
  -1   1   1 3138.89   61.99
   0  -1   1   80.59    2.60
   0  -1  -1   81.19    2.90
   0  -1  -1   89.19    3.80
   0   1  -1   78.19    3.40
   1   1   1 7976.80  151.58
  -4  -1  -1 1935.21   45.00
   4  -1   1 1926.61   47.60
  -4  -1  -1 2015.70   50.49
   4   1   1 1992.00   43.70
   4   1   1 1993.90   52.59
  -4   1  -1 2012.10   46.10
  -4   1  -1 1970.30   45.60
  -5  -1  -1  573.44   23.40
  -5  -1  -1  567.44   20.00
   5  -1   1  580.24   20.60
   5  -1   1  548.95   22.10
   5   1   1  567.94   25.10
  -5   1  -1  552.14   20.00
   5   1   1  546.75   18.40
  -5   1  -1  577.84   20.60
  -6  -1  -1   14.80    4.10
  -6  -1  -1   14.70    4.80
   6  -1   1   13.50    3.80
   6  -1   1   15.30    5.20
   6   1   1   17.00    4.00
   6   1   1   25.70    7.20
  -6   1  -1   10.70    3.50
  -6   1  -1   17.00    4.60
   7  -1   1   85.19    9.80
  -7  -1  -1   83.89   10.00
  -7  -1  -1   89.59    8.90
   7  -1   1   98.59    8.90
  -7   1  -1   88.29    8.90
   7   1   1   87.39    7.50
  -7   1  -1   83.49    8.90
   7   1   1   85.49   11.40
  -8  -1  -1    1.80    2.30
   8  -1   1    5.40    3.90
  -8  -1  -1   -4.50    3.50
  -8   1  -1    0.90    3.10
   8   1   1   -2.90    3.00
   8   1   1    5.80    3.20
  -8   1  -1   -0.90    2.30
   9  -1   1   20.90    7.60
  -9  -1  -1   19.40    5.70
  -9  -1  -1   22.80    7.00
   9  -1   1   13.90    4.70
  -9   1  -1   10.20    5.40
  -9   1  -1   13.70    5.00
   9   1   1   22.80    7.80
   9   1   1   19.90    5.20
 -10  -1  -1  102.69   13.10
  10  -1   1   96.29   13.40
 -10  -1  -1  100.19   11.70
 -10   1  -1  130.39   13.10
  10   1   1  105.79   15.20
 -10   1  -1   94.59   11.30
 -11  -1  -1   60.89   11.60
  11  -1   1   65.79   13.00
 -11  -1  -1   61.29   11.30
 -11   1  -1   65.69   11.30
 -11   1  -1   67.09   12.60
  11   1   1   45.20   12.00
  12  -1   1   38.20   11.20
 -12  -1  -1   31.10    8.90
 -12   1  -1   49.00   10.60
  12   1   1   41.90   12.40
 -12   1  -1   53.09   11.70
  13  -1   1   10.90    8.60
 -13  -1  -1   20.30    7.30
  13   1   1    8.10    6.70
 -13   1  -1    9.60    6.30
 -14  -1  -1   16.80    7.10
 -14   1  -1   20.00    8.30
  14   1   1    7.60    7.80
 -15  -1  -1    9.90    6.90
 -15   1  -1    5.10    6.40
  15   1   1    8.90   10.80
 -16  -1  -1  -13.40    5.70
 -16   1  -1    0.00    6.00
  17   2  -1   22.20   14.10
 -16  -2   1   -6.70    4.90
 -16   2   1    2.70    7.00
  16   2  -1   18.00   12.40
 -15  -2   1   16.70    8.80
  15  -2  -1   19.50    9.70
  15   2  -1   22.90   11.90
 -15   2   1   14.60    9.00
  14  -2  -1    4.50    5.90
 -14  -2   1    1.70    4.90
 -14   2   1    9.20    6.50
  14   2  -1    0.70    7.20
 -13  -2   1    6.80    5.40
  13  -2  -1   18.90    8.20
 -13   2   1   23.70    7.30
  13   2  -1   16.20    9.20
 -12  -2   1   24.30    8.10
  12  -2  -1   20.60    6.80
  12   2  -1   23.60    9.00
 -12   2   1   18.90    8.60
  11  -2  -1    4.70    5.40
 -11  -2   1    3.70    4.10
  11   2  -1    3.30    8.90
 -11   2   1    7.30    5.10
 -10  -2   1   48.00    9.60
  10  -2  -1   30.80    8.30
 -10  -2   1   32.00    9.80
 -10   2   1   33.00    8.00
  10   2  -1   32.80   11.20
 -10   2   1   38.90    7.70
 -10   2   1   37.80    6.80
   9  -2  -1  930.91   35.40
   9  -2  -1  896.51   31.90
  -9  -2   1  901.51   55.79
  -9  -2   1  986.40   35.10
   9   2  -1  870.81   41.30
   9   2  -1  902.61   29.80
  -9   2   1  949.90   32.30
  -9   2   1  965.90   33.80
  -9   2   1  962.80   35.30
  -8  -2   1   44.20    9.50
   8  -2  -1   33.40    6.70
  -8  -2   1   40.20    7.80
   8  -2  -1   29.70    5.80
  -8   2   1   37.00    4.90
  -8   2   1   48.00    8.00
   8   2  -1   18.50    7.30
  -8   2   1   43.10    6.30
  -7  -2   1  145.19   10.60
   7  -2  -1  152.78   10.90
  -7  -2   1  155.08   13.40
   7  -2  -1  133.89   10.40
  -7   2   1  153.58   11.40
   7   2  -1  149.09    9.30
  -7   2   1  154.88    9.10
  -7   2   1  157.08   10.20
  -6  -2   1   47.00    5.60
   6  -2  -1   58.29    6.20
   6  -2  -1   50.69    6.10
  -6  -2   1   47.70    8.50
  -6   2   1   56.49    5.40
   6   2  -1   52.39   10.00
   6   2  -1   68.49    5.90
  -6   2   1   65.19    7.00
  -5  -2   1  119.99   10.60
   5  -2  -1  119.99    8.20
  -5  -2   1  105.09    7.30
   5  -2  -1  116.49    7.40
   5   2  -1  124.99   10.90
  -5   2   1  116.19    8.20
   5   2  -1  117.09    7.00
   4  -2  -1  188.18    8.20
  -4  -2   1  205.18   12.90
   4  -2  -1  192.78    9.70
  -4  -2   1  188.48    8.70
  -4   2   1  199.08    9.80
   4   2  -1  191.28    8.40
  -4   2   1  188.38    7.70
   4   2  -1  187.88   12.50
  -3  -2   1 9999.00  192.48
   3   2  -1 9973.20  192.78
   2  -2  -1  723.73   15.90
  -2  -2   1  687.93   16.90
  -2  -2   1  717.73   22.10
   2  -2  -1  700.73   17.80
  -2  -2   1  686.93   19.40
  -2   2   1  707.33   16.00
   2   2  -1  720.13   22.50
   2   2  -1  698.03   20.00
  -2   2   1  724.23   17.60
   1  -2  -1 2219.08   44.00
   1  -2  -1 2334.87   43.70
  -1  -2   1 2216.78   46.70
  -1  -2   1 2283.77   49.20
  -1  -2   1 2290.87   43.60
   1   2  -1 2207.98   46.90
  -1   2   1 2208.38   43.80
  -1   2   1 2344.87   45.50
   1   2  -1 2282.67   49.60
  -1   2   1 2446.66   44.40
   0  -2  -1 7263.07  137.49
   0   2   1 7183.78  138.29
   1  -2   1 3306.47   64.09
  -1  -2  -1 3330.67   70.09
  -1  -2  -1 3199.58   63.99
  -1  -2  -1 3237.88   64.79
   1  -2   1 3356.76   64.19
  -1   2  -1 3540.55   60.49
   1   2   1 3234.18   64.19
   1   2   1 3277.07   70.79
  -1   2  -1 3182.08   63.99
  -1   2  -1 3307.47   63.99
   2  -2   1  430.06   13.70
  -2  -2  -1  439.96   17.40
  -2  -2  -1  446.46   11.90
  -2  -2  -1  431.66   13.60
  -2   2  -1  435.46   13.50
   2   2   1  431.26   11.40
   2   2   1  433.76   18.20
  -3  -2  -1  628.64   23.20
  -3  -2  -1  637.14   17.40
   3  -2   1  655.83   19.60
   3   2   1  608.54   16.40
   3   2   1  623.34   24.30
  -3   2  -1  630.84   18.90
  -3   2  -1  651.73   16.80
  -4  -2  -1 1678.13   38.60
  -4  -2  -1 1638.54   45.70
   4  -2   1 1661.43   40.80
  -4   2  -1 1563.24   39.60
  -4   2  -1 1597.24   36.50
   4   2   1 1667.13   48.10
  -5  -2  -1    5.00    2.60
  -5  -2  -1    4.10    2.90
   5  -2   1    5.30    2.80
   5   2   1    2.70    2.00
   5   2   1    0.00    3.50
  -5   2  -1    5.90    2.70
  -5   2  -1   -0.10    1.90
  -6  -2  -1   52.69    6.30
   6  -2   1   57.09    7.00
   6  -2   1   56.89    6.70
  -6  -2  -1   56.29    8.20
   6   2   1   48.80    9.80
   6   2   1   56.79    5.70
  -6   2  -1   59.29    6.90
  -6   2  -1   56.89    5.80
   7  -2   1   13.70    5.10
  -7  -2  -1   12.70    4.60
  -7  -2  -1    5.50    3.00
   7  -2   1   10.30    3.60
  -7   2  -1    6.60    4.20
   7   2   1    1.60    3.90
   7   2   1    6.60    2.80
  -7   2  -1   10.60    3.90
   8  -2   1  355.96   19.50
   8  -2   1  361.56   18.90
  -8  -2  -1  335.77   18.50
  -8  -2  -1  355.36   22.10
   8   2   1  317.17   23.70
  -8   2  -1  347.67   19.10
  -8   2  -1  337.07   17.40
  -9  -2  -1   -0.30    2.50
  -9  -2  -1   -0.30    4.80
   9  -2   1   -4.40    2.60
   9  -2   1    5.30    3.50
  -9   2  -1   -4.70    3.40
   9   2   1   -3.10    5.00
   9   2   1    5.70    2.90
  -9   2  -1    2.30    3.50
 -10  -2  -1   43.00    9.40
 -10  -2  -1   46.40   10.80
  10  -2   1   48.80   11.20
  10   2   1   43.80   12.80
 -10   2  -1   39.30    9.30
 -10   2  -1   41.50    8.90
  11  -2   1   16.50    6.70
 -11  -2  -1   18.60    6.70
 -11   2  -1   13.20    5.80
  11   2   1   19.40    9.30
 -11   2  -1   12.80    6.70
 -12  -2  -1  230.18   19.30
 -12   2  -1  252.57   19.60
 -12   2  -1  252.37   19.00
  12   2   1  262.77   27.10
 -13  -2  -1    9.70    6.00
  13   2   1    5.80   13.10
 -13   2  -1    8.40    6.30
 -13   2  -1   12.10    6.20
 -14  -2  -1    7.50    7.10
  14   2   1   12.30   10.60
 -14   2  -1    1.60    4.40
 -15  -2  -1   -0.80    5.10
  15   2   1  -15.20    8.10
 -15   2  -1    8.70    6.20
 -16  -2  -1   -3.00    6.00
 -16   2  -1    2.80    6.90
  17   3  -1    8.60   14.40
 -16  -3   1    3.50    6.30
  16   3  -1   33.30   15.50
 -16   3   1   -8.70    5.40
 -15  -3   1    5.10    5.20
 -15   3   1   -7.20    5.70
  15   3  -1   -8.20    9.50
  14  -3  -1    2.70    6.70
 -14  -3   1    8.20    6.90
 -14   3   1    4.20    5.70
  14   3  -1   -2.70    7.50
 -13  -3   1   42.30   10.50
  13  -3  -1   60.79   12.30
  13   3  -1   62.19   13.80
 -13   3   1   44.70    9.90
 -12  -3   1   61.99   12.00
 -12   3   1   92.19   11.80
  12   3  -1   73.59   17.10
 -11  -3   1   11.60    6.20
  11  -3  -1   11.20    5.60
  11   3  -1    0.80    5.80
 -11   3   1    3.10    4.40
 -10  -3   1   61.79   10.30
  10  -3  -1   59.69    8.50
 -10   3   1   41.90    8.90
 -10   3   1   52.09    7.20
  -9  -3   1   -0.30    2.60
   9  -3  -1   -1.40    3.00
   9  -3  -1    3.60    3.70
  -9  -3   1    3.80    3.90
  -9   3   1    0.80    3.20
   9   3  -1    6.90    5.80
   9   3  -1    2.30    2.60
  -9   3   1    1.00    2.10
   8  -3  -1   37.50    8.10
   8  -3  -1   40.10    6.00
  -8  -3   1   33.00    7.00
   8   3  -1   37.30   10.60
   8   3  -1   46.90    6.90
  -8   3   1   34.10    5.50
  -8   3   1   46.50    8.10
  -7  -3   1   57.49    6.80
   7  -3  -1   62.19    6.30
   7  -3  -1   67.39    7.50
  -7  -3   1   76.19    9.80
  -7   3   1   62.49    7.30
  -7   3   1   56.09    5.50
   7   3  -1   60.99   11.50
   7   3  -1   65.49    6.20
   6  -3  -1   55.39    6.30
  -6  -3   1   53.69   10.20
   6  -3  -1   48.50    5.10
  -6   3   1   50.09    4.70
  -6   3   1   52.39    6.50
   6   3  -1   55.59    5.50
   5  -3  -1 1080.59   30.90
  -5  -3   1 1064.39   36.90
  -5  -3   1 1049.49   28.50
  -5  -3   1 1096.89   33.30
   5  -3  -1 1060.49   25.50
   5   3  -1 1070.79   27.50
  -5   3   1 1041.00   25.70
   5   3  -1 1015.70   37.20
  -5   3   1 1056.69   30.30
   4  -3  -1    2.00    1.40
   4  -3  -1    5.80    2.80
  -4  -3   1    0.30    1.70
  -4  -3   1    1.50    2.50
  -4  -3   1    2.10    1.40
   4   3  -1    0.40    1.10
   4   3  -1    5.60    3.60
  -4   3   1    2.80    1.30
  -4   3   1    3.90    2.20
   3  -3  -1    5.00    1.40
  -3  -3   1    4.30    1.60
   3  -3  -1    2.70    1.60
  -3  -3   1    4.00    3.10
  -3  -3   1    4.70    2.20
  -3   3   1    6.60    2.30
  -3   3   1    4.10    1.30
   3   3  -1    3.80    2.90
  -2  -3   1  126.99    7.60
   2  -3  -1  139.19    5.00
  -2  -3   1  137.69    9.30
  -2  -3   1  155.98    6.60
   2  -3  -1  130.69    6.10
   2  -3  -1  146.89    6.80
   2   3  -1  145.79    9.80
  -2   3   1  146.89    7.30
   2   3  -1  137.29    8.10
  -2   3   1  135.29    6.40
  -2   3   1  152.18    5.60
   1  -3  -1 2995.40   56.89
  -1  -3   1 3146.09   62.19
   1  -3  -1 2908.81   61.09
  -1  -3   1 2984.10   64.39
   1  -3  -1 2895.61   57.99
   1  -3  -1 3049.79   60.09
   1   3  -1 2981.00   64.69
   1   3  -1 2988.60   61.99
  -1   3   1 2947.71   60.29
  -1   3   1 2973.30   57.79
   0  -3   1  409.16   13.90
   0  -3  -1  461.45   12.60
   0  -3  -1  429.56   15.60
   0  -3   1  423.96    8.90
   0  -3  -1  388.46   12.70
   0  -3   1  447.66   13.90
   0   3   1  393.56   13.00
   0   3   1  416.06   16.40
   0   3  -1  412.86   14.30
   0   3  -1  425.46   14.00
   0   3   1  438.86   12.30
  -1  -3  -1 7597.64  146.39
  -1  -3  -1 8138.79  153.58
  -1  -3  -1 7803.52  146.79
  -1   3  -1 7528.15  144.89
   1   3   1 7999.50  155.48
   1   3   1 7903.81  147.29
   2  -3   1   65.59    5.00
  -2  -3  -1   58.39    6.50
  -2  -3  -1   60.19    3.80
  -2  -3  -1   56.69    4.70
  -2   3  -1   58.59    4.60
  -2   3  -1   60.49    3.80
   2   3   1   62.19    7.20
  -2   3  -1   59.09    4.70
   2   3   1   59.99    5.10
   3  -3   1  679.83   23.70
  -3  -3  -1  672.53   18.00
  -3  -3  -1  663.73   20.60
  -3  -3  -1  667.83   25.30
  -3   3  -1  634.34   15.00
   3   3   1  636.74   17.10
   3   3   1  656.03   26.70
  -3   3  -1  694.03   20.30
  -4  -3  -1    9.40    3.90
   4  -3   1    3.20    2.10
  -4  -3  -1    8.40    2.40
  -4  -3  -1    9.10    3.10
   4   3   1    7.30    2.10
   4   3   1    6.20    4.20
  -4   3  -1    7.30    1.80
  -4   3  -1    9.70    3.10
  -5  -3  -1 2248.77   61.19
  -5  -3  -1 2117.79   50.49
   5  -3   1 2200.48   54.09
  -5   3  -1 2147.09   45.80
   5   3   1 2279.87   64.99
  -5   3  -1 2225.28   53.09
   5   3   1 2180.08   48.40
  -6  -3  -1   52.39    9.60
  -6  -3  -1   39.00    6.20
   6  -3   1   54.69    6.70
  -6   3  -1   52.29    5.10
  -6   3  -1   51.39    6.90
   6   3   1   51.79   11.10
   6   3   1   55.39    5.40
   7  -3   1  675.83   26.70
  -7  -3  -1  663.03   25.30
  -7  -3  -1  685.13   31.40
   7   3   1  688.53   22.60
  -7   3  -1  658.03   26.10
   7   3   1  688.43   35.00
  -7   3  -1  649.93   21.80
   8  -3   1   18.50    5.00
  -8  -3  -1   17.80    5.20
  -8  -3  -1   21.90    7.70
  -8   3  -1   25.50    5.30
  -8   3  -1   17.40    5.80
   8   3   1   25.90    8.40
   8   3   1   18.60    4.60
  -9  -3  -1  165.68   15.50
  -9  -3  -1  182.98   14.30
  -9   3  -1  167.18   13.70
  -9   3  -1  192.68   11.80
   9   3   1  186.58   19.80
  -9   3  -1  193.08   12.90
   9   3   1  179.28   12.00
 -10  -3  -1   88.49   11.40
 -10   3  -1   88.19   11.10
  10   3   1   77.59   17.00
 -10   3  -1   85.79    8.90
 -10   3  -1   73.89   10.20
 -11  -3  -1   97.79   12.10
 -11   3  -1   91.69   11.70
 -11   3  -1   82.99   10.80
  11   3   1  118.49   22.10
 -12  -3  -1    3.70    4.80
 -12   3  -1    0.30    4.40
 -12   3  -1    3.90    4.50
 -13  -3  -1  115.19   14.70
  13   3   1  148.29   21.00
 -13   3  -1   85.89   12.00
 -13   3  -1  147.09   16.10
 -14  -3  -1   -2.80    4.80
  14   3   1   -2.10    7.30
 -14   3  -1    1.20    5.30
 -15  -3  -1   -9.20    3.70
  15   3   1  -15.40    9.30
 -15   3  -1   -9.40    3.70
 -16  -3  -1    2.00    6.10
  16   3   1    0.00   12.20
 -16   3  -1    2.10    5.00
 -16  -4   1    4.60    6.50
 -16   4   1   -7.00    4.30
 -15  -4   1   -5.10    7.20
 -15   4   1    3.20    5.40
 -14  -4   1    2.00    6.10
 -14   4   1    5.80    5.90
  14   4  -1    1.90    8.90
 -13  -4   1   22.80    7.70
 -13   4   1   29.40    9.00
  13   4  -1   28.60   10.60
  12   4  -1   22.80    9.50
 -12   4   1   17.80    7.40
  11  -4  -1   97.09   10.00
 -11  -4   1   76.89   10.30
  11   4  -1  104.29   20.20
 -11   4   1   95.49   12.10
 -10  -4   1   37.60    8.20
  10  -4  -1   33.70    6.70
  10   4  -1   27.20   11.60
 -10   4   1   25.30    5.60
 -10   4   1   30.10    8.30
   9  -4  -1  112.59   11.30
   9  -4  -1  117.49    9.60
   9   4  -1  116.39   15.60
  -9   4   1  125.89    8.90
  -9   4   1  118.19   11.90
  -8  -4   1   94.19   12.60
  -8  -4   1  107.89   11.50
   8  -4  -1  110.09   10.70
  -8  -4   1  114.29   10.20
   8  -4  -1  104.99    8.10
  -8   4   1  117.29   10.70
   8   4  -1  108.09    8.60
  -8   4   1  125.39    8.40
   8   4  -1  119.99   15.20
   7  -4  -1  216.78    9.90
  -7  -4   1  204.78   12.60
  -7  -4   1  219.98   15.40
  -7  -4   1  222.68   18.40
   7  -4  -1  224.18   14.00
   7   4  -1  230.48   19.30
  -7   4   1  212.78   10.30
  -7   4   1  208.88   13.30
   7   4  -1  212.38   11.50
  -6  -4   1    3.30    4.50
   6  -4  -1    1.50    2.10
   6  -4  -1    1.70    1.90
  -6  -4   1   -0.40    2.20
  -6  -4   1    0.10    2.00
  -6   4   1    1.10    1.60
   6   4  -1   -1.10    2.70
  -6   4   1   -0.70    2.20
   6   4  -1   -0.40    1.10
  -5  -4   1  190.78   10.10
  -5  -4   1  200.58   12.60
  -5  -4   1  179.78   14.50
   5  -4  -1  182.08   11.30
  -5   4   1  191.88   11.10
  -5   4   1  193.98    8.30
   5   4  -1  213.18   10.00
   5   4  -1  199.38   18.50
  -4  -4   1 1226.08   40.40
  -4  -4   1 1284.67   35.60
  -4  -4   1 1223.08   30.80
   4  -4  -1 1258.77   33.40
  -4   4   1 1227.88   27.70
  -4   4   1 1230.28   32.20
   4   4  -1 1251.67   41.60
   3  -4  -1   15.90    1.80
  -3  -4   1   18.20    3.10
   3  -4  -1   15.80    2.00
  -3  -4   1   11.80    4.10
   3  -4  -1   18.50    3.70
  -3  -4   1   17.40    4.00
  -3   4   1   20.70    3.90
   3   4  -1   15.60    4.10
   3   4  -1   14.70    4.60
  -3   4   1   15.10    3.20
  -3   4   1   20.10    2.40
   2  -4  -1   22.10    2.90
   2  -4  -1   23.80    3.10
  -2  -4   1   22.30    3.90
   2  -4  -1   24.70    2.10
   2   4  -1   24.70    4.30
   2   4  -1   23.30    5.40
  -2   4   1   22.80    3.70
  -2   4   1   23.80    2.50
  -1  -4   1  859.41   26.90
   1  -4  -1  824.42   25.60
   1  -4  -1  843.02   23.90
  -1  -4   1  870.31   24.60
   1  -4  -1  861.61   21.40
   1  -4  -1  900.21   19.70
  -1   4   1  862.01   23.90
   1   4  -1  853.71   25.00
  -1   4   1  871.41   26.30
   1   4  -1  863.21   27.20
  -1   4   1  904.91   20.80
   0  -4  -1 1559.04   39.70
   0  -4  -1 1537.05   36.40
   0  -4   1 1541.15   37.60
   0  -4   1 1532.95   29.70
   0  -4   1 1559.04   38.20
   0  -4  -1 1680.53   34.70
   0   4   1 1532.65   37.00
   0   4   1 1701.13   34.20
   0   4   1 1574.34   42.10
   0   4  -1 1473.45   38.00
   0   4  -1 1518.95   37.70
   1  -4   1 2258.37   49.20
  -1  -4  -1 2262.17   48.20
   1  -4   1 2241.38   48.60
  -1  -4  -1 2207.78   49.50
  -1  -4  -1 2276.07   54.69
  -1   4  -1 2146.59   47.50
   1   4   1 2153.38   49.40
  -1   4  -1 2212.48   49.70
   1   4   1 2179.88   56.49
  -2  -4  -1  299.17   12.80
   2  -4   1  311.47   12.60
  -2  -4  -1  319.57   12.90
  -2  -4  -1  317.67   16.60
  -2  -4  -1  318.37   10.30
   2   4   1  319.57   13.60
  -2   4  -1  299.97    9.80
  -2   4  -1  332.87   13.20
   2   4   1  305.47   17.50
  -3  -4  -1 5015.90  101.49
  -3  -4  -1 5191.78  110.79
  -3  -4  -1 4890.91   96.19
   3  -4   1 4956.80  100.99
  -3   4  -1 4979.80  100.39
  -3   4  -1 4891.81   91.29
   3   4   1 5010.70  103.59
  -3   4  -1 4898.61   99.59
   3   4   1 4989.20  113.39
  -4  -4  -1 1806.32   53.09
  -4  -4  -1 1815.92   45.80
  -4  -4  -1 1825.42   41.80
   4  -4   1 1776.72   45.70
  -4   4  -1 1860.01   37.50
  -4   4  -1 1855.11   44.70
   4   4   1 1816.02   56.29
   4   4   1 1834.72   40.60
  -4   4  -1 1828.42   44.60
  -5  -4  -1  150.58   13.30
  -5  -4  -1  179.48   10.00
   5  -4   1  167.68   11.40
  -5  -4  -1  164.68   11.20
   5   4   1  158.78   18.50
  -5   4  -1  176.78    7.70
   5   4   1  164.68    8.70
  -5   4  -1  178.78   10.90
  -6  -4  -1  790.82   34.40
   6  -4   1  805.82   29.00
  -6  -4  -1  798.02   26.20
  -6  -4  -1  825.22   29.20
  -6   4  -1  821.92   28.10
   6   4   1  828.52   24.20
  -6   4  -1  803.62   22.20
  -6   4  -1  778.72   18.90
   6   4   1  769.22   37.00
  -7  -4  -1  800.42   30.90
   7  -4   1  876.71   36.20
  -7  -4  -1  821.62   28.70
  -7   4  -1  803.62   21.70
  -7   4  -1  803.62   29.60
  -7   4  -1  814.52   24.00
   7   4   1  814.42   40.30
   7   4   1  879.51   26.20
  -8  -4  -1   19.40    6.30
  -8  -4  -1   16.70    5.30
   8  -4   1    9.10    4.10
   8   4   1   16.10    8.10
  -8   4  -1   17.00    5.10
  -8   4  -1   12.30    3.70
   8   4   1   20.70    4.50
  -8   4  -1   22.10    4.20
  -9  -4  -1   59.29   10.10
  -9   4  -1   67.79    7.00
  -9   4  -1   63.89    6.70
  -9   4  -1   62.79   10.20
 -10  -4  -1   39.20    8.50
 -10   4  -1   55.69    6.70
  10   4   1   63.39   16.40
 -10   4  -1   44.00    8.00
 -10   4  -1   66.19   11.70
 -11  -4  -1   24.50    7.50
  11   4   1   36.40   13.90
 -12  -4  -1   93.79   14.90
 -12   4  -1  127.29   14.10
  12   4   1  108.09   21.60
 -13  -4  -1   71.89   13.30
 -13   4  -1   74.19   13.20
  13   4   1   70.19   17.80
 -14  -4  -1   43.30    9.80
 -14   4  -1   43.00   10.30
  14   4   1   34.00   15.10
  15   4   1    0.30   10.00
  16   4   1    6.90   14.00
 -16   4  -1   13.90    6.90
 -16  -5   1   20.00    9.30
  16   5  -1  -14.50   10.10
 -16   5   1   10.40    6.30
 -15  -5   1   10.20    6.00
  15   5  -1    3.90   12.70
 -15   5   1   19.80   10.50
 -14  -5   1   -9.30    3.50
 -14   5   1    0.60    4.50
  14   5  -1   10.50    8.70
 -13  -5   1   20.50    7.80
 -13   5   1   18.20    7.00
  13   5  -1   15.30    9.30
 -12  -5   1    3.50    3.80
 -12   5   1    5.20    4.90
  12   5  -1    0.80    9.40
 -11  -5   1    8.00    4.30
  11   5  -1    9.10    6.90
 -11   5   1    2.70    3.90
 -10  -5   1   -3.00    3.70
  10   5  -1   -3.40    6.40
 -10   5   1   -1.00    2.60
 -10   5   1    8.40    5.30
  -9  -5   1   30.50    7.60
   9   5  -1   35.10   10.80
  -9   5   1   37.40    5.00
  -9   5   1   41.90    9.00
  -8  -5   1   29.60    7.60
  -8  -5   1   31.10    6.50
   8  -5  -1   39.30    7.90
   8   5  -1   23.10    8.40
  -8   5   1   39.00    4.90
  -8   5   1   33.70    6.70
   8   5  -1   38.20    6.10
  -7  -5   1   45.50    7.10
  -7  -5   1   35.70    9.90
  -7  -5   1   33.20    6.70
   7  -5  -1   55.49    8.80
  -7   5   1   41.60    7.10
   7   5  -1   42.00    5.50
   7   5  -1   43.10   11.50
  -7   5   1   41.80    4.80
  -6  -5   1   20.70    4.60
  -6  -5   1   18.30    5.20
  -6  -5   1   22.00    6.80
   6  -5  -1   19.60    4.60
  -6   5   1   21.40    3.60
  -6   5   1   19.70    4.60
   6   5  -1   28.30    8.30
  -5  -5   1 1238.08   33.30
  -5  -5   1 1264.77   44.70
   5  -5  -1 1200.58   35.80
  -5  -5   1 1290.97   38.60
   5   5  -1 1269.57   46.40
  -5   5   1 1225.48   34.50
  -5   5   1 1259.67   29.30
  -5   5   1 1290.37   36.40
  -4  -5   1  753.02   31.20
  -4  -5   1  748.53   22.30
  -4  -5   1  766.52   26.50
   4  -5  -1  780.52   24.90
  -4   5   1  784.02   23.60
  -4   5   1  735.83   19.20
   4   5  -1  755.62   37.00
  -4   5   1  724.33   27.70
   3  -5  -1 1388.66   35.40
  -3  -5   1 1428.16   44.00
  -3  -5   1 1387.76   33.40
  -3  -5   1 1380.06   38.10
   3  -5  -1 1345.27   29.60
   3  -5  -1 1379.46   29.10
  -3   5   1 1376.66   34.20
  -3   5   1 1422.16   30.50
  -3   5   1 1393.26   36.70
   3   5  -1 1409.66   39.70
   3   5  -1 1380.96   44.40
   2  -5  -1   36.50    2.70
  -2  -5   1   40.00    7.30
  -2  -5   1   35.00    5.50
   2  -5  -1   25.20    4.10
  -2   5   1   28.00    4.70
   2   5  -1   30.20    5.70
  -2   5   1   33.60    3.10
   2   5  -1   33.30    7.00
   1  -5  -1   63.89    6.30
   1  -5  -1   77.09    4.20
   1  -5  -1   74.39    5.30
  -1  -5   1   77.39    6.60
   1  -5  -1   67.79    5.90
  -1   5   1   66.69    7.50
   1   5  -1   74.19    7.00
   1   5  -1   68.79    7.50
  -1   5   1   72.89    4.50
  -1   5   1   72.59    6.40
   0  -5   1  942.01   20.60
   0  -5  -1 1004.80   27.50
   0  -5  -1  947.91   24.00
   0  -5  -1  975.30   30.00
   0  -5   1  973.10   19.60
   0  -5   1  982.50   29.00
   0  -5   1  997.10   28.00
   0   5  -1  946.91   28.30
   0   5   1  926.01   32.00
   0   5   1 1015.80   28.30
   0   5  -1  938.51   29.10
   1  -5   1 3588.54   73.19
   1  -5   1 3603.44   75.39
  -1  -5  -1 3520.75   72.89
  -1  -5  -1 3609.34   81.19
   1  -5   1 3513.85   73.59
  -1  -5  -1 3516.65   75.09
  -1   5  -1 3451.65   74.29
  -1   5  -1 3513.75   76.39
   1   5   1 3532.25   76.19
   1   5   1 3555.84   84.59
  -2  -5  -1 2830.92   64.59
   2  -5   1 2953.90   63.89
  -2  -5  -1 2898.31   59.29
  -2  -5  -1 3153.38   64.89
   2  -5   1 2872.81   64.19
  -2  -5  -1 2999.00   72.49
   2   5   1 2850.51   65.79
   2   5   1 2976.60   76.19
  -2   5  -1 2927.31   65.29
  -2   5  -1 2819.42   60.09
  -3  -5  -1  142.59    7.40
  -3  -5  -1  142.69    9.60
  -3  -5  -1  125.59   11.70
   3  -5   1  138.99    9.20
   3   5   1  162.48   14.20
  -3   5  -1  128.09    6.00
  -3   5  -1  130.39    9.00
  -3   5  -1  134.09    4.20
   3   5   1  135.79   10.10
  -4  -5  -1    4.90    2.30
  -4  -5  -1    4.30    2.60
   4  -5   1    5.70    2.70
  -4  -5  -1    7.70    3.40
  -4   5  -1    3.60    2.30
  -4   5  -1    3.20    2.30
   4   5   1    4.70    4.00
  -4   5  -1    5.90    1.40
   5  -5   1 1428.76   41.40
  -5  -5  -1 1399.26   48.60
  -5  -5  -1 1416.66   36.90
  -5  -5  -1 1400.06   40.80
   5   5   1 1470.55   53.49
   5   5   1 1415.56   35.10
  -5   5  -1 1461.85   39.80
  -5   5  -1 1443.86   31.10
  -5   5  -1 1448.16   40.00
  -6  -5  -1  379.76   16.90
   6  -5   1  394.36   19.50
  -6  -5  -1  418.06   20.00
  -6   5  -1  395.36   13.40
   6   5   1  415.56   27.50
  -6   5  -1  422.56   19.10
   6   5   1  381.56   15.30
  -7  -5  -1  287.97   17.00
  -7  -5  -1  257.97   15.10
   7  -5   1  267.97   16.80
  -7  -5  -1  282.67   20.90
  -7   5  -1  292.67   11.80
  -7   5  -1  288.07   16.60
   7   5   1  260.87   22.70
  -8  -5  -1   20.10    5.80
  -8  -5  -1   21.60    6.50
   8  -5   1    7.60    5.20
  -8   5  -1   13.30    3.30
  -8   5  -1   12.50    5.30
   8   5   1   13.90    4.30
  -9  -5  -1   16.20    6.00
  -9   5  -1   23.40    5.70
   9   5   1   12.20    7.00
  -9   5  -1   35.10    5.60
 -10  -5  -1    6.90    5.20
  10   5   1    9.90    8.20
 -10   5  -1    3.20    3.00
 -10   5  -1    6.90    5.20
 -11  -5  -1  104.89   12.70
 -11   5  -1   92.49    9.00
  11   5   1   84.79   18.50
 -11   5  -1  110.29   12.70
 -12  -5  -1    6.70    5.40
  12   5   1   11.70    9.40
 -12   5  -1   -2.20    3.50
 -13  -5  -1   12.90    7.60
 -13   5  -1   10.40    5.90
  13   5   1    0.70    7.60
 -14  -5  -1   22.80    8.70
  14   5   1   27.30   13.90
 -14   5  -1   13.30    7.90
 -15  -5  -1   11.80    6.80
 -15   5  -1    3.50    6.30
  15   5   1  -11.30   10.60
 -16  -5  -1    0.50   12.20
  16   6  -1   21.30   21.70
 -15  -6   1    4.00    6.20
  15   6  -1   -4.70   11.20
 -15   6   1   -1.60    5.40
 -14  -6   1   -1.70    5.00
 -14   6   1    0.00    4.70
  14   6  -1   14.10    9.20
 -13  -6   1    9.40    6.70
  13   6  -1    6.30    7.90
 -13   6   1    7.20    5.50
 -12  -6   1   -0.10    4.80
  12   6  -1   -8.90    5.70
 -12   6   1   -3.00    3.10
 -11  -6   1   -5.70    2.50
  11   6  -1   -1.60    5.00
 -11   6   1    0.30    3.30
 -11   6   1    3.60    4.20
 -10  -6   1   41.40    8.60
 -10   6   1   49.50    9.20
  -9  -6   1  344.17   19.40
  -9   6   1  330.37   14.80
   9   6  -1  334.87   28.70
  -9   6   1  344.17   19.90
   8  -6  -1    4.60    5.20
  -8  -6   1   12.50    5.30
  -8   6   1   16.40    5.30
   8   6  -1   15.90    6.60
  -8   6   1   12.90    3.40
   7  -6  -1   25.20    6.40
  -7  -6   1   31.30    6.30
  -7  -6   1   25.90    8.10
  -7  -6   1   34.40    6.80
  -7   6   1   25.40    6.70
  -7   6   1   24.90    4.20
  -7   6   1   32.50    6.60
   7   6  -1   37.70   11.10
  -6  -6   1   -4.40    2.40
  -6  -6   1    1.20    2.10
  -6  -6   1   -2.30    3.40
   6  -6  -1    4.90    2.90
  -6   6   1   -0.30    2.80
  -6   6   1    0.90    2.20
  -6   6   1    0.30    2.50
   6   6  -1    3.70    5.10
  -5  -6   1  374.06   21.80
  -5  -6   1  376.66   23.30
   5  -6  -1  390.36   18.20
  -5  -6   1  405.46   16.30
  -5   6   1  389.26   18.30
   5   6  -1  388.26   25.10
  -5   6   1  374.46   12.70
  -5   6   1  397.36   17.00
   4  -6  -1  165.18   10.80
  -4  -6   1  184.48   14.60
  -4  -6   1  161.98    9.30
  -4  -6   1  165.38   11.80
   4   6  -1  178.28   15.80
  -4   6   1  166.18   11.20
   4   6  -1  151.08   12.80
  -4   6   1  162.78    7.40
  -4   6   1  178.28   10.20
   3  -6  -1  560.54   13.80
  -3  -6   1  556.14   18.60
  -3  -6   1  568.34   26.20
  -3  -6   1  577.54   22.40
   3  -6  -1  557.34   16.00
   3  -6  -1  539.75   19.60
   3   6  -1  565.14   23.40
  -3   6   1  531.05   15.10
  -3   6   1  531.45   21.00
   3   6  -1  486.85   26.30
  -2  -6   1 1834.02   52.39
   2  -6  -1 1871.91   36.40
   2  -6  -1 1822.72   45.50
   2  -6  -1 1804.72   43.10
  -2  -6   1 1817.92   47.40
   2  -6  -1 1826.42   43.40
   2   6  -1 1807.62   53.59
   2   6  -1 1858.81   49.10
  -2   6   1 1799.82   38.30
   1  -6  -1  267.57   13.70
  -1  -6   1  287.27   16.20
   1  -6  -1  277.57    9.20
   1  -6  -1  264.27   13.30
  -1  -6   1  305.07   10.70
  -1  -6   1  293.17   14.60
   1  -6  -1  281.77   12.00
   1   6  -1  263.37   16.20
  -1   6   1  272.27   16.00
  -1   6   1  263.77   13.90
   0  -6   1 2601.44   52.89
   0  -6   1 2546.65   80.49
   0  -6  -1 2741.13   65.99
   0  -6   1 2827.22   51.59
   0  -6   1 2781.82   63.49
   0  -6  -1 2776.62   57.29
   0  -6  -1 2771.92   62.59
   0   6   1 2727.53   63.59
   0   6  -1 2797.12   66.49
   0   6  -1 2845.52   70.89
   0   6   1 2837.02   71.09
   1  -6   1  960.70   27.50
  -1  -6  -1  881.11   25.80
  -1  -6  -1  937.31   28.80
   1  -6   1  937.81   28.70
  -1  -6  -1  953.70   33.10
   1  -6   1  960.10   27.70
   1   6   1  944.51   29.90
   1   6   1  982.40   36.50
  -1   6  -1  903.41   28.80
  -2  -6  -1  868.81   26.80
   2  -6   1  881.91   27.80
  -2  -6  -1  864.91   23.20
  -2  -6  -1  865.01   28.00
  -2  -6  -1  900.81   33.60
   2  -6   1  889.51   27.10
  -2   6  -1  872.91   25.60
   2   6   1  918.61   29.70
   2   6   1  904.71   36.80
  -2   6  -1  888.61   28.80
  -3  -6  -1  439.86   15.40
   3  -6   1  449.76   18.40
  -3  -6  -1  433.26   18.70
  -3  -6  -1  472.75   19.20
  -3  -6  -1  450.85   23.70
   3   6   1  471.35   40.90
   3   6   1  452.25   20.20
  -3   6  -1  439.46   14.20
  -3   6  -1  448.66   19.30
  -4  -6  -1  121.29    8.10
  -4  -6  -1  141.49   10.50
  -4  -6  -1  139.49   13.40
   4  -6   1  112.79    9.30
   4   6   1  150.28   15.60
  -4   6  -1  132.39    4.70
  -4   6  -1  125.69   10.00
   4   6   1  135.89   11.60
  -5  -6  -1  337.17   17.70
  -5  -6  -1  361.16   15.50
   5  -6   1  340.57   17.80
  -5   6  -1  358.16   17.10
   5   6   1  378.66   26.50
  -5   6  -1  375.36   18.10
  -5   6  -1  358.66   10.50
  -6  -6  -1   47.10    6.20
   6  -6   1   33.80    6.80
  -6  -6  -1   50.09    8.10
  -6  -6  -1   38.90    9.70
   6   6   1   38.90   11.50
  -6   6  -1   43.70    3.80
  -6   6  -1   44.50    7.40
  -6   6  -1   44.30    7.20
   7  -6   1  572.24   26.30
  -7  -6  -1  576.74   23.40
  -7  -6  -1  582.04   26.10
   7   6   1  581.74   40.60
  -7   6  -1  589.64   25.60
  -7   6  -1  586.04   24.80
  -7   6  -1  551.64   17.20
  -8  -6  -1 1157.38   38.00
  -8   6  -1 1121.09   38.50
  -8   6  -1 1125.69   38.70
  -8   6  -1 1103.29   29.30
   8   6   1 1101.59   54.09
  -9  -6  -1   67.99   10.80
  -9   6  -1   55.69    9.80
   9   6   1   66.09   16.20
  -9   6  -1   62.09    6.40
 -10  -6  -1   32.00    7.80
 -10   6  -1   32.90    5.60
  10   6   1   25.50   11.70
 -10   6  -1   28.10    7.90
 -11  -6  -1   11.40    5.70
  11   6   1   15.50   10.80
 -11   6  -1   19.50    5.00
 -11   6  -1   20.30    6.70
 -12  -6  -1   21.30    7.50
 -12   6  -1   36.40    8.50
  12   6   1   58.89   17.90
 -13  -6  -1    6.80    5.80
  13   6   1    9.80    8.40
 -13   6  -1   10.80    4.70
 -14  -6  -1    7.20    5.50
 -14   6  -1    0.50    4.40
  14   6   1    2.80   10.40
 -15  -6  -1    9.60    7.10
 -15   6  -1    4.70    7.90
  15   6   1    1.80    9.00
 -15  -7   1    4.70    7.00
  15   7  -1    7.30   13.80
 -15   7   1    7.10    6.30
 -14   7   1   12.30    7.10
  14   7  -1   13.00   14.80
 -13  -7   1   15.70    7.50
  13   7  -1   45.40   16.20
 -13   7   1   34.70    9.70
 -12  -7   1   16.30    6.40
 -12   7   1    7.40    5.00
  12   7  -1    4.20    9.00
 -11  -7   1   74.59   12.70
 -11   7   1   50.79    7.30
  11   7  -1   59.79   15.50
 -11   7   1   58.09   10.40
 -10  -7   1    7.80    4.80
 -10   7   1    6.90    4.70
 -10   7   1   10.20    5.20
  10   7  -1    4.00    7.70
 -10   7   1    2.80    3.10
  -9  -7   1   -2.20    3.50
  -9   7   1    2.50    3.00
  -9   7   1    1.90    4.00
  -9   7   1    0.50    2.40
  -8  -7   1   38.30    7.30
   8   7  -1   37.60   12.70
  -8   7   1   41.10    5.40
  -8   7   1   39.10    8.20
  -7  -7   1  113.29   11.80
   7  -7  -1  115.99   11.30
  -7   7   1  117.09   11.10
  -7   7   1  134.29   11.10
   7   7  -1  126.19   17.10
  -7   7   1  127.39    8.00
  -6  -7   1  350.86   27.80
  -6  -7   1  351.36   16.60
   6  -7  -1  316.57   21.30
  -6   7   1  319.07   16.60
   6   7  -1  351.56   26.50
  -6   7   1  322.87   12.40
  -6   7   1  305.07   17.60
  -5  -7   1  293.97   17.30
  -5  -7   1  301.97   14.60
   5  -7  -1  305.07   16.50
  -5  -7   1  306.77   21.50
  -5   7   1  317.57   15.60
   5   7  -1  269.27   22.10
  -5   7   1  311.87   11.40
  -5   7   1  310.07   17.00
  -4  -7   1  351.36   22.40
   4  -7  -1  325.57   16.20
  -4  -7   1  328.87   14.60
  -4  -7   1  374.16   19.10
  -4   7   1  345.97   11.60
   4   7  -1  351.06   20.20
  -4   7   1  337.87   17.60
   4   7  -1  358.56   24.10
  -3  -7   1  449.26   24.50
  -3  -7   1  479.05   17.20
  -3  -7   1  478.55   24.50
   3  -7  -1  439.06   18.30
   3  -7  -1  462.95   15.60
   3  -7  -1  466.35   11.90
   3   7  -1  485.25   26.80
  -3   7   1  459.35   20.50
   3   7  -1  469.35   22.50
  -3   7   1  429.06   12.90
  -2  -7   1  543.15   25.70
   2  -7  -1  511.75   12.50
  -2  -7   1  507.55   21.50
   2  -7  -1  502.05   19.00
   2  -7  -1  506.45   20.40
   2  -7  -1  509.65   18.90
   2   7  -1  481.95   22.40
  -2   7   1  512.45   21.50
   2   7  -1  476.95   26.30
  -1  -7   1  338.77   18.90
   1  -7  -1  339.67   16.00
   1  -7  -1  336.27   10.60
  -1  -7   1  345.87   17.20
   1  -7  -1  405.86   26.00
   1  -7  -1  349.67   14.50
  -1  -7   1  343.37   12.30
   1   7  -1  346.87   20.30
  -1   7   1  332.47   19.10
   1   7  -1  367.06   18.50
  -1   7   1  349.87   17.30
   0  -7  -1  226.68   12.90
   0  -7  -1  242.38   10.10
   0  -7   1  230.28   13.50
   0  -7   1  241.08    6.60
   0  -7  -1  226.68   14.70
   0  -7   1  241.88   14.60
   0  -7   1  221.08    7.30
   0   7   1  226.98   16.50
   0   7   1  250.57   14.40
   0   7  -1  235.58   14.40
   0   7  -1  229.48   15.00
  -1  -7  -1 1113.59   38.00
   1  -7   1 1092.79   31.80
   1  -7   1 1106.59   33.80
  -1  -7  -1 1076.09   29.70
  -1  -7  -1 1057.49   33.10
   1  -7   1 1110.59   32.40
  -1   7  -1 1076.99   34.80
   1   7   1 1079.39   34.70
   1   7   1 1109.89   41.90
  -1   7  -1 1040.50   34.00
  -2  -7  -1    5.40    4.10
  -2  -7  -1   -1.70    2.30
   2  -7   1    3.90    1.70
  -2  -7  -1    2.50    1.80
   2  -7   1    2.50    2.40
  -2  -7  -1    0.40    1.80
   2   7   1    1.40    3.10
  -2   7  -1    1.80    2.80
   2   7   1   -2.40    4.00
  -2   7  -1   -0.30    1.90
  -3  -7  -1  429.66   18.90
  -3  -7  -1  425.96   19.50
  -3  -7  -1  384.16   22.90
  -3  -7  -1  397.06   15.60
   3  -7   1  417.96   18.50
  -3   7  -1  402.56   19.50
  -3   7  -1  407.76   15.50
   3   7   1  415.36   20.50
   3   7   1  406.96   26.40
  -4  -7  -1  123.39    8.50
   4  -7   1  114.39    9.90
  -4  -7  -1  101.89    9.50
  -4   7  -1  112.39   10.20
   4   7   1  113.39   11.60
   4   7   1  102.19   14.50
  -5  -7  -1  291.37   16.90
   5  -7   1  292.57   17.00
  -5  -7  -1  313.57   21.80
  -5  -7  -1  310.57   17.80
  -5  -7  -1  279.77   14.00
  -5   7  -1  268.27    9.10
   5   7   1  273.27   23.60
  -5   7  -1  277.67   16.50
  -5   7  -1  276.57    8.40
   6  -7   1  601.04   26.90
  -6  -7  -1  621.04   27.00
  -6  -7  -1  637.24   23.60
  -6   7  -1  605.44   16.30
   6   7   1  646.14   39.50
  -6   7  -1  613.44   25.10
  -7  -7  -1  379.46   19.00
  -7   7  -1  374.96   14.00
   7   7   1  397.26   31.40
  -7   7  -1  402.06   21.30
  -8  -7  -1    6.30    4.90
  -8   7  -1    6.10    4.00
  -8   7  -1    9.90    5.00
  -8   7  -1    8.80    3.00
   8   7   1    0.60    6.90
  -9  -7  -1   33.50    7.90
  -9   7  -1   49.90    5.50
   9   7   1   47.20   13.60
  -9   7  -1   31.10    7.20
 -10  -7  -1   28.60   13.10
 -10   7  -1   31.00    8.10
  10   7   1   25.80   12.70
 -10   7  -1   21.90    5.00
 -10   7  -1   14.60    5.70
 -11  -7  -1   -0.50    4.60
  11   7   1   -2.70    7.60
 -11   7  -1    4.60    4.30
 -11   7  -1    4.80    4.00
 -11   7  -1    6.40    4.00
 -12  -7  -1    9.50    6.30
  12   7   1   -1.80    7.70
 -12   7  -1    5.10    5.10
 -12   7  -1    1.80    4.10
 -13  -7  -1    2.40    5.60
 -13   7  -1  -10.90    4.00
  13   7   1    5.70    9.00
 -14   7  -1   -1.20    5.60
  14   7   1    4.10   10.20
 -15  -7  -1    8.20    5.70
 -15   7  -1   -8.90    4.90
  15   7   1   -8.90   12.70
 -14  -8   1   10.60    6.00
 -14   8   1   -6.30    5.70
  14   8  -1    3.00    8.20
 -14   8   1   -8.40    5.70
 -13  -8   1   11.00    7.10
 -13   8   1  -10.00    4.40
 -12  -8   1    1.80    5.10
  12   8  -1   11.20    8.60
 -12   8   1    8.40    5.60
 -12   8   1   -6.50    4.00
 -11  -8   1    8.10    5.30
 -11   8   1    3.60    4.00
 -11   8   1   -2.60    4.60
 -11   8   1   -2.10    3.90
  11   8  -1   15.70    8.60
 -10  -8   1   34.40    8.10
 -10   8   1    9.90    5.60
 -10   8   1    9.00    3.70
  10   8  -1   28.60   12.90
 -10   8   1   14.60    5.30
  -9  -8   1   22.60    8.10
  -9   8   1   23.60    6.90
  -9   8   1   22.50    6.50
  -9   8   1   33.00    5.40
   9   8  -1   39.40   13.40
  -8  -8   1   -2.40    3.20
   8   8  -1    0.30    5.80
  -8   8   1    4.70    2.90
  -8   8   1    5.80    4.10
  -8   8   1    4.40    5.00
  -7  -8   1  351.56   18.30
  -7   8   1  354.96   16.90
   7   8  -1  324.07   28.60
  -7   8   1  375.76   19.80
  -7   8   1  346.37   20.50
   6  -8  -1  167.48   13.10
  -6   8   1  156.08    8.30
   6   8  -1  186.48   20.90
  -6   8   1  151.58   13.10
   5  -8  -1   15.30    4.20
  -5  -8   1   15.30    4.50
  -5  -8   1   11.20   11.10
  -5   8   1   15.70    3.10
   5   8  -1   26.40    8.70
  -5   8   1   20.60    6.20
   4  -8  -1    9.60    3.90
  -4  -8   1    3.90    3.40
  -4  -8   1    7.80    4.30
  -4  -8   1   13.20    7.30
   4   8  -1    8.30    6.00
   4   8  -1    6.30    4.30
  -4   8   1    5.70    2.00
  -4   8   1    8.80    4.60
   3  -8  -1 1478.15   36.80
  -3  -8   1 1425.16   50.39
  -3  -8   1 1465.75   44.80
   3  -8  -1 1493.95   41.20
  -3  -8   1 1463.85   38.30
   3   8  -1 1480.75   53.99
  -3   8   1 1450.05   44.30
   3   8  -1 1420.36   46.40
   2  -8  -1   30.30    6.50
  -2  -8   1   33.10    5.30
  -2  -8   1   45.20    9.10
   2  -8  -1   38.30    6.20
   2  -8  -1   40.00    2.70
  -2  -8   1   49.00    7.90
   2  -8  -1   32.70    6.20
  -2   8   1   36.40    7.20
   2   8  -1   45.30   10.00
   2   8  -1   28.00    6.80
   1  -8  -1  671.33   26.40
  -1  -8   1  673.53   29.10
  -1  -8   1  717.83   19.80
   1  -8  -1  669.03   25.40
   1  -8  -1  628.14   22.50
  -1  -8   1  704.63   17.40
   1  -8  -1  677.43   16.90
  -1  -8   1  681.33   26.50
   1   8  -1  664.23   27.80
  -1   8   1  643.64   26.70
  -1   8   1  683.03   30.40
   1   8  -1  703.53   32.60
   0  -8  -1    9.20    3.60
   0  -8  -1   14.10    3.10
   0  -8   1   14.10    1.50
   0  -8   1   15.80    5.50
   0  -8  -1    8.20    4.90
   0  -8   1   15.00    4.30
   0  -8   1   13.20    1.70
   0   8  -1    8.10    4.20
   0   8   1   10.50    4.90
   0   8  -1   16.80    5.50
   0   8   1   14.10    4.70
   1  -8   1  193.28   12.90
  -1  -8  -1  150.88   13.60
   1  -8   1  183.38   11.90
  -1  -8  -1  177.28   12.40
  -1  -8  -1  197.38   10.60
   1   8   1  171.78   13.20
  -1   8  -1  184.28   13.90
  -1   8  -1  206.28   14.50
   1   8   1  203.98   21.10
   2  -8   1  234.58   13.70
  -2  -8  -1  207.38   16.40
   2  -8   1  218.18   14.00
  -2  -8  -1  216.28   13.90
  -2  -8  -1  225.28   12.70
  -2  -8  -1  248.18   11.50
   2   8   1  242.88   16.00
  -2   8  -1  218.58   14.00
   2   8   1  226.88   19.90
  -2   8  -1  224.98   15.20
  -3  -8  -1   21.80    4.60
   3  -8   1   21.90    5.50
  -3  -8  -1   17.30    4.70
  -3  -8  -1   19.80    5.20
   3   8   1   34.50    7.50
   3   8   1   18.60    8.60
  -3   8  -1   15.90    5.40
  -3   8  -1   13.50    3.90
   4  -8   1   18.20    5.70
  -4  -8  -1   21.60    5.60
  -4  -8  -1   19.70    5.10
  -4  -8  -1   20.90    4.50
  -4  -8  -1   15.70    7.40
  -4   8  -1   10.30    4.40
   4   8   1   16.10    5.90
   4   8   1   18.20    8.30
  -5  -8  -1  481.45   19.80
   5  -8   1  488.95   23.40
  -5  -8  -1  497.25   24.00
  -5   8  -1  492.45   23.90
   5   8   1  491.65   38.70
  -6  -8  -1  101.59   11.50
  -6  -8  -1  106.09    9.90
  -6   8  -1  120.69   11.90
   6   8   1  120.19   21.40
  -6   8  -1  104.99    4.90
  -6   8  -1  107.49    5.50
  -7  -8  -1   50.79   14.10
  -7  -8  -1   69.59    8.70
  -7   8  -1   49.70    5.20
   7   8   1   49.80   14.50
  -7   8  -1   47.70    9.20
  -7   8  -1   47.00    8.70
  -7   8  -1   56.89    4.60
  -8  -8  -1   32.90    7.50
  -8   8  -1   39.30    8.00
  -8   8  -1   35.90    9.70
  -8   8  -1   35.00    4.70
   8   8   1   38.10   16.00
  -9  -8  -1   26.70    6.70
  -9   8  -1   30.20    4.90
  -9   8  -1   48.90    9.70
  -9   8  -1   38.40    8.80
   9   8   1   46.50   16.00
 -10  -8  -1    1.90    4.20
 -10   8  -1    0.50    4.30
 -10   8  -1   -0.20    2.40
 -10   8  -1   -1.80    3.60
 -11  -8  -1    3.80    3.20
 -11   8  -1    6.10    5.00
  11   8   1    7.60    8.50
 -11   8  -1    3.50    3.80
 -11   8  -1   10.60    5.10
 -12  -8  -1   -4.50    4.90
 -12   8  -1    5.30    4.80
 -12   8  -1   -6.40    4.90
 -12   8  -1    1.30    5.10
  12   8   1   14.60   12.60
 -13  -8  -1   -2.00    5.20
 -13  -8  -1    8.90    6.70
 -13   8  -1    4.40    6.10
 -13   8  -1    5.20    5.50
  13   8   1    5.90   11.80
 -14  -8  -1   -5.70    6.50
 -14  -8  -1  -11.10    6.10
  14   8   1  -14.10   13.40
 -14   8  -1   -0.40    4.90
 -14   8  -1   -0.80    4.80
 -14   9   1    0.20    5.40
 -13  -9   1   -4.70    4.70
 -13   9   1   12.30    6.10
 -13   9   1    6.20    6.20
  13   9  -1    2.40   10.10
 -12  -9   1   -4.60    4.00
 -12   9   1   -5.30    3.30
  12   9  -1   11.00   13.70
 -12   9   1    1.00    4.40
 -11  -9   1    0.00    4.90
 -11   9   1    6.10    5.60
 -11   9   1    5.60    5.20
 -11   9   1   -2.00    5.00
 -10  -9   1   -0.10    2.80
 -10   9   1   -0.10    4.30
 -10   9   1   -5.30    3.20
  10   9  -1    2.40    6.50
 -10   9   1    1.60    3.90
  -9  -9   1   12.10    5.40
  -9   9   1   17.20    6.70
   9   9  -1   21.70   10.50
  -9   9   1    9.20    3.60
  -9   9   1   15.60    8.80
  -8  -9   1   41.00   12.40
   8   9  -1   59.49   16.10
  -8   9   1   48.90    5.80
  -8   9   1   53.69    9.90
  -7  -9   1   65.69    9.90
  -7   9   1   38.30    8.70
  -7   9   1   42.60    4.90
  -6  -9   1    6.80    4.30
  -6   9   1    5.70    2.10
   6   9  -1    2.80    7.40
  -6   9   1    2.10    3.80
   5  -9  -1   40.60    7.60
  -5  -9   1   45.90    7.60
  -5   9   1   54.29    9.90
   5   9  -1   61.99   14.90
   5   9  -1   48.20    9.80
   4  -9  -1  137.89   11.10
  -4  -9   1  157.28   12.10
  -4  -9   1  157.38   11.20
   4   9  -1  137.09   14.30
  -4   9   1  127.99   12.80
   4   9  -1  131.09   17.70
  -3  -9   1   28.50    4.50
  -3  -9   1   26.90    5.20
  -3  -9   1   31.20    5.70
   3  -9  -1   32.90    5.70
  -3  -9   1   25.90    8.20
  -3   9   1   33.70    7.80
   3   9  -1   31.40    9.40
   3   9  -1   22.40    7.20
  -2  -9   1 1051.39   42.50
   2  -9  -1 1077.99   34.10
  -2  -9   1 1066.29   30.10
   2  -9  -1 1033.30   33.00
   2  -9  -1 1065.29   21.40
   2   9  -1 1070.69   39.60
   2   9  -1 1083.49   45.70
   1  -9  -1   26.80    6.90
   1  -9  -1   36.20    3.00
   1  -9  -1   25.60    5.40
  -1  -9   1   26.50    7.50
  -1  -9   1   34.90    4.10
  -1  -9   1   26.10    3.00
   1   9  -1   36.70    9.20
  -1   9   1   23.50    6.60
   1   9  -1   30.20   11.00
  -1   9   1   33.00    8.60
   0  -9  -1   18.10    3.20
   0  -9  -1   23.10    6.80
   0  -9   1   18.20    5.80
   0   9   1   22.20    6.50
   0   9  -1   23.90    7.50
  -1  -9  -1  539.25   19.30
  -1  -9  -1  550.24   27.80
   1  -9   1  562.24   23.00
   1   9   1  557.94   26.00
  -1   9  -1  561.14   27.10
   1   9   1  569.54   32.30
  -1   9  -1  548.45   29.40
   2  -9   1  106.59    9.60
  -2  -9  -1  110.59    8.20
  -2   9  -1  114.29   12.10
   2   9   1   97.29   14.00
  -2   9  -1  102.19   10.70
   2   9   1  102.69   11.70
  -3  -9  -1  221.18   18.40
  -3  -9  -1  202.38   11.60
   3  -9   1  192.68   13.30
  -3  -9  -1  213.98   13.90
  -3   9  -1  201.28   15.70
   3   9   1  192.88   20.60
  -3   9  -1  213.48   13.30
   3   9   1  192.48   16.10
  -4  -9  -1  525.85   24.60
  -4  -9  -1  560.74   21.20
   4   9   1  534.75   27.80
   4   9   1  664.93   56.79
  -4   9  -1  578.24   27.20
  -5  -9  -1  132.19   12.30
  -5  -9  -1  131.69   10.30
  -5   9  -1  100.09   12.20
   5   9   1  127.39   18.40
  -6  -9  -1   21.60    6.50
  -6  -9  -1   18.50    5.40
  -6   9  -1   24.90    6.80
   6   9   1   25.70   11.00
  -7  -9  -1  233.38   18.30
  -7  -9  -1  235.68   15.50
   7   9   1  246.48   30.90
  -7   9  -1  240.78   17.70
  -8  -9  -1   31.90    7.40
  -8  -9  -1   46.30   10.30
  -8   9  -1   51.99    9.00
   8   9   1   42.10   11.80
  -8   9  -1   35.30    3.90
  -8   9  -1   31.80    4.40
  -9  -9  -1   59.49   10.40
  -9  -9  -1   69.69   13.60
  -9   9  -1   58.09   10.60
  -9   9  -1   86.49   10.90
  -9   9  -1   64.39    6.60
   9   9   1   31.20   13.20
  -9   9  -1   57.49    8.20
 -10  -9  -1    9.80    4.80
 -10  -9  -1    9.30    6.10
  10   9   1   11.70    9.20
 -10   9  -1   -0.90    3.40
 -10   9  -1    5.20    4.20
 -10   9  -1    1.90    4.80
 -10   9  -1   -0.50    2.90
 -11  -9  -1    8.50    4.30
 -11  -9  -1   -5.70    5.70
 -11   9  -1   -3.20    3.30
  11   9   1   19.90   10.80
 -11   9  -1   -4.40    4.10
 -11   9  -1   -4.20    3.90
 -11   9  -1    2.80    4.50
 -12  -9  -1    4.50    5.10
 -12  -9  -1   -2.90    5.60
  12   9   1  -23.30   12.50
 -12   9  -1    1.20    4.30
 -12   9  -1    1.60    3.90
 -13  -9  -1    3.70    8.40
 -13  -9  -1   15.80    5.80
  13   9   1   -0.60   12.90
 -13   9  -1   -1.60    5.70
 -13   9  -1    0.50    8.20
 -13   9  -1    6.10    5.60
 -13 -10   1    5.30    6.20
 -13  10   1   -5.10    4.50
 -12  10   1   -8.30    5.10
  12  10  -1   -3.50   10.00
 -12  10   1   -2.80    5.60
 -11 -10   1    9.30    5.80
 -11  10   1    8.00    5.80
  11  10  -1   17.50   13.80
 -11  10   1    2.90    5.90
 -10 -10   1    4.80    5.60
  10  10  -1   14.70   11.30
 -10  10   1   10.00    4.50
 -10  10   1   10.40    5.60
  -9 -10   1   59.19    7.80
  -9  10   1   44.50    9.70
   9  10  -1   46.90   14.80
  -8 -10   1    1.90    3.40
  -8  10   1    6.00    2.60
  -8  10   1    9.10    5.40
   8  10  -1    5.60    8.20
  -7 -10   1    8.60    4.30
  -7 -10   1    2.40    4.20
   7  10  -1    7.60    8.70
  -7  10   1    5.50    4.00
  -6 -10   1  249.18   14.10
  -6 -10   1  232.68   15.00
  -6 -10   1  216.78   16.50
  -6  10   1  221.18   17.60
  -5 -10   1  231.48   14.50
  -5 -10   1  234.08   16.00
  -5 -10   1  227.08   13.20
   5  10  -1  199.58   31.80
   5  10  -1  245.88   24.90
  -4 -10   1  242.18   14.20
   4 -10  -1  222.08   17.20
  -4 -10   1  277.17   18.00
  -4 -10   1  220.08   11.60
   4  10  -1  208.98   22.00
   4  10  -1  217.28   18.40
  -4  10   1  253.67   18.40
  -3 -10   1   61.39    7.30
   3 -10  -1   62.79    7.70
  -3 -10   1   62.59    7.50
  -3 -10   1   67.09    6.10
   3  10  -1   68.79   11.80
  -3  10   1   47.90    9.60
   3  10  -1   64.19   13.80
  -2 -10   1    1.10    2.10
   2 -10  -1    4.70    2.70
  -2 -10   1   -0.10    4.00
   2 -10  -1   -1.40    4.40
  -2 -10   1    2.90    3.50
  -2  10   1    6.30    4.50
   2  10  -1   -2.20    4.00
   2  10  -1   -2.70    2.80
  -1 -10   1  121.29    5.40
   1 -10  -1  117.39    4.70
   1 -10  -1  114.39    9.70
  -1 -10   1  112.29    6.20
  -1 -10   1  116.29   13.60
   1 -10  -1  113.49   11.90
   1  10  -1  137.69   15.20
  -1  10   1  104.49   11.70
   1  10  -1  124.39   13.10
   0 -10  -1    8.90    4.40
   0 -10  -1    3.20    1.80
   0 -10   1   -0.10    4.10
   0 -10  -1    5.40    2.70
   0  10   1   -2.00    4.90
   0  10   1   -0.20    3.30
   0  10  -1   -0.30    4.90
   0  10  -1    4.40    4.00
  -1 -10  -1   45.40    5.30
  -1  10  -1   51.99   10.20
  -1  10  -1   61.99   11.50
   1  10   1   38.70    8.40
   1  10   1   52.09   12.40
  -2 -10  -1   58.39   11.10
  -2 -10  -1   64.89    6.80
  -2 -10  -1   60.39    6.60
  -2  10  -1   49.00    9.60
   2  10   1   82.19   15.80
   2  10   1   63.99   10.70
  -2  10  -1   66.99   10.80
  -3 -10  -1   21.20    5.00
  -3 -10  -1   11.10    5.20
   3  10   1   20.10    7.10
  -3  10  -1   12.60    5.50
  -4 -10  -1    5.90    4.20
  -4 -10  -1   12.80    4.30
   4  10   1    6.10    7.10
  -4  10  -1    9.50    5.30
   4  10   1    4.60    5.50
  -5 -10  -1    6.60    3.70
  -5 -10  -1    0.50    3.80
   5  10   1    3.90    4.80
   5  10   1    6.10    6.30
  -5  10  -1    4.50    4.80
  -6 -10  -1   -1.90    2.70
  -6 -10  -1   -3.00    3.50
   6  10   1   17.10    9.40
  -6  10  -1   -3.20    3.20
  -7 -10  -1   90.59    9.60
  -7 -10  -1   64.39   11.50
   7  10   1   67.59   16.50
  -7  10  -1   88.09   11.50
  -8 -10  -1   -3.30    2.80
  -8 -10  -1   -2.10    3.40
   8  10   1    4.90    7.40
  -8  10  -1   -1.40    4.20
  -9 -10  -1   -2.80    4.20
  -9 -10  -1   -0.30    3.50
   9  10   1   29.20   12.90
  -9  10  -1    1.70    4.40
 -10 -10  -1    0.90    5.70
 -10 -10  -1    3.90    5.00
 -10  10  -1    5.90    3.30
 -10  10  -1    9.50    3.60
 -10  10  -1   17.60    6.90
  10  10   1   34.00   12.60
 -11 -10  -1   12.90    6.70
 -11 -10  -1   -2.50    6.70
 -11  10  -1   -0.40    4.20
 -12 -10  -1   13.00    8.50
 -12 -10  -1   16.00    6.90
 -12  10  -1   -3.50    5.40
 -12  10  -1    9.30    6.20
  12  10   1    8.00   12.80
 -13 -10  -1    3.60    6.60
 -13  10  -1   -0.80    5.10
 -12 -11   1   -1.00    5.40
 -11 -11   1   10.90    7.70
  11  11  -1    8.40   10.30
 -11  11   1   12.10    6.60
 -10 -11   1    1.40    5.70
 -10 -11   1    9.00    5.40
  10  11  -1   -3.90    9.70
 -10  11   1   -3.30    2.90
  -9 -11   1   -1.50    4.00
  -9 -11   1    7.10    6.00
  -9  11   1    1.80    5.20
   9  11  -1   -5.10    8.40
  -8 -11   1   -0.70    4.80
  -8 -11   1   -0.50    3.10
  -8  11   1   -0.70    4.60
   8  11  -1   13.30    9.10
  -7 -11   1   17.60    6.00
  -7 -11   1   24.30    8.00
  -7  11   1   30.00    8.20
   7  11  -1   17.80   10.80
  -6 -11   1    1.70    3.80
  -6 -11   1    0.90    4.30
  -6  11   1    1.00    4.70
   6  11  -1   11.50   10.20
  -5 -11   1   12.20    3.70
  -5 -11   1   17.50    5.70
  -5 -11   1    0.80    3.90
   5  11  -1   12.70    6.80
   5  11  -1    3.50    7.20
  -5  11   1    6.50    4.50
  -4 -11   1   27.30    6.20
  -4 -11   1   34.80    5.40
  -4 -11   1   23.70    5.50
   4  11  -1   18.70    9.60
   4  11  -1   24.50    8.30
  -4  11   1   23.30    7.60
  -3 -11   1   40.20    6.40
  -3 -11   1   32.80    6.40
   3  11  -1   29.50   10.30
  -3  11   1   40.60    9.40
   3  11  -1   36.60    9.10
  -2 -11   1   78.89    6.20
   2 -11  -1   73.79    9.50
   2  11  -1   68.89   12.00
   2  11  -1   96.49   21.70
  -2  11   1   70.59   11.40
  -1 -11   1   -3.00    4.60
   1 -11  -1    5.00    4.60
  -1 -11   1    4.10    1.40
  -1 -11   1    1.70    1.20
   1  11  -1    8.10    4.60
   1  11  -1   -6.30    5.40
   0 -11  -1  152.38    6.80
   0  11   1  154.08   17.70
   0  11  -1  143.49   16.60
   0  11   1  167.28   18.80
   0  11  -1  154.68   15.50
  -1 -11  -1   43.30    8.50
  -1 -11  -1   25.80    4.40
  -1  11  -1   23.20    6.70
  -1  11  -1   29.90    8.30
   1  11   1   16.70    8.90
   1  11   1   14.90    6.70
  -2 -11  -1   27.10    5.30
  -2  11  -1   21.30    7.80
  -2  11  -1   21.30    7.30
   2  11   1   28.60   11.70
  -3 -11  -1   99.69    8.80
  -3 -11  -1   99.09   10.00
  -3  11  -1   89.79   13.70
   3  11   1  100.29   12.90
   3  11   1  113.79   21.70
  -4 -11  -1    2.80    3.60
  -4 -11  -1   -2.00    2.80
   4  11   1    9.30    8.80
   4  11   1   -2.70    4.10
  -4  11  -1    5.40    4.10
  -5 -11  -1   14.10    5.40
  -5 -11  -1    5.00    3.70
   5  11   1    8.80    8.10
   5  11   1    9.70    6.50
  -5  11  -1    8.20    5.30
  -6 -11  -1   -0.20    3.30
  -6 -11  -1   -2.30    2.60
  -6  11  -1   -0.30    4.00
   6  11   1   -5.10    7.00
  -7 -11  -1    5.10    4.20
  -7 -11  -1    1.70    3.40
   7  11   1   10.60    8.60
  -7  11  -1    3.70    4.30
  -8 -11  -1    7.90    4.50
  -8 -11  -1   -0.10    5.50
   8  11   1   19.10   11.30
  -9 -11  -1    6.50    6.30
  -9 -11  -1    3.10    6.60
   9  11   1   17.90    9.90
  -9  11  -1   15.10    7.00
 -10 -11  -1   60.89   11.30
 -10 -11  -1   47.40   12.30
 -10  11  -1   44.70   10.10
 -11 -11  -1   -3.20    5.10
 -11 -11  -1   10.10    6.00
 -11  11  -1   -4.90    5.50
  11  11   1   -1.20   11.80
 -12 -11  -1    0.50    5.40
 -12 -11  -1    2.80    6.70
 -11 -12   1   21.20    7.80
 -11 -12   1   11.80    9.10
 -10 -12   1    3.50    6.20
  10  12  -1  -13.20   11.00
 -10  12   1    3.40    5.70
  -9 -12   1    4.20    6.10
  -9 -12   1    6.80    4.40
  -9  12   1   14.80    7.60
  -8 -12   1   11.00    5.40
  -8 -12   1    1.50    5.80
   8  12  -1   23.70   11.90
  -8  12   1   -0.60    5.50
  -7 -12   1   15.20    5.60
  -7 -12   1   17.30    6.30
  -7  12   1   26.30    8.50
   7  12  -1   28.00   13.30
  -6 -12   1    7.50    5.50
  -6  12   1   -6.00    3.20
   6  12  -1    0.70    8.20
  -5 -12   1   -1.50    2.80
  -5 -12   1   -6.00    2.70
  -5 -12   1    0.30    2.90
   5  12  -1   -7.20    5.60
   5  12  -1    2.10    7.80
  -5  12   1    4.40    4.20
  -4 -12   1   28.60    5.90
  -4 -12   1   29.40    6.50
  -4 -12   1   31.20    5.10
   4  12  -1   40.70   11.10
  -4  12   1   33.90    9.00
   4  12  -1   34.60   13.30
  -3 -12   1  138.69    9.30
  -3 -12   1  121.09   11.00
  -3 -12   1  111.99    7.40
  -3  12   1  115.89   13.50
   3  12  -1  104.99   16.20
   3  12  -1  109.29   21.30
  -2 -12   1   29.40    3.50
  -2 -12   1   22.30    6.40
  -2 -12   1   25.60    3.80
   2  12  -1   27.50    8.40
   2  12  -1   29.10   10.20
  -2  12   1   38.70    9.50
   1 -12  -1   -5.80    4.70
   1  12  -1   13.70    9.70
   1  12  -1   -5.10    3.80
  -1  12   1    4.80    3.90
   0  12   1   -3.30    4.20
   0  12  -1  -11.10    5.70
  -1 -12  -1   43.40    4.60
  -1 -12  -1   48.10    7.60
  -1  12  -1   53.69   10.90
   1  12   1   50.99   10.70
  -1  12  -1   60.49   11.10
   1  12   1   64.89   17.60
  -2 -12  -1   46.90    5.80
  -2 -12  -1   36.00    6.70
  -2  12  -1   36.50    9.30
   2  12   1   44.20   10.10
   2  12   1   39.80   10.70
  -3 -12  -1   -0.10    3.30
  -3 -12  -1    1.20    2.90
  -3  12  -1   -1.60    3.30
   3  12   1   -3.90    7.60
   3  12   1    9.20    5.60
  -4 -12  -1   68.59    8.90
  -4 -12  -1   47.10    7.90
   4  12   1   23.60   13.40
  -4  12  -1   60.19   11.50
   4  12   1   48.60   11.20
  -5 -12  -1    6.40    4.10
  -5 -12  -1    5.10    4.20
  -5  12  -1   10.70    5.80
   5  12   1    3.70    5.50
   5  12   1    7.90   10.00
  -6 -12  -1   51.89    9.80
  -6 -12  -1   65.89    8.70
  -6  12  -1   39.90   10.00
   6  12   1   41.10   16.50
  -7 -12  -1   29.50    8.70
  -7 -12  -1   29.40    7.00
  -7  12  -1   32.70    9.70
   7  12   1   21.90   13.90
  -8 -12  -1  115.29   12.70
  -8 -12  -1  142.49   16.50
   8  12   1  120.79   27.30
  -8  12  -1   95.29   15.70
  -9 -12  -1   34.00    8.70
  -9 -12  -1   32.50    8.20
   9  12   1   33.60   14.20
  -9  12  -1   26.30    9.60
 -10 -12  -1   -1.70    5.30
 -10 -12  -1    5.30    5.60
 -10  12  -1    0.90    5.20
  10  12   1  -10.80   10.70
  -9 -13   1   -6.50    4.50
  -9  13   1   -6.40    5.30
   9  13  -1   -8.90    9.10
  -8 -13   1   -0.60    5.20
  -8  13   1   -8.60    4.30
   8  13  -1  -17.40   12.60
  -7 -13   1    7.70    4.80
   7  13  -1  -18.30    9.00
  -7  13   1   -5.80    6.90
  -6 -13   1   29.70    7.40
  -6 -13   1   22.20    5.90
  -6  13   1   34.60    8.70
   6  13  -1   46.70   16.20
  -5 -13   1    9.40    5.10
  -5 -13   1    7.70    4.90
   5  13  -1   18.10   10.60
  -5  13   1    9.90    6.70
   5  13  -1   11.20    9.30
  -4 -13   1    2.30    4.00
  -4 -13   1    4.10    4.10
  -4  13   1   15.10    6.40
   4  13  -1   -1.20    6.10
   4  13  -1   10.60    9.70
  -3 -13   1    3.50    2.90
  -3 -13   1    0.30    3.30
  -3 -13   1    4.00    2.50
   3  13  -1    3.80    7.30
   3  13  -1    6.50    6.90
  -3  13   1    3.90    6.20
  -2 -13   1    7.40    3.30
  -2  13   1    7.20    5.50
   2  13  -1   -2.00    9.60
   2  13  -1    8.30    5.80
   1  13  -1   24.20    8.50
   1  13  -1   25.90   11.60
  -1  13   1   21.70    8.30
   0  13  -1   29.40   10.40
   0  13   1   16.50    6.30
   0  13  -1   41.30   10.80
  -1 -13  -1    1.10    2.80
  -1 -13  -1   -1.20    1.50
  -1 -13  -1   -2.20    1.50
  -1  13  -1   -7.10    4.40
   1  13   1   -0.60    5.70
  -2 -13  -1   15.00    3.40
   2  13   1   17.70    5.90
  -2  13  -1   15.90    7.10
   2  13   1    2.60   10.70
  -3 -13  -1   -2.80    2.90
  -3 -13  -1   -4.20    3.30
  -3 -13  -1    5.00    3.00
   3  13   1    6.30    6.00
   3  13   1   -8.50    7.50
  -3  13  -1    0.90    4.70
  -4 -13  -1   18.80    5.70
  -4 -13  -1   19.30    5.60
  -4  13  -1   17.10    8.60
   4  13   1   31.70    9.20
   4  13   1   34.70   11.60
  -5 -13  -1    1.10    4.30
  -5 -13  -1   11.30    5.20
   5  13   1   -1.80    8.70
  -5  13  -1   21.20    7.00
  -6 -13  -1   13.30    5.50
  -6 -13  -1   19.80    6.20
   6  13   1   22.30   10.90
  -6  13  -1   12.30    7.70
  -7 -13  -1    2.20    4.60
  -7 -13  -1    0.70    5.70
  -7  13  -1    0.40    5.20
   7  13   1   19.90   13.00
  -8 -13  -1   46.20   10.30
  -8 -13  -1   38.90    8.40
   8  13   1   49.10   18.80
  -8  13  -1   46.60   11.30
  -9 -13  -1   -6.10    5.90
  -9 -13  -1    6.60    5.50
   9  13   1    6.60   14.20
  -7 -14   1   -0.80    5.30
   7  14  -1   14.60   12.40
  -7  14   1   -3.30    6.70
  -6 -14   1    4.30    4.70
  -6 -14   1   -4.90    4.80
  -6  14   1   -7.80    6.50
   6  14  -1   16.30   10.20
  -5 -14   1   -8.80    3.40
  -5 -14   1    0.90    4.10
  -5  14   1    3.20    5.40
   5  14  -1   13.40   12.50
   5  14  -1    1.10    6.70
  -4 -14   1    1.30    3.50
  -4 -14   1    0.00    4.80
   4  14  -1   14.70    7.40
   4  14  -1    2.00   10.70
  -4  14   1   10.20    8.10
  -3 -14   1   -1.00    4.90
   3  14  -1  -10.40    8.40
  -3  14   1    5.80    5.20
  -2 -14   1    0.90    3.50
   2  14  -1   28.80    9.70
   2  14  -1  -14.20    8.80
  -2  14   1    4.80    6.20
  -1 -14   1    0.00    3.40
   1  14  -1   10.50    9.40
   1  14  -1  -12.50    5.30
  -1  14   1   -7.10    4.70
   0 -14  -1    7.60    4.80
   0  14  -1   17.90    7.30
   0  14   1   -2.40    5.30
  -1 -14  -1    3.20    3.70
   1  14   1   -9.10    4.10
  -1  14  -1    3.00    5.10
  -2 -14  -1   26.10    6.50
  -2 -14  -1   36.50    6.20
  -2  14  -1   27.60    7.60
   2  14   1   22.10    8.70
  -3 -14  -1    1.70    4.50
   3  14   1   -0.40    6.00
  -4 -14  -1    1.50    3.40
  -4 -14  -1   -0.50    3.50
  -4  14  -1   14.40    6.60
   4  14   1   -4.30    9.50
  -5 -14  -1   -7.70    3.10
  -5  14  -1   -5.80    4.80
   5  14   1   -3.10   13.00
  -6 -14  -1   -2.50    4.80
  -6 -14  -1   -1.00    4.30
  -6  14  -1    5.00    6.80
   6  14   1    7.80   12.30
  -7 -14  -1   -2.70    5.10
  -7 -14  -1    7.00    6.10
   7  14   1   -1.90   11.60
  -5 -15   1    8.50    5.80
   5  15  -1   -1.30   14.50
  -4 -15   1   20.10    6.00
  -4  15   1   14.20    8.80
   4  15  -1   42.80   13.50
  -3 -15   1    2.90    3.80
   3  15  -1    2.90   11.30
   3  15  -1   -2.00    8.70
  -3  15   1    4.80    6.50
  -2 -15   1   10.80    5.50
   2  15  -1    0.00    6.20
  -2  15   1   13.00    8.10
   2  15  -1   30.60   12.60
  -1 -15   1   46.70    9.50
  -1  15   1    9.40    7.70
   1  15  -1   27.30   10.00
   0 -15  -1    3.70    3.70
   0  15   1  -11.00    6.70
   0  15  -1    4.00    7.60
  -1 -15  -1   -6.90    3.00
   1  15   1   -6.90    6.20
  -2 -15  -1   -2.60    4.10
  -2  15  -1    5.70    7.50
   2  15   1    4.10    7.30
  -3 -15  -1   25.20    6.20
  -3  15  -1   21.30    6.60
   3  15   1   20.50    9.50
  -4 -15  -1   51.09    8.90
   4  15   1   88.39   16.20
  17   0  -2   15.70   12.00
 -16   0   2   10.50    7.10
  16   0  -2    0.40   10.60
  15   0  -2  -10.20    6.50
 -15   0   2   10.20    6.50
  14   0  -2   -9.30    7.80
 -14   0   2   -1.30    4.50
 -13   0   2   -0.60    4.40
  13   0  -2   11.00    7.80
  12   0  -2   96.69   17.70
 -11   0   2   -4.30    3.70
  11   0  -2   -1.60    4.10
 -11   0   2   -7.30    5.00
 -10   0   2   62.69   11.10
  10   0  -2   63.19   13.40
  -9   0   2    1.60    3.50
  -9   0   2    3.30    3.30
   9   0  -2   -2.10    3.70
  -9   0   2   -2.60    2.70
   9   0  -2    0.50    2.30
  -8   0   2    3.50    2.50
   8   0  -2    4.10    3.90
  -8   0   2    8.90    4.50
  -8   0   2    2.00    3.10
   8   0  -2    6.40    3.10
  -7   0   2    0.90    1.70
  -7   0   2    0.80    2.80
   7   0  -2   -3.90    1.40
  -7   0   2   -0.20    2.40
   7   0  -2   -1.50    2.20
  -6   0   2   56.59    5.50
  -6   0   2   64.19    6.50
   6   0  -2   54.19    7.00
  -6   0   2   55.09    6.90
   6   0  -2   51.49    5.20
  -5   0   2    0.20    1.70
   5   0  -2    2.10    2.00
  -5   0   2   -0.90    1.20
   5   0  -2    1.10    1.30
  -5   0   2    2.10    2.50
  -4   0   2 1099.39   26.10
   4   0  -2 1090.29   26.00
  -4   0   2 1017.80   26.80
   4   0  -2 1105.19   31.20
  -3   0   2    1.30    1.30
   3   0  -2    2.80    2.30
   3   0  -2    2.40    1.30
  -3   0   2    1.00    1.20
   3   0  -2   -1.70    0.90
  -1   0   2    0.70    0.70
  -1   0   2   -0.40    0.40
   1   0  -2    0.40    0.80
   0   0   2  213.88    7.60
   0   0  -2  231.68    7.70
  -1   0  -2    0.90    0.90
   1   0   2    0.00    0.80
   1   0   2    3.00    1.30
  -1   0  -2    0.10    1.00
   2   0   2 2815.52   56.89
  -2   0  -2 2817.82   58.19
  -2   0  -2 2844.22   56.69
  -3   0  -2    1.30    1.30
  -3   0  -2    0.20    1.90
   3   0   2    1.70    1.50
   4   0   2 5988.50  127.09
  -4   0  -2 6014.70  124.19
   5   0   2    1.40    2.00
  -5   0  -2    0.30    1.80
   5   0   2    3.80    3.10
  -6   0  -2 2973.70   69.49
   6   0   2 3047.50   78.89
  -6   0  -2 2899.61   72.69
   6   0   2 3005.20   68.29
   7   0   2   -0.20    2.10
   7   0   2    6.10    3.80
  -7   0  -2    2.00    3.10
  -7   0  -2    1.20    2.60
   8   0   2   14.40    6.50
  -8   0  -2   14.60    4.80
  -8   0  -2   21.20    6.00
   9   0   2    0.80    3.50
  -9   0  -2   -0.70    4.20
   9   0   2    4.10    3.10
  -9   0  -2    0.10    3.10
  10   0   2   56.89   13.60
 -10   0  -2   63.89   11.00
 -10   0  -2   67.09   12.20
 -11   0  -2    1.50    4.00
 -11   0  -2    0.50    4.90
  11   0   2    5.50    4.20
  12   0   2   15.60    9.20
 -12   0  -2   22.10    7.50
 -13   0  -2   -1.90    4.10
 -14   0  -2   -0.60    4.10
 -15   0  -2    2.70    6.40
 -16   0  -2    4.20    5.70
  17  -1  -2   20.90   11.70
  17   1  -2    7.60   11.80
  16  -1  -2    3.40    8.20
 -16  -1   2   -3.20    5.30
  16   1  -2   -5.50    9.20
 -16   1   2    3.30    6.50
  15  -1  -2   -1.60    6.00
 -15  -1   2    5.60    5.90
  15   1  -2   -2.90    7.60
 -15   1   2   -5.40    4.40
  14  -1  -2    0.90    5.70
 -14  -1   2   16.10    7.30
 -14   1   2   14.30    7.50
 -13  -1   2    1.50    3.50
  13  -1  -2    0.90    5.70
 -13   1   2   -0.50    4.40
  13   1  -2   -3.40    5.10
  12  -1  -2   -4.30    4.80
 -12  -1   2    4.70    8.20
  12   1  -2    2.00    6.40
 -12   1   2   -0.40    5.00
 -11  -1   2   22.70    8.40
  11  -1  -2   19.80    7.90
 -11  -1   2   15.60    6.80
  11   1  -2   20.50    8.90
 -11   1   2   20.70    6.80
 -10  -1   2  130.29   15.50
  10  -1  -2  126.59   14.10
 -10  -1   2  110.09   13.50
 -10   1   2  139.39   15.60
  10   1  -2  127.09   15.80
 -10   1   2  137.99   10.80
  -9  -1   2  368.56   17.50
   9  -1  -2  356.86   21.50
   9  -1  -2  371.86   17.70
  -9  -1   2  376.86   22.40
  -9  -1   2  354.46   19.80
  -9   1   2  376.46   16.90
   9   1  -2  370.36   17.10
   9   1  -2  374.76   24.40
  -9   1   2  378.46   20.70
  -8  -1   2  549.95   26.00
   8  -1  -2  495.95   19.90
   8  -1  -2  490.25   23.80
  -8  -1   2  493.85   19.70
  -8  -1   2  514.95   22.60
   8   1  -2  503.65   26.70
  -8   1   2  539.15   23.30
   8   1  -2  517.25   19.60
  -8   1   2  470.65   18.60
  -7  -1   2   58.69    7.10
   7  -1  -2   52.09    7.30
  -7  -1   2   50.79    9.00
  -7  -1   2   49.20    5.70
   7  -1  -2   60.99    6.20
  -7   1   2   55.39    5.60
   7   1  -2   63.19    6.10
   7   1  -2   60.19    9.10
  -6  -1   2  148.69    9.60
  -6  -1   2  146.99    8.80
   6  -1  -2  155.48   11.00
  -6  -1   2  160.78   12.20
   6  -1  -2  148.09    9.10
  -6   1   2  141.29   10.10
  -6   1   2  131.79    8.00
   6   1  -2  145.79   12.10
   6   1  -2  143.29    8.50
  -5  -1   2  618.44   20.00
   5  -1  -2  665.43   20.00
  -5  -1   2  669.83   24.70
  -5  -1   2  652.93   19.50
   5  -1  -2  638.04   22.30
  -5   1   2  632.14   21.10
   5   1  -2  645.34   19.00
   5   1  -2  619.74   24.90
  -5   1   2  654.13   18.80
  -4  -1   2   66.29    6.70
  -4  -1   2   72.09    5.10
   4  -1  -2   73.19    5.10
   4  -1  -2   68.79    5.90
  -4  -1   2   63.19    5.60
   4  -1  -2   67.69    5.00
  -4   1   2   66.09    5.40
  -4   1   2   68.19    4.60
   4   1  -2   75.29    7.40
   4   1  -2   75.49    5.10
  -3  -1   2 1490.25   32.80
   3  -1  -2 1497.75   32.70
   3  -1  -2 1495.25   32.60
  -3  -1   2 1554.94   32.90
   3   1  -2 1544.75   32.40
  -3   1   2 1506.85   32.50
   3   1  -2 1471.85   38.70
  -3   1   2 1545.25   33.80
   3   1  -2 1531.65   33.60
   2  -1  -2 1886.11   37.10
  -2  -1   2 1796.92   37.40
  -2  -1   2 1930.61   38.10
   2  -1  -2 1905.11   38.00
   2   1  -2 1839.72   37.50
   2   1  -2 1809.32   38.00
   2   1  -2 1876.41   43.10
  -2   1   2 1893.31   37.80
  -2   1   2 1964.00   38.50
  -1  -1   2 1305.47   25.90
   1  -1  -2 1222.68   23.40
  -1  -1   2 1217.98   26.40
   1  -1  -2 1264.17   26.50
   1   1  -2 1182.18   25.30
   1   1  -2 1215.18   26.80
  -1   1   2 1212.68   23.90
  -1   1   2 1297.77   27.00
   0  -1  -2  732.83   18.00
   0  -1   2  709.93   15.80
   0  -1   2  695.23   16.30
   0  -1  -2  708.73   14.10
   0   1   2  702.83   14.30
   0   1   2  726.33   18.20
   0   1  -2  713.53   16.10
   0   1  -2  703.23   15.90
  -1  -1  -2 1901.81   41.80
  -1  -1  -2 1990.10   38.00
   1  -1   2 1949.41   39.80
  -1  -1  -2 1838.62   37.90
   1  -1   2 2026.00   40.20
  -1   1  -2 1890.91   39.40
   1   1   2 1931.11   37.80
   1   1   2 2044.70   42.20
  -1   1  -2 1966.10   39.90
  -2  -1  -2   26.40    2.90
  -2  -1  -2   23.10    5.10
   2  -1   2   28.20    3.20
  -2  -1  -2   26.50    3.50
  -2   1  -2   25.60    3.10
   2   1   2   25.60    2.80
  -2   1  -2   21.30    3.30
  -3  -1  -2 2991.20   69.49
  -3  -1  -2 2914.71   60.79
   3  -1   2 2898.51   61.89
   3   1   2 2971.70   71.29
  -3   1  -2 2948.21   61.59
  -3   1  -2 2939.51   65.29
   3   1   2 2887.11   59.69
   4  -1   2 2262.17   53.29
  -4  -1  -2 2257.77   52.29
  -4  -1  -2 2249.57   65.89
   4   1   2 2430.56   52.09
  -4   1  -2 2304.07   55.59
   4   1   2 2486.15   63.49
  -4   1  -2 2410.76   53.59
   5  -1   2    2.10    2.20
  -5  -1  -2    1.60    2.10
  -5  -1  -2    1.60    2.50
  -5   1  -2    0.40    2.20
   5   1   2   -0.30    1.30
   5   1   2   -1.60    2.20
  -5   1  -2    1.00    1.90
  -6  -1  -2 1893.71   49.60
  -6  -1  -2 2011.70   56.09
   6  -1   2 1901.71   49.60
  -6   1  -2 1930.41   49.99
   6   1   2 1961.10   47.30
   6   1   2 1886.01   59.39
   7  -1   2   16.90    4.50
   7  -1   2   12.10    5.50
  -7  -1  -2   18.30    5.10
  -7  -1  -2   13.70    5.20
   7   1   2    4.90    4.20
  -7   1  -2   25.30    5.80
  -7   1  -2   13.30    4.80
   7   1   2   17.40    4.00
   8  -1   2   21.10    6.10
  -8  -1  -2   10.20    5.60
   8  -1   2    9.00    4.10
  -8  -1  -2    9.60    4.60
  -8   1  -2   11.50    4.80
   8   1   2    7.00    5.40
  -8   1  -2   11.00    4.30
   9  -1   2   14.80    5.40
   9  -1   2   24.50    9.20
  -9  -1  -2   17.20    6.80
  -9  -1  -2   24.10    6.70
  -9   1  -2   18.20    6.10
   9   1   2   17.60    8.90
   9   1   2   22.40    5.10
  -9   1  -2   24.30    6.40
 -10  -1  -2   23.50    8.10
 -10  -1  -2   26.70    7.80
 -10   1  -2   12.30    6.00
  10   1   2   24.70    9.20
 -10   1  -2   12.40    5.40
 -11  -1  -2   66.99   12.00
 -11   1  -2   81.99   13.20
  11   1   2   86.49   17.80
 -11   1  -2   75.79   14.90
 -12  -1  -2   10.20    6.20
 -12   1  -2    7.70    6.80
 -12   1  -2   14.40    7.40
  12   1   2    4.50    6.80
 -13  -1  -2   -2.10    5.20
 -13   1  -2   -7.70    3.60
  13   1   2   12.50    9.40
 -14  -1  -2   11.10    6.50
 -14   1  -2   11.70    5.80
 -15  -1  -2   -8.80    4.90
 -15   1  -2    2.90    5.70
 -16  -1  -2   10.40    7.10
 -16   1  -2    2.70    5.60
  17  -2  -2   22.70    9.70
  17   2  -2   11.80   13.10
 -16  -2   2   -5.40    6.80
  16  -2  -2   -8.30    7.30
  16   2  -2   -1.90    9.50
 -16   2   2  -15.10    6.30
 -15  -2   2   -2.50    5.70
  15  -2  -2    1.50    7.30
 -15   2   2   30.10    9.40
  15   2  -2   17.50    8.10
  14  -2  -2    2.90    6.00
 -14  -2   2    4.20    5.60
  14   2  -2   -0.10    6.00
 -14   2   2   -1.90    3.60
  13  -2  -2   42.70   11.40
 -13  -2   2   18.90    6.10
 -13   2   2   33.30    8.70
  13   2  -2   34.40    9.80
 -12  -2   2  317.47   22.40
  12  -2  -2  320.17   22.50
  12   2  -2  304.57   26.90
 -12   2   2  363.16   35.60
 -11  -2   2   45.20    9.30
  11  -2  -2   28.70    8.30
 -11   2   2   34.50    8.40
  11   2  -2   30.20   11.30
 -10  -2   2   60.09   10.20
 -10  -2   2   55.79   12.30
  10  -2  -2   53.39   10.10
  10   2  -2   63.79   14.20
 -10   2   2   53.99    6.70
   9  -2  -2   77.59    9.40
  -9  -2   2   68.09    9.10
  -9  -2   2   66.59    7.40
  -9  -2   2   70.89   13.00
   9  -2  -2   60.99    7.50
   9   2  -2   75.59    7.20
  -9   2   2   76.89    9.10
  -9   2   2   56.69    9.70
   9   2  -2   76.09   14.30
   8  -2  -2   15.60    5.00
   8  -2  -2   17.40    4.80
  -8  -2   2   16.40    4.60
  -8  -2   2    7.60    4.30
  -8   2   2   11.70    4.10
   8   2  -2    7.70    4.90
  -8   2   2   14.60    3.80
   7  -2  -2   -4.00    1.70
  -7  -2   2    2.30    2.20
   7  -2  -2    2.70    2.20
  -7  -2   2    0.80    3.40
  -7  -2   2    0.00    1.60
  -7   2   2    0.90    3.40
  -7   2   2    1.40    1.80
   7   2  -2   -1.50    2.60
   7   2  -2   -0.80    1.30
  -6  -2   2 3436.66   81.49
   6  -2  -2 3286.97   71.89
  -6  -2   2 3339.37   71.79
  -6  -2   2 3245.98   70.59
   6  -2  -2 3235.28   72.59
  -6   2   2 3297.67   73.89
   6   2  -2 3207.88   69.09
  -6   2   2 3182.48   68.09
   6   2  -2 3409.66   83.09
  -5  -2   2   38.90    4.60
   5  -2  -2   41.80    4.90
  -5  -2   2   33.50    4.30
  -5  -2   2   51.79    8.80
   5  -2  -2   35.70    4.90
   5   2  -2   43.40    8.30
  -5   2   2   42.30    4.20
  -5   2   2   35.00    5.40
   5   2  -2   38.40    4.20
  -4  -2   2   15.00    2.80
  -4  -2   2   15.40    4.80
   4  -2  -2   11.70    2.80
   4  -2  -2   17.60    3.30
  -4  -2   2   13.40    2.80
   4  -2  -2   12.80    2.50
  -4   2   2   12.90    2.30
  -4   2   2   12.50    3.00
   4   2  -2   16.00    2.80
   4   2  -2   23.70    5.70
  -3  -2   2 3868.51   78.39
  -3  -2   2 3781.32   73.49
  -3  -2   2 3815.42   81.89
  -3  -2   2 3699.73   73.39
   3  -2  -2 3770.82   72.59
   3  -2  -2 3730.33   73.99
  -3   2   2 3791.12   72.79
   3   2  -2 3700.63   82.29
   3   2  -2 3714.13   73.09
  -3   2   2 3703.93   74.19
  -2  -2   2  795.42   22.00
   2  -2  -2  827.92   19.50
  -2  -2   2  850.51   19.60
  -2  -2   2  841.82   19.90
   2  -2  -2  869.01   19.60
   2   2  -2  828.72   19.80
   2   2  -2  879.81   23.40
  -2   2   2  825.92   19.40
   2   2  -2  865.51   25.80
  -2   2   2  816.42   20.00
   1  -2  -2 1062.89   24.60
   1  -2  -2 1086.39   22.20
  -1  -2   2 1131.09   23.20
  -1  -2   2 1115.69   25.90
  -1   2   2 1116.39   21.90
   1   2  -2 1110.19   23.10
   1   2  -2 1123.09   28.70
  -1   2   2 1107.29   24.00
   1   2  -2 1077.49   26.10
  -1   2   2 1126.79   25.40
   0  -2   2   14.70    1.70
   0  -2  -2   13.20    2.40
   0  -2  -2   12.40    0.90
   0  -2  -2   11.10    1.70
   0  -2   2   10.10    2.00
   0   2   2   10.70    1.80
   0   2   2   12.90    2.50
   0   2  -2   11.90    2.20
   0   2  -2   11.90    1.50
  -2  -2  -2  310.77    9.80
   2  -2   2  307.37   11.70
  -2  -2  -2  320.97   10.90
  -2  -2  -2  325.27   12.80
  -2  -2  -2  315.47   16.10
  -2   2  -2  294.17   11.10
   2   2   2  313.67   16.90
  -2   2  -2  314.07   10.30
  -2   2  -2  315.47   10.70
   2   2   2  310.97    9.10
  -3  -2  -2  549.54   23.80
  -3  -2  -2  538.15   16.20
   3  -2   2  521.65   20.50
  -3   2  -2  547.45   17.60
   3   2   2  539.75   15.00
   3   2   2  559.84   24.60
  -4  -2  -2 3761.32   87.99
  -4  -2  -2 3836.72   78.09
   4  -2   2 3795.92   80.29
   4   2   2 3856.91   92.29
  -4   2  -2 3750.72   79.29
  -4   2  -2 3618.94   78.99
  -5  -2  -2  571.84   20.80
   5  -2   2  599.34   22.50
  -5  -2  -2  620.24   27.20
  -5   2  -2  614.94   21.50
   5   2   2  651.13   19.80
  -5   2  -2  611.24   22.00
   5   2   2  631.34   29.80
  -6  -2  -2  407.56   18.10
   6  -2   2  377.56   18.20
  -6  -2  -2  408.36   22.30
   6   2   2  384.06   15.60
  -6   2  -2  391.36   17.20
   6   2   2  406.46   25.00
  -6   2  -2  421.76   22.00
  -7  -2  -2  376.26   22.30
  -7  -2  -2  403.36   19.30
   7  -2   2  401.26   19.50
   7   2   2  391.26   25.70
  -7   2  -2  377.16   18.90
   7   2   2  390.66   16.60
  -8  -2  -2  171.48   13.40
   8  -2   2  146.79   12.00
  -8  -2  -2  168.48   15.60
  -8   2  -2  161.38   12.90
   8   2   2  141.19   16.10
   8   2   2  161.68   16.50
  -8   2  -2  182.68   12.90
  -9  -2  -2   11.70    6.80
  -9  -2  -2    6.70    3.80
   9   2   2   13.60    7.10
  -9   2  -2   11.20    5.40
   9   2   2    9.10    4.30
  -9   2  -2    4.90    3.80
 -10  -2  -2   99.39   13.50
 -10  -2  -2   80.69   12.40
  10   2   2   66.59   15.50
 -10   2  -2   84.49   10.90
 -10   2  -2   91.49   11.10
 -11  -2  -2   43.60    9.80
 -11   2  -2   44.00    9.10
 -11   2  -2   44.40    9.40
  11   2   2   31.20   11.30
 -12  -2  -2   -2.60    3.70
 -12   2  -2    3.40    4.10
 -12   2  -2   -1.30    7.80
  12   2   2    0.90    5.60
 -13  -2  -2    5.90    4.90
 -13   2  -2   12.40    6.90
  13   2   2   14.60    9.80
 -13   2  -2   18.40    7.50
 -14  -2  -2   58.29   11.90
 -14   2  -2   57.49   12.20
  14   2   2   50.09   15.50
 -15  -2  -2   14.30    7.30
 -15   2  -2    6.40    6.20
 -16  -2  -2   -2.90    4.50
 -16   2  -2   -0.30    6.10
  17   3  -2    9.00   12.60
 -16  -3   2    0.50    5.80
  16   3  -2   16.80   13.00
 -15  -3   2   -5.30    5.80
 -15   3   2    0.40    5.20
  15   3  -2    9.90    9.50
 -14  -3   2   13.30    6.50
  14  -3  -2    6.60    7.50
  14   3  -2    2.80    7.60
 -14   3   2   12.00    6.10
  13  -3  -2   -0.30    5.70
 -13  -3   2    5.40    5.70
 -13   3   2   -2.90    3.70
  13   3  -2   21.50    8.00
 -12  -3   2  432.76   26.00
  12  -3  -2  462.55   30.60
 -12   3   2  394.26   30.50
  12   3  -2  445.06   33.50
  11  -3  -2    0.00    4.10
 -11  -3   2    2.30    4.40
  11   3  -2    2.60    6.70
 -11   3   2    3.40    5.20
 -10  -3   2  113.79   11.70
  10  -3  -2  110.39   11.00
 -10   3   2   99.69   15.90
 -10   3   2   96.19    8.50
   9  -3  -2   -1.40    2.60
  -9  -3   2    0.70    3.10
  -9  -3   2    0.50    3.30
   9  -3  -2    0.90    2.90
  -9  -3   2   -1.80    1.90
   9   3  -2   -1.20    2.40
   9   3  -2    1.40    4.50
  -9   3   2   -6.40    2.50
  -9   3   2   -3.70    1.90
  -8  -3   2  109.49    9.90
   8  -3  -2  112.59    9.10
  -8  -3   2  106.19    8.80
   8  -3  -2   95.89    9.20
   8   3  -2  117.29   14.00
  -8   3   2  105.99   10.20
  -8   3   2  123.29    8.40
   8   3  -2  109.69    8.60
   7  -3  -2   43.90    7.10
   7  -3  -2   38.80    5.40
  -7  -3   2   37.30    6.30
  -7  -3   2   36.40    5.90
  -7  -3   2   54.89    8.40
  -7   3   2   34.20    6.30
   7   3  -2   42.40    9.80
  -7   3   2   52.39    5.40
   7   3  -2   43.60    5.20
  -6  -3   2 2396.56   55.89
   6  -3  -2 2449.55   54.89
  -6  -3   2 2453.45   56.49
  -6  -3   2 2588.94   68.09
   6  -3  -2 2440.36   57.79
  -6   3   2 2504.45   53.19
   6   3  -2 2392.46   54.49
   6   3  -2 2457.45   77.59
  -6   3   2 2457.65   58.59
  -5  -3   2 1882.21   43.70
  -5  -3   2 1859.51   49.10
  -5  -3   2 1850.61   43.50
   5  -3  -2 1818.92   42.10
   5  -3  -2 1877.71   42.20
   5  -3  -2 1889.21   45.30
  -5  -3   2 1971.80   54.09
  -5   3   2 1836.52   40.90
  -5   3   2 1795.32   45.00
   5   3  -2 1898.71   54.59
   5   3  -2 1840.12   42.50
  -4  -3   2  620.24   18.90
  -4  -3   2  660.43   22.80
  -4  -3   2  681.53   26.40
  -4  -3   2  667.53   19.50
   4  -3  -2  672.33   18.20
   4  -3  -2  648.24   20.30
   4   3  -2  640.44   26.40
  -4   3   2  683.23   18.10
  -4   3   2  674.83   20.30
  -3  -3   2 1249.88   29.70
  -3  -3   2 1292.17   33.80
   3  -3  -2 1289.57   30.80
   3  -3  -2 1253.67   28.40
  -3  -3   2 1289.17   30.20
  -3  -3   2 1301.77   37.90
  -3   3   2 1292.07   30.30
  -3   3   2 1389.86   29.70
   3   3  -2 1315.57   38.80
   2  -3  -2  174.78    6.80
   2  -3  -2  179.98    7.30
  -2  -3   2  170.28    8.90
  -2  -3   2  181.28    6.90
  -2  -3   2  166.68   10.40
   2   3  -2  159.98    9.00
  -2   3   2  172.68    8.00
  -2   3   2  185.68    7.50
   2   3  -2  164.68   10.90
  -2   3   2  182.28    6.90
   1  -3  -2    1.70    1.20
   1  -3  -2    1.40    0.80
  -1  -3   2    1.70    0.80
   1  -3  -2    5.30    2.60
   1  -3  -2    2.60    1.20
  -1  -3   2    9.70    2.50
   1   3  -2   -0.30    1.00
  -1   3   2    2.40    1.30
  -1   3   2    0.30    0.90
   1   3  -2    1.50    1.90
   0  -3   2 5992.10  115.69
   0  -3  -2 6514.75  116.19
   0  -3  -2 5935.51  113.69
   0  -3  -2 6157.68  123.29
   0   3   2 6098.89  115.79
   0   3   2 5647.74  113.89
   0   3  -2 5969.70  117.59
  -1  -3  -2 2000.50   42.90
   1  -3   2 1996.10   43.90
  -1  -3  -2 1975.50   45.20
  -1  -3  -2 2118.89   52.59
  -1  -3  -2 1990.30   39.40
   1  -3   2 2148.78   39.30
   1  -3   2 2034.80   43.80
   1   3   2 1986.50   44.60
   1   3   2 2005.20   53.49
  -1   3  -2 1955.30   38.90
  -1   3  -2 2049.40   44.30
   1   3   2 1991.00   43.30
  -2  -3  -2 5637.74  109.29
  -2  -3  -2 5678.63  121.89
  -2  -3  -2 5797.32  112.69
  -2   3  -2 5695.33  105.39
  -2   3  -2 5711.83  110.09
   2   3   2 5600.54  110.29
  -2   3  -2 5541.65  109.59
   2   3   2 5758.92  123.59
   2   3   2 5549.54  104.99
  -3  -3  -2  592.24   17.10
  -3  -3  -2  601.14   25.30
   3  -3   2  610.74   20.10
  -3  -3  -2  606.94   19.20
  -3  -3  -2  622.24   21.20
  -3   3  -2  618.14   19.60
  -3   3  -2  591.64   16.60
   3   3   2  613.94   16.20
   3   3   2  602.04   27.30
  -3   3  -2  621.24   19.00
  -4  -3  -2 1648.73   39.00
   4  -3   2 1610.64   42.30
  -4  -3  -2 1701.53   41.80
  -4  -3  -2 1673.53   50.09
  -4   3  -2 1623.64   38.70
   4   3   2 1618.04   36.90
  -4   3  -2 1667.93   41.30
   4   3   2 1665.33   53.29
  -5  -3  -2  693.53   22.80
  -5  -3  -2  694.43   30.30
   5  -3   2  687.53   24.80
   5   3   2  679.83   32.70
   5   3   2  714.93   20.80
  -5   3  -2  671.03   21.00
  -5   3  -2  685.73   24.00
  -6  -3  -2  641.24   23.40
  -6  -3  -2  612.44   29.20
   6  -3   2  616.94   24.60
  -6   3  -2  634.24   24.00
   6   3   2  616.74   20.20
  -6   3  -2  590.54   20.30
   6   3   2  612.84   32.40
   7  -3   2  539.65   24.00
  -7  -3  -2  551.64   28.60
  -7  -3  -2  525.85   22.40
   7   3   2  502.85   19.00
   7   3   2  559.64   32.50
  -7   3  -2  517.75   19.70
  -7   3  -2  529.75   22.90
   8  -3   2   99.89   10.20
  -8  -3  -2   93.69   11.90
  -8  -3  -2  107.29   10.70
  -8   3  -2  104.89    9.10
   8   3   2   96.39    8.20
  -8   3  -2  114.39   11.00
   8   3   2   83.89   16.20
  -9  -3  -2    0.40    4.00
  -9  -3  -2    3.90    3.50
  -9   3  -2    5.40    4.50
   9   3   2    6.80    4.10
  -9   3  -2    4.90    4.40
   9   3   2    3.70    6.60
 -10  -3  -2   63.89   11.40
  10   3   2   62.39   15.20
 -10   3  -2   52.39    9.60
 -10   3  -2   55.19   10.20
 -11  -3  -2   24.20    8.10
 -11   3  -2   31.40    9.70
 -11   3  -2   27.60    8.10
  11   3   2   18.40   11.60
 -12  -3  -2   99.69   12.80
 -12   3  -2  103.99   13.30
 -12   3  -2   77.69   11.40
 -13  -3  -2   15.30    8.40
  13   3   2   29.40   12.00
 -13   3  -2   30.10    8.40
 -13   3  -2   16.80    7.20
 -14  -3  -2    1.50    4.50
 -14   3  -2   12.50   10.10
  14   3   2    5.20    7.40
 -14   3  -2   -1.80    4.70
 -15  -3  -2   18.00    9.80
  15   3   2   38.10   14.80
 -16  -3  -2   -0.90    7.60
 -16   3  -2    9.10    5.70
 -16  -4   2   13.20    7.10
  16   4  -2   25.20   23.10
 -16   4   2   12.70    7.20
 -15  -4   2   11.90    7.60
  15   4  -2  -10.30    8.80
 -15   4   2   -6.10    5.40
 -14  -4   2    8.20    6.90
 -14   4   2   11.20    6.30
  14   4  -2   -5.00    6.80
  13  -4  -2   15.20    6.60
  13   4  -2   24.90   10.30
 -13   4   2   18.50    6.70
 -12   4   2   40.60    9.00
  12   4  -2   49.70   14.40
 -11  -4   2   31.40    9.20
  11  -4  -2   23.20    6.30
 -11   4   2   27.30    7.00
  11   4  -2   23.20   10.70
  10  -4  -2   16.80    5.30
 -10  -4   2   26.90    7.40
  10   4  -2   27.10   10.40
 -10   4   2   36.90    8.40
 -10   4   2   21.20    5.40
   9  -4  -2   -0.30    2.40
  -9  -4   2    5.40    4.90
   9  -4  -2    0.60    3.40
   9   4  -2    2.10    5.50
  -9   4   2    0.70    2.60
  -9   4   2    4.60    3.70
  -8  -4   2  362.06   20.90
  -8  -4   2  373.76   24.00
  -8  -4   2  407.76   18.20
  -8  -4   2  386.56   18.80
   8  -4  -2  391.56   16.10
  -8   4   2  381.76   15.40
   8   4  -2  365.96   25.80
   8   4  -2  384.16   16.80
  -8   4   2  400.66   19.90
   7  -4  -2  610.24   19.40
   7  -4  -2  624.54   24.10
  -7  -4   2  607.44   22.10
  -7  -4   2  607.44   22.90
  -7  -4   2  614.64   35.20
  -7   4   2  622.94   19.70
  -7   4   2  621.24   24.10
   7   4  -2  627.44   32.20
   7   4  -2  551.54   27.80
   6  -4  -2    9.50    3.40
  -6  -4   2    9.00    3.80
   6  -4  -2   12.50    2.60
  -6  -4   2   10.20    3.40
  -6  -4   2    8.20    2.70
  -6  -4   2    6.50    4.70
   6   4  -2    6.00    2.40
   6   4  -2   16.80    6.20
  -6   4   2   10.20    2.70
  -6   4   2   12.60    3.90
  -5  -4   2  103.69    7.40
   5  -4  -2  111.59    6.00
  -5  -4   2  104.69    9.10
  -5  -4   2  107.99    8.90
   5  -4  -2  107.19    8.20
   5  -4  -2  109.69    6.90
  -5  -4   2  108.39   11.10
  -5   4   2  114.59    7.80
  -5   4   2  106.79    8.00
   4  -4  -2   13.50    2.60
  -4  -4   2   14.50    3.30
  -4  -4   2   15.50    4.40
  -4  -4   2   13.20    3.10
  -4  -4   2   21.50    6.50
   4  -4  -2   13.60    3.50
   4   4  -2   17.10    6.20
  -4   4   2   16.40    2.90
  -4   4   2   18.40    3.80
  -3  -4   2  112.29    6.30
   3  -4  -2  120.19    7.30
  -3  -4   2  109.89   10.10
  -3  -4   2  114.89    6.70
  -3  -4   2  116.09    8.60
   3  -4  -2  113.59    5.60
  -3   4   2  110.99    6.60
   3   4  -2  114.59    8.90
  -3   4   2  116.99    7.60
  -3   4   2  114.59    6.30
   3   4  -2  110.79   10.50
   2  -4  -2 6444.56  119.09
   2  -4  -2 6235.08  125.59
  -2  -4   2 6396.26  119.09
  -2  -4   2 6380.86  130.99
   2  -4  -2 6377.06  120.69
  -2  -4   2 6284.27  125.79
   2   4  -2 6369.36  126.79
   2   4  -2 6529.65  132.49
  -2   4   2 6206.08  123.09
  -2   4   2 6527.35  121.19
  -1  -4   2 1176.28   24.60
   1  -4  -2 1165.08   33.20
   1  -4  -2 1138.19   26.00
  -1  -4   2 1237.38   31.50
   1  -4  -2 1226.48   29.10
  -1  -4   2 1194.08   33.00
   1  -4  -2 1174.68   27.20
   1   4  -2 1141.19   31.20
  -1   4   2 1125.99   28.20
   1   4  -2 1122.09   33.50
  -1   4   2 1163.28   29.40
   0  -4  -2  844.32   22.40
   0  -4   2  848.52   23.70
   0  -4  -2  793.02   21.90
   0  -4  -2  801.42   27.40
   0  -4   2  825.62   17.00
   0   4  -2  808.62   24.80
   0   4   2  788.62   22.10
   0   4   2  790.72   22.50
   0   4  -2  805.22   23.80
   1  -4   2 1310.47   32.50
  -1  -4  -2 1233.38   32.70
  -1  -4  -2 1312.17   32.00
  -1  -4  -2 1317.37   40.50
  -1  -4  -2 1329.57   27.80
   1  -4   2 1314.97   32.70
  -1   4  -2 1280.17   32.20
   1   4   2 1317.77   32.70
  -1   4  -2 1308.97   33.30
   1   4   2 1358.26   42.30
  -2  -4  -2   17.70    3.90
   2  -4   2   21.20    3.90
  -2  -4  -2   16.50    5.10
   2  -4   2   25.20    4.40
  -2  -4  -2   20.20    2.60
   2   4   2   21.60    6.50
  -2   4  -2   17.70    3.10
  -2   4  -2   17.10    3.60
   2   4   2   15.90    3.30
  -3  -4  -2  121.79    6.70
  -3  -4  -2  120.19    8.10
   3  -4   2  133.79    8.90
  -3  -4  -2  124.49   11.70
  -3  -4  -2  124.39    9.10
   3   4   2  140.59    6.60
  -3   4  -2  137.39    6.20
   3   4   2  120.99   12.70
  -3   4  -2  140.59    8.70
  -3   4  -2  144.19    8.80
  -4  -4  -2  789.32   22.40
   4  -4   2  742.83   25.50
  -4  -4  -2  805.52   32.60
  -4  -4  -2  769.42   24.80
  -4   4  -2  772.52   24.80
   4   4   2  752.72   20.60
  -4   4  -2  784.92   24.60
   4   4   2  738.33   34.20
   5  -4   2   14.30    4.20
  -5  -4  -2    2.00    2.00
  -5  -4  -2    8.70    2.80
  -5  -4  -2    5.20    5.10
  -5   4  -2    5.30    1.90
   5   4   2    4.20    2.30
   5   4   2    4.70    5.00
  -5   4  -2    7.30    3.20
  -6  -4  -2   -0.60    1.40
   6  -4   2    3.90    3.20
  -6  -4  -2    0.60    3.40
   6   4   2    0.10    1.50
   6   4   2    2.40    3.80
  -6   4  -2    0.10    1.70
  -6   4  -2   -0.20    2.30
  -7  -4  -2  439.86   21.60
  -7  -4  -2  438.66   20.30
   7  -4   2  411.86   21.30
  -7  -4  -2  442.26   26.50
   7   4   2  437.66   29.80
   7   4   2  465.65   17.60
  -7   4  -2  439.26   15.70
  -7   4  -2  437.86   20.90
  -8  -4  -2   21.50    6.10
  -8  -4  -2   26.20    7.00
   8  -4   2   25.80    6.50
   8   4   2   22.60    4.90
  -8   4  -2   17.90    5.70
   8   4   2   21.90    8.60
  -8   4  -2   16.70    4.20
  -9  -4  -2   21.50    7.00
  -9   4  -2   14.80    5.70
   9   4   2   10.20    7.80
  -9   4  -2   10.90    4.60
 -10  -4  -2   -1.50    3.70
  10   4   2    3.30    7.00
 -10   4  -2    6.60    3.60
 -10   4  -2   11.10    4.80
 -10   4  -2    1.20    4.30
 -11  -4  -2    7.70    5.10
 -11   4  -2    7.40    4.90
 -11   4  -2    5.70    5.20
  11   4   2    7.10    6.10
 -12  -4  -2   47.80   10.50
 -12   4  -2   44.20    8.80
 -12   4  -2   60.59   11.00
  12   4   2   66.69   17.30
 -13  -4  -2   42.30   11.40
 -13   4  -2   41.70    9.70
 -13   4  -2   19.10    8.00
  13   4   2   23.80   13.40
 -14  -4  -2    2.00    5.50
  14   4   2    0.50    8.30
 -14   4  -2    9.90    5.90
 -15   4  -2   -0.80    5.30
 -16  -4  -2   -2.50    5.70
  16   4   2    3.70   12.10
 -16  -5   2   20.40   10.40
 -16   5   2   -0.60    5.80
  16   5  -2   41.00   14.40
 -15  -5   2   10.60    7.80
 -15   5   2   12.70    6.90
  15   5  -2   15.30   12.30
 -14  -5   2    4.50    5.50
  14   5  -2   -4.80    7.50
 -14   5   2    6.10    5.10
 -13  -5   2   23.50    8.20
 -13   5   2   15.60    6.00
  13   5  -2   18.60   10.10
 -12  -5   2   19.60    7.90
  12   5  -2   20.50   11.10
 -12   5   2   28.00    7.50
 -11  -5   2   45.10    9.90
  11   5  -2   58.19   15.90
 -11   5   2   39.60    9.00
  10  -5  -2   14.10    4.00
 -10  -5   2   13.60    5.20
  10   5  -2   13.20    7.60
 -10   5   2    9.80    3.90
 -10   5   2   13.90    5.60
   9  -5  -2  146.39    8.40
   9  -5  -2  141.19   13.70
  -9  -5   2  148.29   12.70
  -9   5   2  146.49   12.80
   9   5  -2  144.49   17.80
  -9   5   2  154.28    9.70
  -8  -5   2  163.68   11.40
   8  -5  -2  127.69   11.40
  -8  -5   2  172.58   12.50
   8   5  -2  154.98   17.70
  -8   5   2  153.38    9.50
  -8   5   2  164.18   12.40
   8   5  -2  173.88   13.10
   7  -5  -2  270.07   15.60
  -7  -5   2  256.57   14.30
  -7  -5   2  259.17   19.90
  -7  -5   2  238.58   16.00
  -7   5   2  285.97   12.40
   7   5  -2  288.47   22.10
  -7   5   2  270.17   15.20
  -6  -5   2 1008.90   30.10
  -6  -5   2 1058.19   36.20
  -6  -5   2 1013.30   30.50
  -6  -5   2 1091.09   43.20
   6  -5  -2 1025.60   32.70
  -6   5   2 1043.00   27.40
   6   5  -2 1067.99   43.30
  -5  -5   2  518.15   22.30
   5  -5  -2  551.14   16.90
   5  -5  -2  525.45   20.40
  -5  -5   2  514.65   26.50
  -5  -5   2  522.95   18.70
  -5  -5   2  551.24   18.90
  -5   5   2  529.05   19.30
   5   5  -2  557.44   28.30
  -5   5   2  502.15   20.40
   4  -5  -2  506.45   14.90
  -4  -5   2  501.95   24.60
   4  -5  -2  481.45   14.90
   4  -5  -2  491.15   18.30
  -4  -5   2  478.55   20.40
  -4  -5   2  516.05   17.10
  -4   5   2  536.15   16.10
  -4   5   2  520.85   17.70
  -4   5   2  516.45   19.30
  -3  -5   2    2.60    2.00
  -3  -5   2    6.40    2.90
   3  -5  -2    6.00    2.60
  -3  -5   2    5.30    4.30
   3  -5  -2    4.10    1.50
   3  -5  -2    3.70    1.90
   3   5  -2    5.60    3.90
  -3   5   2    5.20    2.10
  -3   5   2    5.50    2.40
  -3   5   2    4.60    1.80
   3   5  -2    4.00    2.90
  -2  -5   2    1.10    2.80
  -2  -5   2    3.30    2.40
   2  -5  -2    6.10    2.90
   2  -5  -2    2.90    1.70
  -2  -5   2    2.50    1.30
   2  -5  -2    3.50    1.40
  -2   5   2    5.30    2.00
   2   5  -2    5.40    3.80
  -2   5   2    0.20    1.40
   2   5  -2    4.60    2.70
   1  -5  -2   25.70    3.10
   1  -5  -2   28.80    5.60
   1  -5  -2   26.50    3.10
  -1  -5   2   23.80    4.70
   1  -5  -2   28.10    4.40
  -1  -5   2   22.60    5.30
  -1  -5   2   23.80    2.30
   1   5  -2   25.50    5.50
  -1   5   2   29.60    4.80
   1   5  -2   24.00    4.80
  -1   5   2   23.70    3.90
   0  -5  -2 2372.26   50.49
   0  -5   2 2274.07   52.89
   0  -5  -2 2275.47   57.59
   0  -5  -2 2205.08   51.09
   0  -5   2 2281.57   43.00
   0   5  -2 2304.37   53.99
   0   5  -2 2195.08   54.69
   0   5   2 2375.06   52.79
   0   5   2 2235.98   49.90
   0   5   2 2343.77   61.79
   1  -5   2 2986.10   64.09
  -1  -5  -2 3007.70   72.59
   1  -5   2 2947.41   64.59
  -1  -5  -2 2898.41   63.69
  -1  -5  -2 2952.80   58.19
  -1  -5  -2 2831.82   63.79
  -1   5  -2 2937.81   65.69
  -1   5  -2 2832.22   63.89
   1   5   2 3020.30   76.99
   1   5   2 2937.41   64.89
  -2  -5  -2    0.70    1.40
  -2  -5  -2    1.20    2.80
   2  -5   2    2.00    1.80
  -2  -5  -2    2.20    1.80
  -2  -5  -2    1.10    1.60
   2  -5   2    2.70    2.10
   2   5   2    5.70    2.80
  -2   5  -2   -1.90    1.40
  -2   5  -2    2.10    2.50
   2   5   2   -2.30    2.80
  -3  -5  -2  116.69    9.10
  -3  -5  -2  107.89    8.20
  -3  -5  -2  123.49   12.10
   3  -5   2  100.89    8.20
  -3  -5  -2  110.89    6.70
  -3   5  -2  123.89    4.60
  -3   5  -2  116.09    8.60
  -3   5  -2  112.79    3.60
   3   5   2  123.19   13.50
   3   5   2  124.59    9.40
  -3   5  -2  111.49    6.00
   4  -5   2  294.17   15.00
  -4  -5  -2  309.87   19.90
  -4  -5  -2  284.67   15.50
  -4  -5  -2  292.67   12.30
  -4  -5  -2  293.77   14.70
  -4   5  -2  269.17   14.10
   4   5   2  299.17   21.80
  -4   5  -2  284.27    8.60
  -4   5  -2  288.87   10.30
  -4   5  -2  280.77   14.10
  -5  -5  -2   84.19    8.20
  -5  -5  -2   79.69    7.10
  -5  -5  -2   83.69   11.40
   5  -5   2  101.59    9.40
  -5  -5  -2   86.69    9.10
   5   5   2   82.89   14.80
  -5   5  -2   89.19    8.20
  -5   5  -2   88.79    8.20
   5   5   2   91.59    6.60
  -5   5  -2   97.29    5.50
  -6  -5  -2   20.50    6.50
  -6  -5  -2   10.40    3.90
  -6  -5  -2    6.00    3.20
   6   5   2    9.60    5.50
  -6   5  -2    9.80    4.00
  -6   5  -2   11.00    4.30
  -6   5  -2   12.70    3.00
   6   5   2   11.00    3.40
  -7  -5  -2   45.60    8.50
  -7  -5  -2   36.90    7.00
   7  -5   2   41.30    8.00
  -7  -5  -2   49.30   10.70
  -7   5  -2   43.90    4.90
   7   5   2   40.60   11.30
  -7   5  -2   44.80    8.00
   7   5   2   38.50    6.00
  -8  -5  -2  201.88   14.90
  -8  -5  -2  197.08   14.50
   8   5   2  203.98   23.00
   8   5   2  194.38   11.80
  -8   5  -2  190.78   10.50
  -8   5  -2  190.88    8.00
  -9  -5  -2   60.69   10.80
  -9   5  -2   61.89    6.90
   9   5   2   86.89   17.90
  -9   5  -2   57.49   10.10
 -10  -5  -2   83.59   11.00
  10   5   2   98.59   20.80
 -10   5  -2   85.99   11.10
 -10   5  -2  101.99    8.40
 -11  -5  -2    2.30    4.90
 -11   5  -2   -2.60    3.00
  11   5   2   -1.10    4.80
 -11   5  -2   -0.20    3.30
 -12  -5  -2   -3.40    4.40
  12   5   2    7.10    9.90
 -12   5  -2    3.50    5.50
 -13  -5  -2   70.39   13.70
 -13   5  -2   59.79   12.80
  13   5   2   45.70   15.50
 -15  -5  -2    4.80    8.20
 -15   5  -2    9.00    5.50
 -16   5  -2   -4.70    5.90
  16   5   2   -9.70   13.10
 -16   6   2    5.30    6.80
  16   6  -2    2.60   15.10
 -15  -6   2   14.20    8.80
  15   6  -2   25.90   13.90
 -15   6   2   -1.20   10.10
 -14  -6   2    6.90    6.20
  14   6  -2    1.30    9.90
 -14   6   2   11.10    6.70
 -13  -6   2   25.10    8.20
  13   6  -2   15.20   11.50
 -13   6   2   23.30    7.30
 -12  -6   2   -5.20    3.00
 -12   6   2    3.40    4.10
  12   6  -2   -2.20    5.80
 -11  -6   2    2.90    4.70
 -11   6   2   -3.00    3.20
  11   6  -2    3.00    5.50
 -10  -6   2   32.30    8.80
 -10   6   2   45.60    8.90
 -10   6   2   38.50    6.40
  -9  -6   2   25.40    6.50
   9   6  -2   42.80   13.50
  -9   6   2   36.90    5.90
  -8  -6   2  155.38   13.60
  -8  -6   2  156.08   12.20
   8  -6  -2  163.68   13.20
   8   6  -2  173.18   19.10
  -8   6   2  171.68   12.80
  -8   6   2  145.69    9.50
  -7  -6   2   40.70    7.00
   7  -6  -2   26.90    6.50
  -7  -6   2   36.00    6.20
  -7   6   2   40.60    7.10
  -7   6   2   40.50    5.00
   7   6  -2   49.99   13.10
  -6  -6   2   28.90    7.70
  -6  -6   2   28.50    6.50
   6  -6  -2   27.40    6.00
  -6  -6   2   22.20    5.10
  -6  -6   2   24.30    4.50
  -6   6   2   28.90    4.30
  -6   6   2   31.30    6.30
   6   6  -2   39.40   10.90
  -6   6   2   25.30    5.40
  -5  -6   2    0.10    1.90
   5  -6  -2    1.80    1.60
   5  -6  -2    2.40    2.50
  -5  -6   2    0.90    3.30
  -5  -6   2   -3.90    4.00
  -5  -6   2    1.70    2.20
  -5   6   2    2.90    2.50
  -5   6   2    2.70    2.60
  -5   6   2    3.30    2.10
   5   6  -2    3.00    4.40
  -4  -6   2   54.89    5.30
  -4  -6   2   63.59    6.10
   4  -6  -2   44.00    4.00
  -4  -6   2   56.29    8.10
   4  -6  -2   53.29    6.00
   4  -6  -2   51.29    4.30
  -4  -6   2   52.19    6.80
  -4   6   2   53.99    5.70
  -4   6   2   51.09    6.50
  -4   6   2   59.49    5.00
   4   6  -2   67.09   10.20
   4   6  -2   56.29    8.90
   3  -6  -2  131.19    8.60
   3  -6  -2  137.29    6.30
  -3  -6   2  140.69    7.50
  -3  -6   2  123.69   11.60
  -3  -6   2  138.39   10.50
   3  -6  -2  128.49    8.10
  -3  -6   2  129.79    8.30
  -3   6   2  133.89    9.70
  -3   6   2  138.19    7.60
   3   6  -2  144.29   11.30
   2  -6  -2 1626.74   42.30
  -2  -6   2 1682.53   36.10
  -2  -6   2 1590.04   44.10
  -2  -6   2 1699.43   49.20
   2  -6  -2 1761.22   36.10
   2  -6  -2 1649.13   39.30
  -2   6   2 1642.14   43.30
   2   6  -2 1657.63   49.99
  -2   6   2 1592.94   38.10
   2   6  -2 1700.13   46.30
   1  -6  -2 1082.89   33.70
   1  -6  -2 1050.69   30.50
  -1  -6   2 1070.69   32.60
  -1  -6   2 1091.39   23.80
   1  -6  -2 1135.59   31.20
  -1  -6   2 1149.69   35.90
   1  -6  -2 1160.58   27.20
   1   6  -2 1096.39   36.20
   1   6  -2 1107.89   34.90
  -1   6   2 1031.20   27.70
  -1   6   2 1115.09   32.40
   0  -6   2    1.00    0.90
   0  -6   2    2.80    2.40
   0  -6  -2   -1.30    1.60
   0  -6  -2    1.80    3.00
   0  -6   2    0.70    0.60
   0  -6  -2    1.60    1.60
   0   6  -2    3.70    2.50
   0   6  -2   -0.90    1.90
   0   6   2    5.40    2.90
   0   6   2   -2.40    2.00
   1  -6   2  721.53   23.70
  -1  -6  -2  740.33   29.50
   1  -6   2  695.13   24.20
  -1  -6  -2  744.03   24.30
  -1  -6  -2  771.52   23.90
   1   6   2  726.83   32.70
  -1   6  -2  711.23   24.40
   1   6   2  721.73   25.10
  -1   6  -2  735.43   25.70
  -2  -6  -2  106.69    8.60
   2  -6   2  119.29    8.70
  -2  -6  -2  118.29   12.00
   2  -6   2  124.59    9.20
  -2  -6  -2  117.79    6.60
  -2  -6  -2  103.19    8.40
   2   6   2  116.39    9.40
   2   6   2  108.79   13.00
  -2   6  -2  115.79    8.00
  -2   6  -2  120.19    9.50
  -3  -6  -2  239.68   13.40
  -3  -6  -2  247.68   14.20
   3  -6   2  244.58   13.50
  -3  -6  -2  259.17   18.10
  -3  -6  -2  245.68   10.70
  -3   6  -2  223.78    9.80
  -3   6  -2  256.87   14.10
   3   6   2  264.97   20.60
  -4  -6  -2 1095.69   36.80
  -4  -6  -2 1171.78   43.50
  -4  -6  -2 1103.69   34.40
   4  -6   2 1172.38   35.80
  -4  -6  -2 1114.49   30.20
  -4   6  -2 1179.48   24.50
   4   6   2 1129.89   47.80
  -4   6  -2 1146.09   35.10
  -4   6  -2 1090.79   22.40
  -5  -6  -2  223.48   14.00
  -5  -6  -2  222.38   12.10
  -5  -6  -2  228.28   15.20
  -5  -6  -2  231.28   18.50
  -5   6  -2  263.37   15.00
  -5   6  -2  233.18    9.60
   5   6   2  262.77   22.60
  -5   6  -2  237.48    7.90
  -5   6  -2  234.78   13.90
  -6  -6  -2   19.50    5.20
  -6  -6  -2   23.10    6.50
  -6  -6  -2   22.80    6.40
   6  -6   2   17.40    5.20
  -6  -6  -2   19.90    5.20
  -6   6  -2   13.50    3.30
  -6   6  -2   22.20    5.30
   6   6   2   16.50    8.00
  -6   6  -2   15.70    5.20
  -6   6  -2   20.30    3.10
  -7  -6  -2   69.19    8.30
  -7  -6  -2   75.89    9.30
   7   6   2   58.69   17.90
  -7   6  -2   73.09    5.80
   7   6   2   87.39    7.50
  -7   6  -2   87.99   10.00
  -8  -6  -2  617.84   27.00
   8   6   2  651.03   41.60
  -8   6  -2  660.23   20.50
  -8   6  -2  654.93   27.70
   8   6   2  626.74   23.50
  -8   6  -2  658.13   28.00
  -9  -6  -2  217.68   16.30
  -9   6  -2  197.18   10.50
  -9   6  -2  194.18   15.50
   9   6   2  163.28   21.70
 -10  -6  -2   14.60    5.00
 -10   6  -2   20.70    6.30
  10   6   2   18.70   11.10
 -10   6  -2   20.20    4.50
 -11  -6  -2   10.80    5.40
  11   6   2   10.00    8.40
 -11   6  -2    0.40    3.90
 -11   6  -2    3.50    4.30
 -12  -6  -2   15.00    6.30
 -12   6  -2   17.20    6.40
  12   6   2   -1.90    6.30
 -13  -6  -2   45.40   10.90
  13   6   2   46.20   17.40
 -13   6  -2   37.90    9.90
 -14  -6  -2   -5.20    6.00
 -14  -6  -2   10.50    6.00
  14   6   2   -3.30    8.20
 -15  -6  -2    0.20    6.60
 -15  -6  -2    5.50    6.20
  15   6   2   -1.60   11.30
 -15   6  -2    5.30    6.30
 -15   6  -2   -7.40    5.00
 -15  -7   2   10.20    8.50
 -15   7   2   37.60    9.60
  15   7  -2   41.50   14.00
 -14  -7   2   -0.10    5.20
  14   7  -2    1.20   10.10
 -14   7   2   -4.50    5.30
 -13  -7   2   -1.90    3.80
  13   7  -2    2.70    8.10
 -13   7   2   -7.20    4.00
 -12  -7   2    6.70    5.30
 -12   7   2    8.10    5.10
  12   7  -2   16.00   12.20
 -11  -7   2    8.10    5.40
 -11   7   2    8.80    5.30
  11   7  -2  -11.10    6.10
 -11   7   2   -3.80    4.10
 -10  -7   2    0.30    3.20
 -10   7   2    6.90    3.70
 -10   7   2    2.20    3.30
  10   7  -2    1.40    6.90
  -9  -7   2  180.58   14.10
  -9   7   2  188.28   15.30
  -9   7   2  177.18   13.90
  -9   7   2  172.78   11.00
   8  -7  -2  172.58   16.00
  -8  -7   2  186.08   13.20
   8   7  -2  184.18   21.40
  -8   7   2  185.68   13.50
  -8   7   2  179.38   10.60
  -8   7   2  186.38   14.70
  -7  -7   2  119.39   10.30
   7  -7  -2  109.09   10.80
  -7  -7   2  105.89    9.50
  -7   7   2  114.49   11.20
  -7   7   2  109.69    8.00
   7   7  -2  111.19   15.90
  -7   7   2  110.99   10.10
  -6  -7   2   29.60    5.60
  -6  -7   2   28.90    5.50
   6  -7  -2   39.80    7.10
  -6   7   2   33.30    6.10
  -6   7   2   26.40    6.50
   6   7  -2   27.40   10.00
  -6   7   2   38.30    4.90
  -5  -7   2  215.08   17.30
   5  -7  -2  189.78   12.30
  -5  -7   2  189.38   10.90
  -5  -7   2  214.38   14.50
  -5  -7   2  186.58   11.40
  -5   7   2  192.98   13.20
  -5   7   2  178.38    9.50
   5   7  -2  210.58   19.50
  -5   7   2  179.58   11.20
  -4  -7   2   40.60    5.30
   4  -7  -2   45.50    4.10
  -4  -7   2   40.60    4.80
   4  -7  -2   49.90    6.20
  -4  -7   2   48.90   10.30
   4  -7  -2   38.00    4.20
  -4  -7   2   47.70    7.80
  -4   7   2   44.90    4.80
  -4   7   2   62.19    7.60
   4   7  -2   49.00    8.50
   4   7  -2   50.69   10.50
  -3  -7   2   45.10   10.00
  -3  -7   2   49.90    4.80
   3  -7  -2   49.40    3.80
   3  -7  -2   50.39    5.50
  -3  -7   2   35.30    7.90
   3  -7  -2   47.70    5.60
  -3  -7   2   40.50    5.10
   3   7  -2   39.60    9.50
  -3   7   2   44.50    4.70
   3   7  -2   51.39    8.60
  -3   7   2   51.39    6.70
   2  -7  -2  780.62   26.60
   2  -7  -2  812.72   20.30
   2  -7  -2  803.32   24.50
  -2  -7   2  818.22   32.60
  -2  -7   2  844.62   20.90
  -2  -7   2  809.32   28.90
   2  -7  -2  847.92   27.70
   2   7  -2  836.72   30.70
  -2   7   2  801.22   28.20
  -2   7   2  786.52   22.40
  -1  -7   2  343.07    9.90
  -1  -7   2  331.17   18.60
   1  -7  -2  336.57   15.90
   1  -7  -2  304.67   16.60
   1  -7  -2  353.06   12.30
   1  -7  -2  313.87   13.30
  -1  -7   2  339.17   17.20
   1   7  -2  361.06   20.10
  -1   7   2  360.16   17.40
  -1   7   2  359.36   13.10
   1   7  -2  326.67   17.60
   0  -7  -2    6.20    2.10
   0  -7  -2    9.40    3.80
   0  -7   2    4.00    3.10
   0   7   2    7.60    4.80
   0   7  -2    1.60    2.90
   0   7   2    0.90    2.40
   0   7  -2    3.90    2.80
   1  -7   2 1375.76   38.60
  -1  -7  -2 1399.06   39.20
   1  -7   2 1444.96   40.30
  -1  -7  -2 1408.46   45.60
  -1  -7  -2 1344.77   37.00
  -1   7  -2 1384.56   40.20
   1   7   2 1410.46   41.10
   1   7   2 1456.85   51.59
  -1   7  -2 1418.06   41.70
   2  -7   2  857.51   28.30
  -2  -7  -2  795.12   27.60
   2  -7   2  790.82   31.80
  -2  -7  -2  894.41   29.10
  -2  -7  -2  836.22   23.10
  -2  -7  -2  824.22   34.40
  -2   7  -2  810.72   26.60
   2   7   2  874.51   39.80
   2   7   2  887.11   30.40
  -2   7  -2  865.71   30.20
  -3  -7  -2   10.90    4.00
  -3  -7  -2    8.90    2.80
  -3  -7  -2   12.20    5.80
   3  -7   2   12.20    3.90
  -3  -7  -2    8.80    3.90
  -3   7  -2   13.00    3.20
   3   7   2   12.30    4.60
  -3   7  -2   11.90    3.90
   3   7   2   14.60    6.10
   4  -7   2   30.30    6.40
  -4  -7  -2   30.50    6.70
  -4  -7  -2   38.40    5.00
  -4  -7  -2   53.59   10.60
  -4  -7  -2   25.40    6.50
  -4   7  -2   38.90    7.70
   4   7   2   23.10    8.90
   4   7   2   38.40    7.60
   5  -7   2   14.30    4.70
  -5  -7  -2    9.40    3.50
  -5  -7  -2   19.40    6.30
  -5  -7  -2   15.70    4.50
  -5  -7  -2    5.60    3.30
  -5   7  -2   11.60    1.90
   5   7   2    5.60    7.00
  -5   7  -2   20.40    5.40
  -5   7  -2   11.20    1.50
  -6  -7  -2   10.80    4.50
  -6  -7  -2    4.40    4.30
  -6  -7  -2   16.20    4.50
  -6   7  -2    3.40    2.10
  -6   7  -2   10.20    4.70
   6   7   2   10.30    6.20
  -6   7  -2    4.80    3.40
  -6   7  -2    7.00    1.90
  -7  -7  -2  254.67   18.60
  -7  -7  -2  219.68   14.80
  -7   7  -2  263.97   16.90
  -7   7  -2  253.17   16.70
   7   7   2  263.77   26.60
  -7   7  -2  229.68    9.40
  -7   7  -2  237.18   11.70
  -8  -7  -2  138.89   12.50
  -8  -7  -2  128.29   13.90
  -8   7  -2  159.58   13.50
   8   7   2  129.39   23.10
  -8   7  -2  137.49    7.90
  -8   7  -2  108.89    9.00
  -8   7  -2  122.09   11.80
  -9  -7  -2   62.49   11.80
  -9  -7  -2   82.99   10.70
  -9   7  -2   89.79   11.00
  -9   7  -2   87.69    6.90
  -9   7  -2   70.09   13.10
  -9   7  -2   89.49    8.90
   9   7   2   88.29   19.30
 -10  -7  -2    4.20    4.60
  10   7   2   15.10    8.80
 -10   7  -2    2.20    4.20
 -10   7  -2    2.40    3.40
 -10   7  -2    6.20    4.50
 -11  -7  -2   13.80    5.30
 -11  -7  -2   31.80   10.10
  11   7   2   31.20   11.90
 -11   7  -2   26.60    7.90
 -11   7  -2    6.20    4.60
 -11   7  -2   10.90    6.10
 -12  -7  -2    2.70    4.90
 -12  -7  -2   19.40    6.60
 -12   7  -2   11.60    4.60
 -12   7  -2    5.00    4.20
 -12   7  -2    0.70    5.20
  12   7   2    7.90   10.20
 -13  -7  -2   10.00    7.00
 -13  -7  -2   22.60    9.30
 -13   7  -2   21.80    7.00
 -13   7  -2   14.00    7.00
 -13   7  -2   32.40    9.50
  13   7   2   24.10   13.90
 -14  -7  -2   28.80    9.30
 -14   7  -2   28.10    8.00
 -14   7  -2    5.40    6.20
 -14   7  -2   22.20    6.30
  14   7   2   37.70   16.00
 -15  -7  -2   11.10    8.00
 -15   7  -2  -17.00    6.80
 -14  -8   2   21.60    7.60
  14   8  -2   13.60   10.70
 -14   8   2    5.00    6.10
 -14   8   2    6.50    6.80
 -13  -8   2    6.90    6.10
 -13   8   2    1.50    4.50
  13   8  -2   12.60   19.60
 -13   8   2    0.30    8.40
 -12  -8   2   57.29   11.70
  12   8  -2   30.60   13.80
 -12   8   2   52.89    9.40
 -12   8   2   60.29   11.20
 -11  -8   2   -5.30    3.90
  11   8  -2   -3.20    6.30
 -11   8   2    5.80    4.70
 -11   8   2   -2.30    3.40
 -11   8   2    7.40    6.40
 -10  -8   2    5.00    4.40
 -10   8   2    1.80    3.40
 -10   8   2    5.60    5.00
  10   8  -2    4.90    7.90
  -9  -8   2   11.40    4.80
  -9   8   2   10.30    4.60
  -9   8   2    6.90    3.50
   9   8  -2   11.40    7.20
  -9   8   2    2.00    4.00
  -8  -8   2    5.60    3.80
  -8   8   2    2.60    4.10
  -8   8   2    1.90    3.40
  -8   8   2   -0.50    2.70
   7  -8  -2   11.60    5.10
  -7  -8   2    6.80    3.40
  -7  -8   2    8.40    3.90
  -7   8   2    6.10    3.50
  -7   8   2    7.90    4.60
   7   8  -2   10.40    7.30
  -7   8   2    3.70    2.60
  -6  -8   2   -2.90    2.60
   6  -8  -2    6.40    4.00
   6   8  -2   -0.80    4.60
  -6   8   2   -3.60    2.70
   5  -8  -2   45.40    7.40
  -5  -8   2   45.60    6.10
  -5  -8   2   33.50    6.20
  -5   8   2   45.80    5.00
   5   8  -2   54.89   13.10
   5   8  -2   44.30   10.10
   4  -8  -2   12.60    4.00
   4  -8  -2    8.80    2.20
  -4  -8   2    5.90    3.50
  -4  -8   2   -4.00    5.50
  -4  -8   2   10.80    2.70
   4  -8  -2    5.40    2.70
  -4   8   2    6.70    4.40
   4   8  -2    8.90    5.60
  -4   8   2    7.80    2.70
   4   8  -2    4.40    6.00
  -3  -8   2   26.50    5.10
  -3  -8   2   30.00    4.10
  -3  -8   2   39.60    7.70
  -3  -8   2   35.00    9.70
   3  -8  -2   27.30    5.30
   3  -8  -2   40.60    3.50
   3  -8  -2   34.60    5.80
   3   8  -2   36.20    8.00
  -3   8   2   31.70    6.60
   3   8  -2   32.00    9.20
  -3   8   2   29.70    4.20
   2  -8  -2   47.00    7.70
  -2  -8   2   44.80    4.00
   2  -8  -2   49.10    5.70
   2  -8  -2   42.30    6.40
   2  -8  -2   47.00    3.90
  -2  -8   2   54.99    8.60
  -2  -8   2   59.49   10.70
  -2   8   2   48.10    8.00
   2   8  -2   60.09   11.50
  -2   8   2   45.10    4.30
   2   8  -2   46.80    8.90
  -1  -8   2  658.93   26.30
  -1  -8   2  696.13   29.00
   1  -8  -2  671.83   25.20
  -1  -8   2  698.13   16.40
   1  -8  -2  642.34   26.70
  -1  -8   2  678.63   18.60
   1  -8  -2  681.03   22.50
   1  -8  -2  702.43   19.50
  -1   8   2  715.13   27.50
   1   8  -2  690.33   28.50
   0  -8   2    2.10    2.60
   0  -8  -2    5.10    2.20
   0  -8  -2   10.50    4.50
   0  -8  -2    5.90    3.80
   0   8   2    9.20    5.10
   0   8  -2    7.80    3.20
   0   8  -2    0.40    3.60
   0   8   2    0.60    2.30
   1  -8   2   45.30    7.80
  -1  -8  -2   42.30    8.70
  -1  -8  -2   45.50    7.40
   1  -8   2   35.60    7.50
  -1  -8  -2   42.10    6.20
  -1   8  -2   38.40    7.70
   1   8   2   41.50    7.40
  -1   8  -2   44.10    8.00
   1   8   2   27.70    8.80
  -2  -8  -2  352.16   14.00
  -2  -8  -2  363.66   17.50
  -2  -8  -2  352.66   22.20
   2  -8   2  353.86   18.40
  -2  -8  -2  351.46   17.90
   2  -8   2  362.76   17.80
  -2   8  -2  367.66   19.70
  -2   8  -2  327.37   17.00
   2   8   2  352.56   25.80
   2   8   2  398.96   20.50
   3  -8   2  360.96   18.50
  -3  -8  -2  356.56   14.80
  -3  -8  -2  359.56   23.10
  -3  -8  -2  355.26   18.70
  -3  -8  -2  337.87   18.20
  -3   8  -2  342.67   15.40
  -3   8  -2  404.06   20.90
   3   8   2  389.66   21.00
   3   8   2  384.86   28.20
  -4  -8  -2  118.39   10.80
  -4  -8  -2  133.09    9.20
  -4  -8  -2  113.89   14.10
  -4  -8  -2  114.29   11.30
   4  -8   2  125.29   11.30
   4   8   2  126.99   16.80
   4   8   2  109.49   11.80
  -5  -8  -2  376.46   17.10
  -5  -8  -2  416.56   22.40
   5   8   2  355.16   35.00
  -5   8  -2  406.66   21.50
  -6  -8  -2    4.40    3.00
  -6  -8  -2   14.10    5.90
   6   8   2   14.00   11.10
  -6   8  -2    7.70    4.80
  -7  -8  -2    7.80    4.80
  -7  -8  -2   10.40    6.70
  -7   8  -2   16.90    3.00
  -7   8  -2    8.50    2.20
   7   8   2   10.20   10.30
  -7   8  -2    4.20    4.10
  -8  -8  -2  109.39   13.10
  -8  -8  -2   92.09   10.70
  -8   8  -2   84.89   10.60
  -8   8  -2   97.89   10.90
  -8   8  -2   92.09    7.40
   8   8   2   74.59   17.40
  -9  -8  -2    8.20    5.40
  -9  -8  -2    1.60    4.10
  -9   8  -2    4.10    4.00
  -9   8  -2    5.60    2.70
  -9   8  -2    8.10    3.30
   9   8   2   21.10   11.20
  -9   8  -2   12.70    4.50
 -10  -8  -2   69.99   12.90
 -10  -8  -2   55.29   10.80
 -10   8  -2   54.89   10.20
  10   8   2   43.70   17.10
 -10   8  -2   49.30    7.70
 -10   8  -2   57.09    6.50
 -10   8  -2   55.09   10.60
 -11  -8  -2    7.00    6.00
 -11  -8  -2    3.30    5.20
 -11   8  -2   -1.20    4.10
  11   8   2   13.10   11.30
 -11   8  -2    3.70    4.90
 -11   8  -2    9.60    4.10
 -11   8  -2   11.60    5.90
 -12  -8  -2    4.90    7.10
 -12  -8  -2   -3.10    4.80
 -12   8  -2   -1.20    4.10
 -12   8  -2  -12.40    5.10
 -12   8  -2   11.00    6.40
 -12   8  -2    4.10    5.20
  12   8   2   -0.10   12.10
 -13  -8  -2   -0.30    4.90
 -13   8  -2    3.40    4.60
 -13   8  -2    2.00    4.90
  13   8   2    0.80    8.90
 -14  -8  -2   21.40    9.80
 -14  -8  -2    1.20    6.80
  14   8   2    1.40   13.40
 -14   8  -2   12.90    5.50
 -14   8  -2   15.00    7.60
 -14  -9   2  -10.70    9.70
 -14   9   2   11.90    6.70
 -13  -9   2   -7.80    5.80
  13   9  -2    5.30    9.90
 -13   9   2    5.70    5.70
 -13   9   2   -5.90    4.90
 -12  -9   2  -10.50    3.80
 -12   9   2   -4.20    3.20
  12   9  -2    1.40    9.10
 -12   9   2    9.00    5.60
 -11  -9   2   -3.30    3.40
 -11   9   2    3.00    4.20
 -11   9   2    5.10    5.90
 -11   9   2    0.70    5.20
  11   9  -2   -4.30    7.00
 -10  -9   2   -2.70    3.40
 -10   9   2    0.20    4.40
  10   9  -2    3.40    7.20
 -10   9   2    6.80    4.30
  -9  -9   2    2.50    4.10
  -9   9   2   -5.50    3.00
   9   9  -2   -0.70    7.00
  -9   9   2   -2.00    3.40
  -9   9   2   -4.40    3.10
  -8  -9   2   -0.60    3.50
  -8   9   2    3.40    3.20
  -8   9   2    1.90    4.10
   8   9  -2   11.40    8.30
  -7  -9   2   10.90    4.70
  -7   9   2   18.30    4.20
  -6  -9   2  126.49   10.90
   6  -9  -2  126.99   11.20
  -6  -9   2  136.19   10.20
   6   9  -2  120.69   17.90
  -6   9   2  144.79   13.50
  -6   9   2  119.89    8.10
   5  -9  -2    7.00    2.70
  -5  -9   2    3.80    2.50
  -5  -9   2    2.40    3.30
   5   9  -2    5.90    4.80
   5   9  -2    4.90    5.60
  -5   9   2   -0.80    3.20
  -5   9   2   -0.20    2.20
   4  -9  -2  369.16   13.90
  -4  -9   2  385.66   15.40
   4  -9  -2  354.86   18.70
  -4  -9   2  408.66   21.00
   4   9  -2  368.76   23.10
   4   9  -2  415.56   29.80
  -4   9   2  374.46   12.80
  -4   9   2  376.86   21.30
   3  -9  -2   14.10    4.30
  -3  -9   2   11.00    2.90
   3  -9  -2    6.90    3.60
   3  -9  -2   10.80    2.20
  -3  -9   2   12.60    3.70
  -3  -9   2    1.90    3.00
   3   9  -2   16.10    7.30
  -3   9   2   18.00    5.60
   3   9  -2   14.50    6.00
   2  -9  -2   38.50    6.10
  -2  -9   2   31.30    4.20
   2  -9  -2   31.70    3.20
  -2  -9   2   31.20    3.70
  -2  -9   2   24.60    8.50
   2  -9  -2   27.20    6.70
   2   9  -2   27.90    7.40
   2   9  -2   46.60   11.40
  -2   9   2   24.40    6.70
  -1  -9   2    7.60    2.00
   1  -9  -2    5.70    4.40
  -1  -9   2    5.10    1.50
   1  -9  -2    5.80    3.00
   1  -9  -2    6.00    2.20
   1  -9  -2    3.50    3.30
   1   9  -2    1.90    3.80
  -1   9   2   -0.10    2.80
   1   9  -2    3.40    3.60
   0  -9  -2  505.75   17.80
   0  -9  -2  530.65   23.20
   0  -9  -2  518.05   25.80
   0  -9  -2  556.84   20.50
   0   9  -2  539.05   25.90
   0   9   2  555.34   25.40
   0   9  -2  554.44   33.30
  -1  -9  -2  115.59    8.80
   1  -9   2  112.99    9.90
  -1  -9  -2  107.39   10.60
  -1  -9  -2  131.09   13.10
  -1   9  -2  122.59   12.40
  -1   9  -2  113.89   11.90
   1   9   2  111.99   14.60
   1   9   2  119.79   11.90
  -2  -9  -2    1.60    4.40
  -2  -9  -2    3.70    2.50
   2  -9   2    8.90    4.40
  -2  -9  -2    1.90    3.00
  -2   9  -2    6.20    4.10
  -2   9  -2    5.50    4.20
   2   9   2    8.30    6.70
   2   9   2    8.40    4.80
  -3  -9  -2    4.20    3.00
  -3  -9  -2    5.70    5.10
  -3  -9  -2   -4.00    2.50
  -3   9  -2    0.40    3.70
  -3   9  -2    0.30    3.60
   3   9   2    2.40    6.70
  -4  -9  -2    1.30    2.60
  -4  -9  -2   -2.70    2.90
   4   9   2    3.10    3.60
  -4   9  -2    4.20    4.10
   4   9   2   -0.80    5.90
  -5  -9  -2   11.00    3.60
  -5  -9  -2   18.70    6.40
  -5   9  -2   14.50    5.50
   5   9   2    4.20    6.90
  -6  -9  -2   13.90    5.50
  -6  -9  -2   24.40    6.00
  -6   9  -2   28.30    8.40
   6   9   2    9.00    9.30
  -7  -9  -2  286.47   17.00
  -7  -9  -2  306.17   21.70
   7   9   2  334.27   32.20
  -7   9  -2  312.77   20.50
  -8  -9  -2    9.90    7.30
  -8  -9  -2    9.40    4.10
  -8   9  -2   -0.20    3.10
  -8   9  -2    5.90    2.30
  -8   9  -2    2.50    1.80
   8   9   2   -4.00    7.50
  -9  -9  -2   17.70    6.60
  -9  -9  -2    3.90    4.60
   9   9   2    5.10    8.40
  -9   9  -2   24.00    7.90
  -9   9  -2   18.30    3.70
  -9   9  -2   12.50    3.70
 -10  -9  -2   -5.20    4.00
 -10  -9  -2    6.40    4.10
 -10   9  -2   -1.50    2.90
 -10   9  -2    0.10    4.40
 -10   9  -2    1.60    3.40
  10   9   2   -4.90    8.50
 -10   9  -2    8.90    5.50
 -11  -9  -2   12.20    6.60
 -11  -9  -2   -3.50    6.00
 -11   9  -2    1.30    5.10
 -11   9  -2    2.50    5.10
 -11   9  -2   -4.30    3.60
 -11   9  -2    4.30    3.90
  11   9   2    9.30   10.20
 -12  -9  -2   48.00   10.90
 -12  -9  -2   35.60   11.40
 -12   9  -2   25.40    8.20
 -12   9  -2   31.90    7.10
 -12   9  -2   27.40    8.10
  12   9   2   42.30   18.70
 -13  -9  -2    6.60   10.30
 -13  -9  -2   -2.10    6.80
 -13   9  -2    1.00    5.30
 -13   9  -2   -3.90    4.60
  13   9   2   -0.80   10.50
 -13 -10   2    2.30    5.20
 -13  10   2    2.40    8.40
 -12 -10   2   23.70    8.00
 -12  10   2    7.00    5.40
  12  10  -2   23.20   14.20
 -12  10   2   16.50    6.30
 -11 -10   2   -0.40    4.10
 -11  10   2    2.20    4.20
  11  10  -2   -8.40    9.90
 -11  10   2   -4.00    3.30
 -10 -10   2   -5.20    3.80
  10  10  -2   -4.10    9.00
 -10  10   2   -0.80    4.50
 -10  10   2   -8.70    4.90
  -9 -10   2   -4.40    3.00
  -9  10   2   -6.10    3.80
  -9  10   2    9.80    4.40
   9  10  -2    1.60    7.80
  -8 -10   2   87.49   10.40
  -8  10   2   82.09   13.20
   8  10  -2   99.59   21.70
  -7 -10   2   93.79   10.10
  -7  10   2   85.39    6.60
  -7  10   2   83.69   13.30
   7  10  -2   88.89   19.20
  -6 -10   2    4.40    4.20
  -6 -10   2    2.90    3.50
  -6  10   2   10.70    5.20
  -6  10   2    7.50    2.40
  -5 -10   2   -2.60    2.70
  -5 -10   2   -2.40    2.60
   5 -10  -2    4.20    4.10
  -5  10   2    2.30    7.00
   5  10  -2   -8.50    3.80
   5  10  -2    0.50    5.60
  -4 -10   2    6.70    3.00
  -4 -10   2    1.00    2.80
   4 -10  -2    5.30    4.00
  -4 -10   2    7.80    3.80
   4  10  -2   11.80    7.30
  -4  10   2    9.50    5.50
   4  10  -2   -2.00    3.30
   3 -10  -2   85.29    8.90
  -3 -10   2   90.19    8.90
  -3 -10   2   90.09    6.50
  -3 -10   2   92.19    8.20
   3 -10  -2   82.19    8.70
   3 -10  -2   90.89    4.40
   3  10  -2   98.09   19.10
  -3  10   2  103.19   11.60
   3  10  -2  104.39   12.80
   2 -10  -2  172.28   13.40
   2 -10  -2  175.18    6.70
  -2 -10   2  155.28   15.30
  -2 -10   2  181.08    7.80
   2 -10  -2  160.18   13.80
  -2 -10   2  181.08    9.50
   2  10  -2  166.28   17.60
  -2  10   2  174.88   15.10
   2  10  -2  169.88   15.60
   1 -10  -2   62.99    8.90
   1 -10  -2   54.59    8.80
   1 -10  -2   48.40    4.30
  -1 -10   2   53.19    3.00
  -1  10   2   56.59    9.70
   1  10  -2   50.09   11.30
   1  10  -2   54.49   10.80
   0 -10  -2   14.70    4.80
   0 -10  -2   26.40    4.30
   0 -10  -2   28.50    7.60
   0  10   2   30.90    7.50
   0  10  -2   20.40    6.30
   0  10  -2   31.40    9.10
  -1 -10  -2   39.10    8.90
  -1 -10  -2   38.20    5.70
  -1 -10  -2   43.50    5.30
   1  10   2   49.80    9.70
  -1  10  -2   40.80    9.10
  -1  10  -2   52.79   10.50
   1  10   2   42.00   12.10
  -2 -10  -2    5.10    2.70
  -2 -10  -2   11.30    4.70
  -2 -10  -2    4.10    2.60
   2  10   2    1.60    5.40
  -2  10  -2   -5.80    4.20
  -2  10  -2    2.90    4.40
   2  10   2   -0.30    4.80
  -3 -10  -2   95.69    8.20
  -3 -10  -2   79.89    9.70
   3  10   2   87.79   18.20
  -3  10  -2   85.59   10.80
   3  10   2   67.79   11.30
  -3  10  -2   78.69    9.20
  -4 -10  -2   12.80    5.20
  -4 -10  -2   32.00    5.90
   4  10   2   20.30    7.30
   4  10   2    7.10    8.90
  -5  10  -2  148.39   14.50
   5  10   2  172.08   23.20
  -6 -10  -2   -1.50    3.80
  -6 -10  -2    4.70    3.70
   6  10   2    1.10    7.00
  -6  10  -2    5.00    5.50
  -7 -10  -2    5.90    5.50
  -7 -10  -2    5.40    4.20
  -7  10  -2    7.30    4.60
   7  10   2   -2.20    7.60
  -8 -10  -2   10.10    6.20
  -8 -10  -2    3.40    4.40
   8  10   2    7.30    8.40
  -8  10  -2    8.50    5.00
  -9 -10  -2    4.10    5.00
  -9 -10  -2    0.40    3.40
  -9  10  -2    1.50    4.30
   9  10   2   -7.40    8.50
 -10 -10  -2   -4.70    4.90
 -10 -10  -2    2.30    5.50
 -10  10  -2   -0.40    2.60
 -10  10  -2    2.50    4.60
  10  10   2    8.20   11.10
 -10  10  -2   -1.10    2.90
 -11 -10  -2   12.50    8.60
 -11 -10  -2   23.50    8.60
 -11  10  -2   15.60    6.90
 -11  10  -2    6.00    4.90
  11  10   2   13.90   13.20
 -12 -10  -2   -3.90    8.70
 -12 -10  -2   10.80    6.30
 -12  10  -2   14.10    7.00
  12  10   2   -2.10   13.30
 -12 -11   2    5.00    6.60
 -11 -11   2    3.40    5.00
 -11  11   2   -1.90    5.90
  11  11  -2   25.40   12.10
 -10 -11   2    1.70    5.10
 -10  11   2    1.30    5.60
  10  11  -2   12.80   10.20
  -9 -11   2   19.00    7.40
   9  11  -2    2.10    9.00
  -9  11   2   20.80    4.70
  -9  11   2   19.70    6.90
  -8 -11   2    6.00    2.90
  -8  11   2    4.80    4.60
   8  11  -2   16.30   10.50
  -7 -11   2   -3.10    3.60
  -7 -11   2   -1.30    2.90
  -7  11   2   -4.40    3.60
   7  11  -2    4.80    7.00
  -6 -11   2  173.58   13.30
  -6 -11   2  171.08   11.30
  -6 -11   2  176.38   14.50
   6  11  -2  217.98   24.90
  -6  11   2  174.28   16.30
  -5 -11   2   61.19    7.90
  -5 -11   2   52.09    8.90
  -5 -11   2   59.59    7.80
   5  11  -2   52.39   11.10
   5  11  -2   53.29   15.50
  -5  11   2   60.79   11.30
  -4 -11   2   29.10    8.10
  -4 -11   2   38.00    5.50
  -4  11   2   51.69   10.40
   4  11  -2   46.80   13.90
   4  11  -2   41.40   10.20
  -3 -11   2   95.89    6.80
  -3 -11   2   99.69    8.10
  -3 -11   2  108.09    9.90
   3 -11  -2   82.89    9.30
  -3  11   2   96.69   12.10
   3  11  -2   95.69   17.60
   3  11  -2  113.89   14.20
  -2 -11   2   10.40    2.90
  -2 -11   2   12.10    2.30
   2 -11  -2   17.90    5.70
   2 -11  -2    9.60    4.30
   2 -11  -2   12.10    1.90
   2  11  -2   20.80   10.40
   2  11  -2   13.50    6.10
   1 -11  -2    0.50    1.60
   1 -11  -2   10.30    4.80
   1 -11  -2    1.60    2.90
   1  11  -2   -2.30    5.30
  -1  11   2    1.20    3.90
   1  11  -2    1.60    3.60
   0 -11  -2  144.29   14.30
   0 -11  -2  142.89    8.00
   0 -11  -2  128.99   10.60
   0  11   2  162.98   15.10
   0  11  -2  131.59   15.80
   0  11  -2  152.18   15.10
  -1 -11  -2   -0.50    1.80
  -1 -11  -2   -4.00    1.90
  -1 -11  -2    0.90    5.00
  -1  11  -2   -2.70    2.80
   1  11   2    3.40    3.60
  -1  11  -2   -0.90    4.80
  -2 -11  -2   14.50    4.30
  -2 -11  -2   21.50    5.30
   2  11   2   17.90    8.50
  -2  11  -2   17.50    6.40
  -2  11  -2   21.30    6.90
   2  11   2   19.80   10.10
  -3 -11  -2  129.39   11.40
  -3 -11  -2  124.39   10.10
   3  11   2  117.19   22.60
   3  11   2   99.89   16.60
  -3  11  -2  110.09   10.80
  -3  11  -2  112.89   12.90
  -4 -11  -2   38.00    8.50
  -4 -11  -2   35.00    6.70
   4  11   2   53.09   15.40
   4  11   2   35.80    9.80
  -4  11  -2   41.40    8.60
  -5 -11  -2    2.20    3.60
  -5 -11  -2   -6.00    3.80
  -5  11  -2    3.00    4.00
   5  11   2    3.70    5.60
  -6 -11  -2   98.79    9.90
  -6 -11  -2   98.29   12.20
  -6  11  -2   95.59   12.60
   6  11   2   48.10   15.60
  -7 -11  -2   39.40   10.10
  -7 -11  -2   37.30    7.50
   7  11   2   57.09   18.90
  -7  11  -2   39.70    9.50
  -8 -11  -2   -1.30    4.20
  -8 -11  -2    0.90    4.50
   8  11   2    3.90    8.10
  -8  11  -2    6.80    6.30
  -9 -11  -2   43.30   10.40
  -9 -11  -2   23.70    6.70
   9  11   2   13.70   10.90
  -9  11  -2   25.70    7.30
 -10 -11  -2   44.40   10.00
 -10 -11  -2   47.30   12.80
 -10  11  -2   67.29   11.90
  10  11   2   49.60   18.60
 -11 -11  -2   -8.50    6.80
 -11 -11  -2   13.70    7.40
  11  11   2   -9.50   10.60
 -11  11  -2   13.00    6.40
 -11 -12   2   -4.40    5.90
 -10 -12   2   -2.70    5.00
 -10 -12   2    3.30    7.00
 -10  12   2    6.30    6.60
  10  12  -2   18.30   12.20
  -9 -12   2    4.10    5.90
  -9 -12   2    2.30    5.80
  -9  12   2    2.70    6.50
  -8 -12   2   -2.70    4.20
  -8  12   2    1.90    5.40
   8  12  -2    3.30    8.80
  -7 -12   2    0.20    3.90
  -7 -12   2    6.30    4.90
   7  12  -2    2.10    9.30
  -7  12   2    4.30    5.10
  -6 -12   2    3.80    2.90
  -6 -12   2    2.10    3.40
  -6  12   2   22.40    7.10
   6  12  -2   -2.20    8.00
  -5 -12   2   -7.70    3.40
  -5 -12   2   -1.80    2.70
   5  12  -2   -6.30    5.20
  -5  12   2   -0.90    4.60
   5  12  -2    0.30    8.00
  -4 -12   2   -2.30    3.20
  -4 -12   2   -0.10    2.90
   4  12  -2   -6.00    5.70
   4  12  -2    3.30    5.10
  -4  12   2    5.90    4.80
  -3 -12   2   -4.10    2.00
  -3 -12   2    1.90    2.80
  -3 -12   2    0.70    2.40
   3  12  -2    4.50    4.90
  -3  12   2    7.70    4.90
   3  12  -2   10.40    8.10
   2 -12  -2    3.90    5.00
  -2 -12   2    2.80    1.60
   2  12  -2    6.90    5.20
   2  12  -2    7.90    7.90
  -2  12   2    2.80    4.20
   1 -12  -2   -0.20    1.10
  -1  12   2    1.50    3.80
   1  12  -2    1.90    5.30
   1  12  -2   -1.30    7.10
   0 -12  -2   -0.80    1.60
   0 -12  -2    8.20    6.50
   0  12  -2    0.50    4.60
   0  12   2   -5.80    3.20
   0  12  -2   -6.40    6.00
  -1 -12  -2   44.30    5.20
  -1 -12  -2   31.20    6.00
   1  12   2   36.10    9.90
  -1  12  -2   48.30   11.10
  -1  12  -2   35.00    9.00
  -2 -12  -2    9.70    4.00
  -2  12  -2   15.70    8.20
  -2  12  -2    4.30    5.40
   2  12   2    5.90    6.30
  -3 -12  -2   30.10    6.40
  -3 -12  -2   35.50    6.40
   3  12   2   26.40    8.70
  -3  12  -2   34.10    9.00
   3  12   2   37.60   12.30
  -4 -12  -2   63.39   10.10
  -4 -12  -2   86.19    9.10
   4  12   2   72.99   17.60
  -4  12  -2   79.39   13.80
   4  12   2   78.29   13.90
  -5 -12  -2    7.70    5.30
  -5 -12  -2   12.20    4.80
  -5  12  -2    4.00    4.60
   5  12   2   10.90   11.00
  -6 -12  -2   19.00    7.60
  -6 -12  -2   36.50    7.20
  -6  12  -2   27.70    8.20
   6  12   2   47.40   16.30
  -7 -12  -2   11.50    5.90
  -7 -12  -2   -1.20    3.50
  -7  12  -2    0.50    5.20
   7  12   2  -13.80    9.10
  -8 -12  -2   18.20    5.70
  -8 -12  -2   29.50   10.30
   8  12   2    0.20   10.80
  -9 -12  -2   -3.50    6.10
  -9 -12  -2   -8.20    3.70
  -9  12  -2    0.50    5.60
   9  12   2   31.10   14.80
 -10 -12  -2   11.40    7.50
 -10 -12  -2    9.10    5.70
  10  12   2   -0.70    9.40
 -10  12  -2   19.70    9.90
  -9 -13   2   22.00    7.00
  -9 -13   2   19.70    6.90
  -9  13   2   17.50    7.30
   9  13  -2   52.69   18.10
  -8 -13   2    0.80    5.50
  -8 -13   2    8.00    5.30
   8  13  -2   11.20   13.70
  -8  13   2   -8.90    4.90
  -7 -13   2   -0.10    4.30
  -7 -13   2    2.70    4.40
   7  13  -2  -15.90    8.70
  -6 -13   2   -1.70    4.20
  -6 -13   2   12.30    5.40
  -6  13   2    5.00    4.80
   6  13  -2   12.00   10.30
  -5 -13   2    4.60    4.30
  -5 -13   2   -3.00    3.60
  -5  13   2    5.90    6.90
   5  13  -2   10.10   10.30
   5  13  -2   -5.20    6.90
  -4 -13   2   -1.40    3.00
  -4 -13   2   -6.80    2.70
   4  13  -2    1.10    5.40
  -4  13   2   -8.50    3.40
   4  13  -2   -4.90    7.30
  -3 -13   2    8.80    4.80
  -3 -13   2   10.00    2.90
   3  13  -2   21.90   12.20
  -3  13   2   13.80    7.40
   3  13  -2   13.20    7.30
   2 -13  -2    6.20    5.60
  -2 -13   2    5.50    4.30
   2  13  -2   18.50    7.60
  -2  13   2   12.80    5.70
   2  13  -2   18.00   11.40
   1 -13  -2   80.89   12.40
   1  13  -2   87.69   19.10
   1  13  -2   93.79   15.70
  -1  13   2   77.99   14.50
   0 -13  -2   -0.60    1.50
   0 -13  -2    3.50    1.60
   0 -13  -2    1.80    3.70
   0  13  -2   -4.20    3.90
   0  13   2    0.20    4.50
   0  13  -2    8.20    8.90
  -1 -13  -2   13.70    4.60
  -1 -13  -2   20.30    3.50
   1  13   2   18.90    7.00
  -1  13  -2   11.30    7.00
  -1  13  -2   16.10    8.60
  -2 -13  -2   -5.20    2.50
  -2 -13  -2    0.40    2.80
  -2  13  -2   -3.00    4.10
   2  13   2    6.00    5.80
  -3 -13  -2    1.30    3.50
  -3 -13  -2    9.80    4.00
  -3  13  -2   -4.80    4.60
   3  13   2  -10.70    4.90
  -4 -13  -2   10.50    4.40
  -4 -13  -2   19.00    5.40
  -4  13  -2   10.50    7.00
   4  13   2   23.50    7.60
   4  13   2   10.80    8.10
  -5 -13  -2   -2.80    3.10
  -5 -13  -2    1.00    3.70
  -5  13  -2   -5.00    5.20
   5  13   2    5.80   11.30
  -6 -13  -2   29.90    6.20
  -6 -13  -2   21.10    6.80
  -7 -13  -2    1.30    3.80
  -7 -13  -2    9.60    5.80
   7  13   2    2.50    8.10
  -7  13  -2   -2.70    4.90
  -8 -13  -2   17.00    7.60
  -8 -13  -2   -0.50    4.60
  -8  13  -2   10.10    6.30
   8  13   2    2.90   11.50
  -9 -13  -2    6.50    5.30
  -7 -14   2   11.10    5.10
  -7 -14   2   -0.80    4.20
   7  14  -2    5.70   10.00
  -6 -14   2    7.70    5.00
  -6 -14   2   -0.70    4.50
  -6  14   2   10.40    6.60
   6  14  -2    4.70   12.50
  -5 -14   2    3.40    5.40
  -5 -14   2   -6.40    3.70
   5  14  -2  -17.20    8.20
  -5  14   2   -6.00    5.80
   5  14  -2    2.40    6.60
  -4 -14   2   -2.50    3.40
   4  14  -2  -15.90    9.00
   4  14  -2    9.00    6.90
  -3 -14   2    7.80    5.30
  -3  14   2   22.90    7.30
   3  14  -2   26.60   13.90
  -2 -14   2   42.00    8.10
  -2  14   2    8.90    6.80
   2  14  -2   24.00   11.10
   2  14  -2   18.40    8.00
  -1  14   2   16.90    6.70
   1  14  -2    8.80    8.20
   1  14  -2   12.60   10.70
   0 -14  -2   34.10    6.60
   0  14  -2   43.50   12.20
   0  14   2   21.60    8.00
   0  14  -2   22.80    9.60
  -1 -14  -2    7.70    4.20
  -1  14  -2   28.30   11.00
   1  14   2   -1.10    6.30
  -1  14  -2   22.00    9.40
  -2 -14  -2    0.30    4.00
  -2 -14  -2    1.40    3.30
   2  14   2    0.80    6.90
  -3 -14  -2   -0.40    4.00
  -3 -14  -2    4.40    4.10
  -3  14  -2    5.00    6.80
   3  14   2    2.20    5.80
  -4 -14  -2   -3.80    3.60
  -4 -14  -2   -2.00    3.60
  -4  14  -2    1.60    7.20
   4  14   2  -15.70    5.50
  -5 -14  -2   84.69   11.50
  -5 -14  -2   87.59    9.90
  -5  14  -2   85.19   15.10
  -6 -14  -2   17.40    6.50
  -6  14  -2   22.30    8.60
  -7 -14  -2    4.60    4.50
  -7 -14  -2   13.70    5.70
  -4 -15   2    9.90    6.60
   4  15  -2   51.29   13.70
  -4  15   2   11.30    6.90
  -3 -15   2   -0.90    5.50
   3  15  -2   -3.40   12.10
  -3  15   2   -4.80    6.40
   3  15  -2    0.80    6.90
  -2 -15   2    2.50    4.30
   2  15  -2  -13.20    9.80
   2  15  -2   -5.20    6.20
  -2  15   2   -6.40    5.90
   1 -15  -2    4.00    3.50
  -1 -15   2    2.20    5.10
   1  15  -2    4.70   11.60
   1  15  -2   -2.50    4.00
  -1  15   2   -6.40    6.20
   0 -15  -2   -4.00    2.40
   0  15  -2   17.90    6.30
   0  15   2   -7.10    6.20
  -1 -15  -2   11.60    3.90
   1  15   2    5.00    5.70
  -2 -15  -2    8.10    2.40
   2  15   2   11.90    7.60
  -2  15  -2   -2.00    5.40
  -3 -15  -2   32.50    6.20
   3  15   2   30.80   11.20
  -4 -15  -2   14.50    4.90
   4  15   2  -12.90    7.90
 -17   0   3   -0.70    5.50
  17   0  -3    8.60   11.90
 -16   0   3   -6.60    6.60
  16   0  -3    7.90    9.40
  15   0  -3  128.29   17.70
 -15   0   3   74.39   14.00
  14   0  -3    8.60    7.30
 -14   0   3    0.40    5.40
  13   0  -3   -2.00    5.40
 -13   0   3    0.60    4.30
  12   0  -3    4.80    5.50
 -12   0   3   -6.70    4.10
  11   0  -3   62.39   11.30
 -11   0   3   59.19   11.10
  10   0  -3   -2.70    3.10
   9   0  -3   22.00    8.00
  -9   0   3   25.10    6.70
   9   0  -3   19.90    5.00
  -9   0   3   20.40    4.90
   8   0  -3   -2.80    3.20
  -8   0   3    0.10    2.70
  -8   0   3   -1.20    2.10
   8   0  -3   -0.20    1.90
   7   0  -3  998.00   28.30
  -7   0   3  978.50   28.30
  -7   0   3  940.11   31.50
   7   0  -3 1029.90   36.60
   6   0  -3   -1.80    2.20
   6   0  -3    0.20    1.70
  -6   0   3    0.00    1.60
  -6   0   3    0.50    2.20
  -5   0   3 3838.12   78.19
  -5   0   3 3852.51   79.69
   5   0  -3 3896.61   77.69
   5   0  -3 3860.71   79.69
   5   0  -3 3906.11   86.79
   4   0  -3    0.10    1.00
  -4   0   3    0.00    1.20
  -4   0   3    1.40    1.10
   4   0  -3    1.80    1.80
   4   0  -3   -1.80    0.70
  -3   0   3 5600.34  106.59
   2   0  -3    3.20    1.10
   2   0  -3    0.40    1.20
  -2   0   3    0.10    0.90
  -2   0   3    3.20    1.40
   0   0   3    1.00    1.30
   0   0   3    0.70    0.40
   0   0  -3    0.20    1.20
   0   0  -3    0.80    0.50
  -1   0  -3   67.29    3.90
  -1   0  -3   64.99    5.20
   1   0   3   67.99    5.20
   1   0   3   75.99    4.20
  -2   0  -3    0.40    1.20
   2   0   3    1.80    1.60
  -2   0  -3    1.30    1.50
   2   0   3    0.10    1.20
  -3   0  -3  228.08   14.30
  -3   0  -3  236.38   11.60
  -3   0  -3  227.98   10.20
   3   0   3  240.08   10.60
  -4   0  -3    0.90    1.50
   4   0   3   -2.40    1.30
  -4   0  -3    0.20    1.90
  -4   0  -3    0.10    1.40
  -5   0  -3 4057.99   87.49
  -5   0  -3 4191.88   96.09
   5   0   3 4061.79   87.19
  -6   0  -3    0.60    3.70
  -6   0  -3   -0.10    2.10
   6   0   3   -1.00    1.80
  -7   0  -3 1442.96   42.90
   7   0   3 1421.26   41.70
  -7   0  -3 1516.15   48.30
   8   0   3   -2.30    2.60
  -8   0  -3    1.30    2.70
  -8   0  -3    1.70    3.10
  -9   0  -3  257.07   19.00
  -9   0  -3  276.87   18.10
   9   0   3  298.37   17.90
 -10   0  -3   -4.30    4.00
 -11   0  -3    7.80    5.70
 -11   0  -3   14.80    6.30
 -12   0  -3   -2.50    3.50
 -13   0  -3    3.00    5.50
 -14   0  -3   -1.70    4.50
 -15   0  -3   -2.50    6.10
 -16   0  -3   -6.30    6.20
 -16   0  -3   -9.20    4.20
  17  -1  -3   -2.20    9.60
 -17   1   3   -8.20    7.20
 -16  -1   3   -8.80    3.70
  16  -1  -3    6.60    8.10
  16   1  -3  -12.70    7.70
 -16   1   3   -4.80    5.60
 -15  -1   3   -2.40    4.80
  15  -1  -3   -0.30    7.40
  15   1  -3   10.90   10.70
 -15   1   3    0.40    6.30
  14  -1  -3   -3.30    6.20
 -14  -1   3    1.30    4.80
  14   1  -3  -15.00    6.60
 -14   1   3   -4.20    3.80
  13  -1  -3    0.00    5.70
 -13  -1   3    5.90    5.00
 -13   1   3   16.80    6.80
  13   1  -3   12.50    7.80
  12  -1  -3   70.09   13.60
 -12  -1   3   58.69   14.30
 -12   1   3   47.60    9.80
  12   1  -3   64.59   14.50
  11  -1  -3  138.09   15.00
 -11  -1   3  133.09   13.80
  11   1  -3  142.89   16.70
 -11   1   3  123.79   13.30
 -10  -1   3 1401.56   47.50
  10  -1  -3 1385.16   49.70
 -10   1   3 1450.55   48.20
  10   1  -3 1424.66   53.89
  -9  -1   3  394.46   18.30
  -9  -1   3  432.76   21.70
   9  -1  -3  435.46   24.30
   9  -1  -3  433.16   19.00
  -9   1   3  448.26   22.50
   9   1  -3  438.06   26.40
   9   1  -3  441.66   18.80
  -9   1   3  455.15   18.80
  -8  -1   3  323.97   17.70
   8  -1  -3  339.27   19.50
   8  -1  -3  322.27   15.10
  -8  -1   3  322.07   17.10
   8   1  -3  306.97   14.50
   8   1  -3  304.47   20.60
  -8   1   3  302.77   17.20
  -8   1   3  313.77   14.60
   7  -1  -3  461.25   22.00
   7  -1  -3  452.75   17.50
  -7  -1   3  480.35   19.60
  -7  -1   3  455.85   17.60
   7   1  -3  471.65   17.40
   7   1  -3  501.55   25.00
  -7   1   3  456.85   17.20
   6  -1  -3    5.70    2.80
   6  -1  -3    5.40    3.70
  -6  -1   3    2.20    1.90
  -6  -1   3    6.50    3.30
  -6   1   3    1.40    2.80
   6   1  -3    3.50    3.30
  -6   1   3    5.20    2.20
   6   1  -3    4.80    2.70
  -5  -1   3  157.78    8.70
  -5  -1   3  158.48    8.40
   5  -1  -3  159.58    8.80
   5  -1  -3  152.28   10.40
   5  -1  -3  165.28    8.30
  -5   1   3  162.48    9.40
   5   1  -3  162.88   12.10
   5   1  -3  164.78    8.30
  -5   1   3  163.98    8.30
  -4  -1   3   14.70    2.80
   4  -1  -3   12.00    2.60
   4  -1  -3   18.70    3.20
  -4  -1   3   16.00    2.80
   4   1  -3   17.20    4.80
   4   1  -3   16.10    3.20
  -4   1   3   16.10    3.20
  -4   1   3   14.70    3.30
   4   1  -3   14.60    3.10
  -3  -1   3 5785.82  112.69
   3   1  -3 6229.08  120.59
  -3   1   3 5968.10  112.19
  -3   1   3 5819.22  112.89
  -2  -1   3  392.46   12.00
  -2  -1   3  388.96   11.00
   2  -1  -3  419.36   12.50
   2  -1  -3  403.46    9.90
   2   1  -3  413.76   12.00
  -2   1   3  394.86   10.40
  -2   1   3  417.66   12.90
  -1  -1   3 4312.97   79.79
   1  -1  -3 4201.38   80.69
   1   1  -3 3967.60   78.79
  -1   1   3 4118.19   81.19
  -1  -1  -3 4689.73   89.49
   1  -1   3 4965.60   93.39
   1  -1   3 4934.51   95.09
  -1  -1  -3 4818.82   90.69
  -1  -1  -3 4763.82   96.69
  -1   1  -3 4902.31   94.69
   1   1   3 5289.17   97.89
  -1   1  -3 4912.71   92.99
   1   1   3 4786.72   90.99
   2   1   3 9544.45  180.98
   3  -1   3 5310.07  106.99
  -3  -1  -3 5324.47  109.39
  -3  -1  -3 5498.05  105.69
  -3  -1  -3 5376.16  117.99
   3   1   3 5432.16  104.89
  -3   1  -3 5431.86  107.49
  -3   1  -3 5472.45  106.39
  -4  -1  -3 1715.53   51.59
   4  -1   3 1785.92   44.30
  -4  -1  -3 1806.22   45.80
  -4  -1  -3 1805.82   43.20
  -4   1  -3 1855.11   44.30
  -4   1  -3 1835.02   43.80
  -4   1  -3 1735.33   48.80
   4   1   3 1833.72   46.00
   5  -1   3  193.08   11.90
  -5  -1  -3  205.38   15.50
  -5  -1  -3  210.88   11.80
  -5   1  -3  204.48   11.80
   5   1   3  205.78   11.10
  -5   1  -3  209.18   14.50
   6  -1   3 1568.44   44.80
  -6  -1  -3 1709.63   45.50
  -6  -1  -3 1726.63   52.69
  -6   1  -3 1548.74   49.70
  -6   1  -3 1667.83   48.90
   6   1   3 1691.33   43.30
   6   1   3 1695.73   56.99
  -7  -1  -3  192.18   13.30
  -7  -1  -3  191.98   15.90
   7  -1   3  198.18   13.30
   7   1   3  180.78   11.70
  -7   1  -3  184.28   14.00
  -7   1  -3  202.58   13.50
   7   1   3  197.08   19.10
  -8  -1  -3   51.59    9.70
  -8  -1  -3   63.09    8.40
   8  -1   3   56.49    8.80
   8   1   3   66.29   13.90
   8   1   3   53.29    6.80
  -8   1  -3   50.79    8.40
  -8   1  -3   52.09    9.60
  -9  -1  -3  174.18   14.30
  -9  -1  -3  152.98   17.80
  -9   1  -3  160.48   14.40
   9   1   3  153.58   18.30
   9   1   3  148.19   11.90
  -9   1  -3  183.98   14.50
 -10  -1  -3   -1.00    3.30
 -10  -1  -3    4.90    5.00
  10   1   3   -1.40    3.90
 -10   1  -3   -2.00    4.00
 -10   1  -3   -5.20    4.30
 -11  -1  -3    2.60    4.90
 -11   1  -3    5.10    4.60
 -11   1  -3   13.30    6.40
 -12  -1  -3   -2.40    4.00
 -12   1  -3    5.00    4.30
 -12   1  -3   11.10    6.90
 -13  -1  -3    3.20    4.80
 -13   1  -3    0.20    4.10
 -14  -1  -3   -4.50    4.80
 -15  -1  -3   -4.60    5.40
 -15   1  -3   11.40   10.10
 -16  -1  -3    1.40    5.90
 -16  -1  -3   -9.30    4.80
 -16   1  -3    5.20    7.50
 -16   1  -3   -8.70    5.10
  17  -2  -3  -18.70    9.10
  17   2  -3    8.80   14.20
 -16  -2   3    1.20    6.40
  16  -2  -3  -11.80    8.20
  16   2  -3    7.20    8.60
 -16   2   3   -1.40    7.00
 -15  -2   3    4.30    5.70
  15  -2  -3   13.10    8.80
 -15   2   3   -4.00    4.80
  15   2  -3   10.20    9.10
 -14  -2   3   -0.80    5.50
  14  -2  -3    1.90    7.30
  14   2  -3   -0.10    6.10
 -14   2   3   -3.10    4.80
  13  -2  -3   23.00    6.70
 -13  -2   3   26.10    8.60
  13   2  -3   20.50    9.90
 -13   2   3   21.90    7.70
 -12  -2   3   -0.80    4.30
  12  -2  -3    1.70    4.60
 -12   2   3   -3.20    3.10
  12   2  -3    7.30    7.60
 -11  -2   3  400.16   23.40
  11  -2  -3  379.26   24.00
 -11   2   3  376.56   22.90
  11   2  -3  373.66   28.20
  10  -2  -3  834.72   37.90
 -10  -2   3  847.52   37.80
 -10  -2   3  838.12   33.60
 -10   2   3  816.52   34.30
 -10   2   3  800.52   28.40
  10   2  -3  828.32   40.70
   9  -2  -3   84.89   10.20
   9  -2  -3   84.99    8.50
  -9  -2   3   86.49    8.10
  -9  -2   3   80.69   13.60
  -9  -2   3   87.19    9.70
   9   2  -3   92.19   12.70
  -9   2   3   83.39    7.80
   9   2  -3   78.99    7.30
  -9   2   3   91.69   10.70
   8  -2  -3  621.24   25.70
  -8  -2   3  644.94   24.70
   8  -2  -3  616.14   22.80
  -8  -2   3  601.24   22.70
  -8  -2   3  595.94   28.60
   8   2  -3  602.54   22.10
  -8   2   3  627.64   25.70
  -8   2   3  611.14   21.30
   8   2  -3  627.54   31.40
   7  -2  -3   70.69    6.70
  -7  -2   3   73.69    7.40
  -7  -2   3   52.99    6.00
  -7  -2   3   64.79    9.10
   7  -2  -3   73.29    7.90
   7   2  -3   62.49    6.00
  -7   2   3   55.69    5.60
   7   2  -3   58.89    8.80
   6  -2  -3  281.07   12.90
  -6  -2   3  268.17   16.60
   6  -2  -3  254.37   12.30
  -6  -2   3  262.47   12.30
   6  -2  -3  282.57   14.70
  -6  -2   3  256.37   12.90
   6   2  -3  305.67   19.00
  -6   2   3  249.38   11.40
   6   2  -3  267.87   11.80
  -6   2   3  268.07   13.90
   5  -2  -3 4512.05   90.59
   5  -2  -3 4404.26   90.49
   5  -2  -3 4413.36   93.69
  -5  -2   3 4456.95   90.89
  -5  -2   3 4726.43   91.29
   5   2  -3 4579.64  103.59
   5   2  -3 4596.74   90.09
  -5   2   3 4541.75   89.89
  -5   2   3 4513.95   92.99
   4  -2  -3 1285.27   30.10
  -4  -2   3 1212.08   30.20
   4  -2  -3 1281.47   30.20
  -4  -2   3 1278.87   30.50
   4   2  -3 1251.97   29.80
   4   2  -3 1272.67   39.10
  -4   2   3 1288.77   31.60
   3  -2  -3   48.60    3.90
   3  -2  -3   50.69    3.70
  -3  -2   3   36.50    4.20
  -3  -2   3   41.00    3.80
  -3  -2   3   46.80    3.90
  -3   2   3   38.40    3.70
  -3   2   3   44.70    3.90
   3   2  -3   41.50    5.80
   3   2  -3   43.50    3.90
  -2  -2   3  954.00   24.60
   2  -2  -3  963.60   23.20
  -2  -2   3  967.70   22.40
   2  -2  -3  963.90   20.40
  -2   2   3  927.41   20.80
   2   2  -3  965.20   22.30
  -2   2   3  913.61   23.70
   2   2  -3  930.11   28.00
   2   2  -3  905.21   25.10
  -1  -2   3  501.45   14.70
   1  -2  -3  502.35   15.00
  -1  -2   3  475.55   13.30
   1  -2  -3  507.05   10.00
   1   2  -3  486.05   14.80
  -1   2   3  514.35   12.70
   1   2  -3  481.35   12.80
  -1   2   3  496.95   15.70
  -1   2   3  499.75   10.10
  -1  -2  -3 3776.22   78.29
  -1  -2  -3 3859.61   71.89
   1  -2   3 3704.83   74.99
  -1  -2  -3 3754.32   70.99
   1  -2   3 3853.71   73.59
   1  -2   3 3880.71   74.59
  -1   2  -3 3863.61   73.69
  -1   2  -3 3939.11   74.19
   1   2   3 3691.83   72.29
   1   2   3 3723.33   69.79
   1   2   3 3662.03   78.09
  -2  -2  -3 4466.25   97.99
  -2  -2  -3 4143.69   87.99
  -2  -2  -3 4319.67   81.99
  -2  -2  -3 4072.89   81.89
   2  -2   3 4234.48   85.19
   2  -2   3 4297.57   83.49
   2   2   3 4166.08   80.19
  -2   2  -3 4228.48   83.79
  -2   2  -3 4245.98   84.39
  -2   2  -3 4278.67   82.79
   2   2   3 4311.67   87.49
  -3  -2  -3  437.56   21.90
  -3  -2  -3  426.86   17.40
   3  -2   3  414.36   15.90
  -3  -2  -3  406.86   14.20
  -3   2  -3  436.56   15.60
  -3   2  -3  422.96   15.10
   3   2   3  412.36   13.00
  -4  -2  -3  477.05   19.50
  -4  -2  -3  451.55   23.20
  -4  -2  -3  437.76   16.40
   4  -2   3  444.16   17.80
  -4   2  -3  453.55   17.20
  -4   2  -3  397.06   18.60
  -4   2  -3  441.26   16.50
   4   2   3  419.26   24.20
  -5  -2  -3  158.78   14.30
  -5  -2  -3  155.38   11.40
   5  -2   3  168.48   11.30
  -5  -2  -3  184.48   11.00
  -5   2  -3  175.48   12.30
   5   2   3  181.68    9.60
   5   2   3  160.78   15.70
  -5   2  -3  158.28   10.50
  -5   2  -3  154.78    9.90
  -6  -2  -3  626.74   29.90
  -6  -2  -3  681.33   24.80
   6  -2   3  654.93   25.40
   6   2   3  658.63   21.90
   6   2   3  620.84   39.90
  -6   2  -3  642.34   24.40
  -6   2  -3  637.24   25.90
   7  -2   3  450.05   21.60
  -7  -2  -3  470.85   25.90
  -7  -2  -3  474.05   21.60
  -7   2  -3  499.75   22.20
   7   2   3  493.15   19.20
   7   2   3  499.55   30.60
  -7   2  -3  476.55   22.00
   8  -2   3   15.20    4.90
  -8  -2  -3   13.30    4.80
   8   2   3   22.20    4.90
  -8   2  -3   13.50    5.40
   8   2   3   11.00    7.20
  -8   2  -3   15.90    4.90
  -9  -2  -3  191.68   15.30
  -9  -2  -3  227.08   19.50
   9   2   3  196.08   13.20
   9   2   3  199.78   21.50
  -9   2  -3  209.78   15.40
 -10  -2  -3  151.88   14.50
 -10   2  -3  146.89   14.10
 -10   2  -3  163.68   14.70
 -11  -2  -3    8.00    4.90
 -11   2  -3    7.00    6.00
 -11   2  -3    8.30    6.20
  11   2   3   11.30    7.80
 -12  -2  -3    0.10    5.30
 -12   2  -3   15.70    6.80
 -12   2  -3    3.40    4.50
  12   2   3   -4.50    7.10
 -13  -2  -3   65.99   12.00
 -13   2  -3   53.09   11.30
 -13   2  -3   85.39   11.70
 -14  -2  -3   16.30    6.90
 -14   2  -3    3.90    5.70
 -15  -2  -3    6.20    5.70
 -16  -2  -3   -2.50    5.50
 -16  -2  -3  -12.60    6.70
 -16   2  -3   -5.60    6.00
  17   3  -3   12.60   13.50
 -16  -3   3    0.90    7.20
  16  -3  -3  -10.30    7.40
 -16   3   3   12.70    6.90
  16   3  -3   -5.90    9.80
  15  -3  -3    8.00    7.80
 -15  -3   3   15.00    7.90
  15   3  -3   -7.00    8.40
 -15   3   3   19.90    8.10
  14  -3  -3  -10.60    5.00
 -14  -3   3   -3.10    4.30
 -14   3   3   -3.60    5.00
 -13  -3   3   25.90    8.20
  13  -3  -3   35.30    8.90
 -13   3   3   33.20    8.60
  13   3  -3   27.50   11.30
 -12  -3   3   63.09   11.90
  12  -3  -3   48.60   10.70
  12   3  -3   35.20   11.00
 -11  -3   3   -0.50    3.20
  11  -3  -3   -4.40    3.40
  11   3  -3   -4.20    3.80
 -11   3   3   -1.40    3.70
 -10  -3   3    6.50    4.40
  10  -3  -3    7.80    5.10
 -10   3   3   15.20    8.20
 -10   3   3    4.10    3.20
  10   3  -3   19.90    7.90
   9  -3  -3  137.89   11.10
  -9  -3   3  138.29   11.90
  -9  -3   3  148.59   15.10
   9  -3  -3  118.69   10.70
  -9   3   3  140.99    9.90
   9   3  -3  126.69   15.70
  -9   3   3  165.38   13.50
  -8  -3   3    2.90    2.40
  -8  -3   3    7.70    4.60
  -8  -3   3    5.30    3.10
   8  -3  -3    5.90    3.20
   8   3  -3    4.10    2.70
  -8   3   3    1.20    2.30
  -8   3   3    4.80    2.60
   8   3  -3    0.40    4.10
   7  -3  -3  356.26   16.40
  -7  -3   3  314.67   14.70
  -7  -3   3  324.77   15.60
  -7  -3   3  365.36   21.70
   7  -3  -3  308.37   15.10
   7   3  -3  298.67   20.70
   7   3  -3  327.27   14.30
  -7   3   3  330.57   13.80
   6  -3  -3  372.56   16.20
  -6  -3   3  374.46   15.40
  -6  -3   3  405.56   22.10
   6  -3  -3  405.56   16.40
  -6  -3   3  383.86   15.80
   6  -3  -3  383.96   15.40
   6   3  -3  406.26   23.10
  -6   3   3  391.66   16.90
   6   3  -3  393.46   15.10
  -6   3   3  391.06   14.60
  -5  -3   3  717.73   26.40
  -5  -3   3  779.22   22.60
   5  -3  -3  769.02   22.00
  -5  -3   3  778.62   30.10
  -5  -3   3  747.53   22.60
   5  -3  -3  792.02   23.40
  -5   3   3  751.82   23.60
  -5   3   3  740.33   21.60
   5   3  -3  794.92   31.90
  -4  -3   3 2992.40   63.79
  -4  -3   3 3158.78   69.49
   4  -3  -3 3042.00   62.69
   4  -3  -3 3078.39   64.09
  -4  -3   3 3031.50   63.59
   4   3  -3 3208.48   76.99
  -4   3   3 3052.39   64.39
   3  -3  -3  220.48    8.80
  -3  -3   3  206.38   10.90
  -3  -3   3  209.48    9.00
  -3  -3   3  213.38    8.80
   3  -3  -3  215.38    8.80
  -3   3   3  223.88    8.80
   3   3  -3  204.18   13.60
  -3   3   3  221.38    9.40
   2  -3  -3  490.75   14.70
  -2  -3   3  501.85   17.20
   2  -3  -3  485.95   13.00
  -2  -3   3  490.75   13.70
  -2   3   3  463.15   12.30
   2   3  -3  460.45   16.90
  -2   3   3  473.55   14.60
  -2   3   3  508.65   15.80
   2   3  -3  474.65   13.80
   2   3  -3  491.05   20.20
   1  -3  -3    1.30    1.30
   1  -3  -3    3.10    0.90
  -1  -3   3    2.20    1.60
  -1  -3   3    0.80    0.80
  -1   3   3    0.00    1.00
   1   3  -3    0.60    0.80
   1   3  -3    1.00    2.00
   1   3  -3    3.50    1.70
  -1   3   3   -0.70    1.20
   0  -3  -3 2238.58   47.20
   0  -3   3 2293.97   46.60
   0  -3  -3 2339.97   51.49
   0  -3   3 2456.55   50.49
   0  -3  -3 2313.17   43.40
   0   3  -3 2438.86   50.89
   0   3   3 2306.07   48.10
   0   3  -3 2357.76   45.40
   0   3   3 2361.96   52.29
   1  -3   3  379.26   13.10
   1  -3   3  380.16   15.80
  -1  -3  -3  374.76   12.00
  -1  -3  -3  374.96    9.90
  -1  -3  -3  415.06   20.40
  -1  -3  -3  384.66   15.20
   1  -3   3  396.06   11.80
   1   3   3  379.76   12.50
  -1   3  -3  377.36   13.40
  -1   3  -3  395.96   10.80
   1   3   3  386.26   15.20
  -2  -3  -3 1009.70   35.80
  -2  -3  -3  917.51   28.70
   2  -3   3  972.40   23.70
  -2  -3  -3 1002.40   25.20
   2  -3   3 1022.00   27.50
  -2  -3  -3 1032.00   23.40
   2   3   3 1025.80   22.10
  -2   3  -3 1013.60   26.20
  -2   3  -3 1014.30   24.10
   2   3   3 1008.90   26.40
  -2   3  -3  980.90   26.60
  -3  -3  -3  783.42   31.80
  -3  -3  -3  805.62   21.70
  -3  -3  -3  784.32   26.40
  -3  -3  -3  805.72   22.80
   3  -3   3  764.22   24.40
  -3   3  -3  796.82   23.80
  -3   3  -3  776.52   21.70
   3   3   3  811.52   19.90
  -3   3  -3  804.32   22.90
   3   3   3  745.13   33.30
  -4  -3  -3   46.20    7.20
  -4  -3  -3   46.30    5.40
   4  -3   3   43.80    5.70
  -4   3  -3   48.50    5.10
   4   3   3   42.70   10.50
  -4   3  -3   47.60    5.50
   4   3   3   46.10    4.40
  -5  -3  -3 1645.34   41.80
   5  -3   3 1589.34   44.30
  -5  -3  -3 1651.03   53.19
  -5   3  -3 1556.04   47.60
  -5   3  -3 1576.54   42.90
   5   3   3 1654.73   38.40
  -5   3  -3 1606.94   40.70
   6  -3   3  435.46   20.70
  -6  -3  -3  475.05   20.10
  -6  -3  -3  443.86   25.10
  -6   3  -3  478.75   19.80
   6   3   3  424.26   16.50
   6   3   3  507.45   30.50
  -6   3  -3  456.45   20.20
  -7  -3  -3   24.80    6.10
   7  -3   3   27.00    6.40
  -7  -3  -3   24.50    7.00
  -7   3  -3   27.00    6.00
  -7   3  -3   26.10    6.10
   7   3   3   25.30    9.40
   7   3   3   28.20    5.10
   8  -3   3   35.80    7.50
  -8  -3  -3   38.30    7.60
  -8  -3  -3   37.70    9.70
  -8   3  -3   35.20    7.60
  -8   3  -3   26.60    6.40
   8   3   3   46.50    5.90
   8   3   3   25.90    8.50
  -9  -3  -3  421.86   23.00
  -9   3  -3  415.46   20.60
   9   3   3  423.86   23.10
   9   3   3  392.16   31.30
  -9   3  -3  459.25   23.40
 -10  -3  -3   10.80    5.80
  10   3   3   -1.60    5.70
 -10   3  -3   10.60    4.80
 -10   3  -3    2.50    4.70
 -11  -3  -3   13.10    7.00
 -11   3  -3   15.10    6.10
 -11   3  -3    6.80    5.80
  11   3   3    6.70    7.30
 -12  -3  -3   44.20   10.90
  12   3   3   31.60   11.30
 -12   3  -3   31.50    8.30
 -12   3  -3   52.09    9.50
 -13  -3  -3    3.10    5.20
 -13   3  -3   12.30    6.10
  13   3   3    2.30    9.60
 -14  -3  -3   10.50    7.10
 -14   3  -3    0.20    4.90
 -14   3  -3   35.80   10.60
 -15  -3  -3   30.70   10.60
 -15   3  -3   46.60   11.30
 -15   3  -3   70.19   13.50
 -16  -3  -3   -6.40    5.60
 -16  -3  -3    8.90    7.60
 -16  -4   3    8.70    6.40
 -16   4   3   -6.00    6.40
  15  -4  -3    6.10    7.10
 -15  -4   3   -3.00    8.80
  15   4  -3  -10.00    7.30
 -15   4   3  -10.50    4.40
  14  -4  -3   -0.30    5.90
 -14  -4   3   -2.70    5.50
 -14   4   3    8.70    5.10
  14   4  -3    9.90    8.90
 -13  -4   3   17.20    6.70
 -13   4   3   15.70    6.10
  13   4  -3   13.00    9.80
 -12  -4   3   41.80    9.50
 -12   4   3   26.50    9.90
  12   4  -3   17.60    9.80
  11  -4  -3   77.29    9.30
 -11   4   3   62.29   10.90
  11   4  -3   67.79   15.40
  10  -4  -3  319.77   17.30
 -10  -4   3  313.87   19.00
 -10   4   3  291.37   21.80
  10   4  -3  295.97   25.10
 -10   4   3  283.37   15.00
  -9  -4   3   65.89    8.80
   9  -4  -3   66.99    7.60
   9  -4  -3   68.79    8.00
  -9   4   3   83.89    9.70
  -8  -4   3    3.60    2.40
   8  -4  -3    1.30    3.20
  -8  -4   3    2.60    3.20
  -8  -4   3    2.60    2.90
   8  -4  -3    2.80    2.80
  -8  -4   3   -6.20    4.30
  -8   4   3    3.30    2.90
   8   4  -3    2.70    5.70
  -8   4   3    6.10    2.70
   8   4  -3    9.20    3.30
  -7  -4   3    1.50    3.00
  -7  -4   3    0.20    1.40
  -7  -4   3   -0.70    1.40
  -7  -4   3   -5.00    3.40
   7  -4  -3   -2.30    1.60
   7  -4  -3   -3.50    1.70
   7   4  -3   -0.70    1.90
  -7   4   3   -2.50    1.90
  -7   4   3   -0.80    1.40
   7   4  -3    1.70    3.50
  -6  -4   3  220.38   14.20
   6  -4  -3  216.88   12.00
  -6  -4   3  220.38   11.30
  -6  -4   3  184.38   15.50
   6  -4  -3  198.78   10.60
   6  -4  -3  211.98   10.70
  -6  -4   3  216.68   11.70
  -6   4   3  198.78   10.20
  -6   4   3  218.28   12.20
   6   4  -3  208.78   17.10
   5  -4  -3  415.16   16.20
  -5  -4   3  410.46   21.90
  -5  -4   3  397.26   15.00
  -5  -4   3  377.46   15.10
  -5  -4   3  403.86   18.80
   5  -4  -3  404.86   14.30
  -5   4   3  378.86   15.30
   5   4  -3  376.76   22.10
  -5   4   3  381.06   14.40
  -4  -4   3   32.70    4.10
  -4  -4   3   35.30    6.10
  -4  -4   3   43.00    8.60
  -4  -4   3   39.50    4.60
   4  -4  -3   33.30    3.80
   4  -4  -3   39.70    4.70
  -4   4   3   33.80    4.10
   4   4  -3   46.80    9.10
  -3  -4   3 4777.62   97.69
   3  -4  -3 4961.90   94.79
  -3  -4   3 4918.51  101.69
   3  -4  -3 4919.51   95.89
  -3  -4   3 4937.61   96.89
   3   4  -3 4908.31  103.39
   3   4  -3 4998.80  109.89
  -3   4   3 4918.41   98.09
  -3   4   3 4979.50   94.69
  -3   4   3 4725.33   96.59
   2  -4  -3  212.38    9.00
  -2  -4   3  197.48    7.90
   2  -4  -3  202.38    8.00
  -2  -4   3  202.48   10.90
  -2   4   3  202.08    9.70
   2   4  -3  196.68   11.00
   2   4  -3  208.88   13.30
  -2   4   3  199.48    9.50
   1  -4  -3  221.28    9.80
  -1  -4   3  209.98   10.60
  -1  -4   3  201.38    7.40
   1  -4  -3  212.88   13.70
   1  -4  -3  209.08    9.10
   1  -4  -3  207.88    7.10
  -1   4   3  200.68    9.40
   1   4  -3  199.28    7.30
  -1   4   3  208.48   10.30
   1   4  -3  204.48   10.80
   1   4  -3  198.78   12.20
   0  -4   3 1263.57   27.40
   0  -4   3 1321.87   33.20
   0  -4  -3 1323.57   30.90
   0  -4  -3 1315.77   33.20
   0  -4  -3 1321.67   40.90
   0   4   3 1306.57   33.70
   0   4  -3 1291.67   26.40
   0   4   3 1295.97   31.50
   0   4  -3 1295.87   33.70
   0   4  -3 1279.67   35.40
   1  -4   3 1193.58   30.60
   1  -4   3 1220.68   25.80
   1  -4   3 1133.99   30.50
  -1  -4  -3 1188.98   32.50
  -1  -4  -3 1186.68   25.00
  -1  -4  -3 1177.68   39.30
  -1  -4  -3 1128.39   28.70
  -1   4  -3 1155.18   31.00
   1   4   3 1169.78   29.70
  -1   4  -3 1168.08   23.70
   1   4   3 1184.98   32.40
   2  -4   3    2.10    1.30
  -2  -4  -3    0.90    1.20
  -2  -4  -3   -0.40    1.60
   2  -4   3    1.00    1.70
  -2  -4  -3    7.90    2.50
  -2  -4  -3   -2.50    1.80
   2   4   3   -0.30    1.60
  -2   4  -3    2.00    1.90
  -2   4  -3    0.80    0.90
  -3  -4  -3  122.39    8.00
  -3  -4  -3  128.99   12.50
  -3  -4  -3  112.99    6.70
   3  -4   3  129.49    9.00
  -3  -4  -3  103.59    9.00
  -3   4  -3  112.49    8.20
   3   4   3  119.19   13.80
  -3   4  -3  114.89    8.10
  -3   4  -3  115.89    6.40
   3   4   3  116.79    5.90
  -4  -4  -3  533.25   27.10
  -4  -4  -3  569.64   23.30
  -4  -4  -3  540.85   19.70
  -4  -4  -3  523.15   18.10
   4  -4   3  527.05   21.20
   4   4   3  551.04   16.50
  -4   4  -3  551.64   19.80
  -4   4  -3  547.55   17.60
  -5  -4  -3  476.05   22.00
  -5  -4  -3  461.75   18.20
  -5  -4  -3  456.55   19.10
  -5  -4  -3  462.15   26.00
   5  -4   3  443.16   20.30
  -5   4  -3  454.35   17.00
   5   4   3  481.25   16.00
  -5   4  -3  439.96   19.10
  -5   4  -3  465.05   18.00
   5   4   3  479.05   29.40
  -5   4  -3  447.76   18.50
  -6  -4  -3   77.29    9.00
   6  -4   3   69.19    8.30
  -6  -4  -3   60.29    8.20
  -6  -4  -3   70.29    7.90
  -6  -4  -3   61.59   11.90
   6   4   3   65.39    6.00
  -6   4  -3   67.99    7.70
   6   4   3   71.89   14.50
  -6   4  -3   64.69    6.60
  -6   4  -3   65.39    6.50
  -7  -4  -3    1.50    4.60
   7  -4   3    5.30    3.20
  -7  -4  -3   -2.30    2.40
  -7  -4  -3    0.20    2.00
   7   4   3   -2.10    3.70
  -7   4  -3   -2.50    2.30
   7   4   3   -0.70    2.10
  -8  -4  -3   33.00    7.50
  -8  -4  -3   29.40   10.10
  -8  -4  -3   34.20    7.40
   8   4   3   28.10    9.90
   8   4   3   33.90    5.80
  -8   4  -3   21.90    5.00
  -8   4  -3   21.70    7.30
  -9  -4  -3  182.58   18.10
   9   4   3  186.38   22.00
  -9   4  -3  196.38   15.40
 -10  -4  -3   31.40    8.30
  10   4   3   36.50   12.30
 -10   4  -3   35.20    8.10
 -10   4  -3   23.10    6.80
 -11  -4  -3    9.60    6.40
 -11   4  -3   10.40    6.00
 -11   4  -3    3.60    5.80
 -12  -4  -3   26.90    8.70
  12   4   3   30.00   12.70
 -12   4  -3   26.90    8.00
 -12   4  -3   25.30    8.10
 -13  -4  -3   -4.10    4.10
 -13   4  -3    1.70    7.00
 -13   4  -3    1.80    4.10
 -14  -4  -3   -4.30    4.20
 -14  -4  -3   -3.00    5.50
 -14   4  -3    1.90    4.40
 -14   4  -3   -1.10    4.60
 -15  -4  -3   -5.20    5.30
 -15  -4  -3   -9.00    5.50
 -15   4  -3   -1.10    5.00
 -15   4  -3   -6.30    6.20
 -16  -4  -3  -10.40    5.60
 -16   4  -3    7.50    6.80
 -16   5   3   18.50    7.50
  16   5  -3    9.80   10.80
 -15  -5   3   30.40   10.20
  15   5  -3    1.60    9.80
 -15   5   3   12.60    7.40
 -14  -5   3   19.70    8.50
 -14   5   3    7.10    6.60
  14   5  -3   19.10   10.70
 -13  -5   3   -0.80    4.20
  13  -5  -3    0.10    4.10
 -13   5   3    8.30    5.10
  13   5  -3   -2.50    7.80
 -12  -5   3   -4.00    3.50
  12  -5  -3    2.40    3.50
  12   5  -3  -10.30    6.30
 -12   5   3    6.00    4.10
 -11  -5   3   84.29   11.10
  11  -5  -3   87.99    8.70
  11   5  -3   76.39   16.40
 -11   5   3   85.89   11.00
  10  -5  -3   21.60    5.60
 -10  -5   3   31.40    7.90
 -10   5   3   15.50    5.60
  10   5  -3   11.20    6.70
 -10   5   3   16.80    5.10
   9  -5  -3   -3.20    3.00
   9  -5  -3    4.30    2.60
  -9  -5   3    2.20    3.40
  -9   5   3   -5.50    2.20
  -9   5   3    2.90    3.00
   9   5  -3   -2.00    4.70
  -8  -5   3   68.29    7.60
  -8  -5   3   72.99   11.50
   8  -5  -3   65.89    5.90
  -8   5   3   63.09    6.70
  -8   5   3   78.29    9.00
  -7  -5   3   40.60    7.00
   7  -5  -3   42.70    7.10
  -7  -5   3   37.10    9.70
   7  -5  -3   43.30    4.60
  -7  -5   3   41.10    7.60
  -7   5   3   45.40    5.60
  -7   5   3   48.20    7.40
   7   5  -3   50.69   11.70
   6  -5  -3   18.40    4.50
   6  -5  -3   24.40    4.40
  -6  -5   3   19.70    4.20
  -6  -5   3   30.40    5.40
   6  -5  -3   26.80    4.20
  -6   5   3   18.20    3.80
   6   5  -3   17.80    6.60
  -6   5   3   20.40    4.40
  -5  -5   3  137.59   11.00
  -5  -5   3  123.59   12.90
  -5  -5   3  142.79    8.90
  -5  -5   3  145.29    9.20
   5  -5  -3  136.29    9.20
   5  -5  -3  132.09    7.50
  -5   5   3  143.89    9.00
  -5   5   3  132.29    8.10
   5   5  -3  124.89   13.60
  -4  -5   3   25.50    6.90
  -4  -5   3   24.80    5.60
  -4  -5   3   20.70    4.00
   4  -5  -3   24.90    3.30
  -4  -5   3   19.60    3.60
   4  -5  -3   19.00    3.80
   4   5  -3   21.30    6.60
  -4   5   3   20.20    3.80
  -4   5   3   20.50    4.60
  -3  -5   3  551.44   16.80
  -3  -5   3  571.94   24.80
   3  -5  -3  547.35   17.60
  -3  -5   3  560.64   21.50
   3  -5  -3  533.45   16.00
   3  -5  -3  541.25   21.20
   3   5  -3  565.44   23.20
  -3   5   3  537.05   19.30
  -3   5   3  564.64   18.30
   3   5  -3  549.65   25.80
  -3   5   3  551.24   16.50
   2  -5  -3  442.36   14.30
   2  -5  -3  404.16   19.00
  -2  -5   3  423.46   17.80
  -2  -5   3  440.06   12.90
   2  -5  -3  441.26   13.90
   2   5  -3  417.76   18.30
  -2   5   3  392.46   15.40
  -2   5   3  451.95   16.70
   2   5  -3  426.66   21.20
   1  -5  -3  910.71   25.40
   1  -5  -3  962.40   25.30
  -1  -5   3  936.11   28.10
   1  -5  -3  914.41   22.20
  -1  -5   3  937.11   21.30
   1  -5  -3  926.51   32.10
   1   5  -3  937.21   31.60
  -1   5   3  899.91   26.20
  -1   5   3  920.01   26.60
   1   5  -3  903.01   28.70
   0  -5   3 3672.13   70.39
   0  -5  -3 3774.92   76.99
   0  -5  -3 3834.82   78.59
   0  -5  -3 3691.63   88.19
   0  -5   3 3725.93   79.59
   0   5  -3 3796.62   82.99
   0   5   3 3846.02   79.29
   0   5  -3 3666.33   80.39
   0   5   3 3570.14   77.69
  -1  -5  -3 3076.59   69.29
   1  -5   3 3284.97   58.79
  -1  -5  -3 3136.59   78.79
  -1  -5  -3 3093.29   66.59
   1  -5   3 3174.88   68.49
   1  -5   3 3120.59   68.29
  -1  -5  -3 3113.79   60.69
  -1   5  -3 3051.99   68.89
   1   5   3 3147.59   68.49
  -1   5  -3 3052.39   69.29
   1   5   3 3042.30   67.49
   2  -5   3   67.79    6.60
  -2  -5  -3   77.69    7.30
  -2  -5  -3   86.49   10.30
   2  -5   3   81.29    7.00
  -2  -5  -3   77.59    5.00
  -2  -5  -3   83.39    6.90
   2   5   3   84.59   11.20
  -2   5  -3   89.09    7.00
   2   5   3   81.39    7.00
  -2   5  -3   81.79    7.30
  -3  -5  -3    7.30    2.30
  -3  -5  -3    3.00    3.70
  -3  -5  -3    1.40    2.60
   3  -5   3    7.10    2.90
  -3  -5  -3    6.30    3.00
  -3   5  -3    7.50    3.90
  -3   5  -3    7.40    1.60
   3   5   3    8.40    3.50
   4  -5   3  112.09    9.30
  -4  -5  -3  116.29   12.30
  -4  -5  -3   97.69    8.10
  -4  -5  -3  107.39    7.50
   4   5   3   97.59   13.60
  -4   5  -3  102.59    8.60
  -4   5  -3  119.79    6.70
  -4   5  -3  114.59    9.10
   4   5   3  119.19    6.80
  -5  -5  -3  917.91   27.80
  -5  -5  -3  917.71   30.00
  -5  -5  -3  933.21   39.80
  -5  -5  -3  893.01   33.10
   5  -5   3  901.21   31.70
  -5   5  -3  902.51   25.60
  -5   5  -3  919.81   29.80
   5   5   3  910.51   43.70
  -5   5  -3  832.22   29.20
  -5   5  -3  908.71   25.50
   5   5   3  868.21   24.50
  -6  -5  -3 1114.79   35.20
  -6  -5  -3 1092.09   38.70
  -6  -5  -3 1113.89   33.80
  -6  -5  -3 1092.29   44.70
   6  -5   3 1054.59   36.90
  -6   5  -3 1045.40   30.60
   6   5   3 1072.69   29.40
  -6   5  -3 1064.59   27.40
  -6   5  -3 1080.59   35.20
  -6   5  -3 1087.79   34.40
   6   5   3 1081.19   50.49
  -7  -5  -3  113.19   14.90
  -7  -5  -3  101.69   11.60
  -7  -5  -3  121.89   11.20
   7  -5   3  102.39   10.70
  -7  -5  -3  114.09   12.20
  -7   5  -3  116.59    7.30
  -7   5  -3  121.89    9.30
  -7   5  -3  128.99   11.30
   7   5   3  128.49   17.90
   7   5   3  117.09    8.70
  -8  -5  -3   12.80    4.60
  -8  -5  -3    5.40    4.00
  -8  -5  -3    6.60    4.30
   8   5   3    8.10    6.10
   8   5   3    7.10    3.50
  -8   5  -3    9.00    3.30
  -8   5  -3   10.60    4.30
  -8   5  -3    5.70    3.20
  -9  -5  -3   -1.00    3.00
  -9  -5  -3    1.50    4.50
  -9   5  -3   -1.20    2.70
   9   5   3   -0.90    6.00
  -9   5  -3    2.00    2.70
  -9   5  -3    2.70    3.10
 -10  -5  -3  328.57   21.40
 -10   5  -3  288.77   23.60
  10   5   3  273.47   34.00
 -10   5  -3  299.27   15.40
 -10   5  -3  297.07   14.40
 -11  -5  -3    6.30    4.20
 -11  -5  -3    1.40    3.40
 -11   5  -3   -2.10    3.30
  11   5   3    6.80    7.60
 -11   5  -3    4.70    3.60
 -11   5  -3   -3.10    3.80
 -12  -5  -3    5.60    6.30
 -12  -5  -3   27.30    7.10
 -12   5  -3    9.10    6.20
  12   5   3    9.60    8.20
 -12   5  -3    7.40    5.20
 -12   5  -3   14.70    7.60
 -13  -5  -3    9.80    7.20
 -13  -5  -3   -3.20    4.70
 -13   5  -3   -5.30    4.10
  13   5   3   -4.20    8.40
 -14  -5  -3   26.50   15.00
 -14  -5  -3   13.10    7.60
 -14   5  -3   12.40    7.50
  14   5   3    8.30   12.70
 -14   5  -3   11.50    5.90
 -15  -5  -3   17.60    9.30
 -15  -5  -3   11.00    7.90
 -15   5  -3    9.60    6.50
 -15   5  -3    9.40    7.50
  16   6  -3   64.19   30.10
 -15  -6   3    5.50    5.80
 -15   6   3   -8.70    7.80
  15   6  -3  -22.60    9.80
 -14  -6   3   13.90    8.00
  14   6  -3   23.20   12.40
 -14   6   3    9.30    7.00
 -13  -6   3    3.90    5.70
 -13   6   3    2.80    5.00
  13   6  -3   -1.70    8.10
 -12  -6   3   39.00   10.00
 -12   6   3   43.60    9.40
  12   6  -3   38.40    8.50
 -11  -6   3   12.20    5.40
  11   6  -3    9.60    7.80
 -11   6   3    4.70    4.20
 -10  -6   3    1.40    4.30
 -10   6   3   -6.00    2.90
  10   6  -3    4.40    8.30
 -10   6   3    9.40    4.70
  -9  -6   3   27.00    6.60
  -9   6   3   22.90    5.30
   9   6  -3   24.80   10.10
  -9   6   3   34.20    7.20
   8  -6  -3  114.89   10.50
  -8  -6   3   99.39   10.60
  -8  -6   3  103.99   10.40
  -8   6   3  121.79    9.10
   8   6  -3  118.79   15.90
  -8   6   3  121.79   10.90
  -7  -6   3    7.90    3.50
   7  -6  -3   13.30    5.00
  -7  -6   3    8.50    2.60
  -7   6   3   10.30    3.90
   7   6  -3    6.70    7.50
  -7   6   3    9.30    3.30
   6  -6  -3   87.89    5.60
  -6  -6   3  111.69    8.40
   6  -6  -3   95.09    8.50
   6  -6  -3   92.69    5.30
  -6  -6   3   82.59    9.30
  -6  -6   3   76.09   11.00
   6  -6  -3  103.39    7.40
  -6  -6   3   96.29    8.40
  -6   6   3   98.09    9.30
   6   6  -3  100.89   13.50
  -6   6   3  104.79    7.60
  -6   6   3   99.69    8.60
   5  -6  -3 1579.24   38.60
   5  -6  -3 1628.24   38.00
  -5  -6   3 1695.63   42.40
   5  -6  -3 1638.54   43.20
  -5  -6   3 1649.93   48.00
  -5  -6   3 1661.63   40.50
  -5   6   3 1648.44   41.00
  -5   6   3 1544.95   43.90
  -5   6   3 1597.04   39.80
   5   6  -3 1698.43   57.19
  -4  -6   3  416.66   16.60
  -4  -6   3  413.56   15.00
   4  -6  -3  414.36   16.60
  -4  -6   3  415.66   19.80
   4  -6  -3  431.06   14.00
  -4  -6   3  418.46   23.30
   4  -6  -3  399.46   16.60
   4   6  -3  403.96   21.10
  -4   6   3  406.76   18.00
  -4   6   3  453.45   19.10
   4   6  -3  470.25   25.80
  -4   6   3  414.56   15.40
  -3  -6   3   76.79    7.80
   3  -6  -3   70.69    6.20
   3  -6  -3   70.19    7.40
   3  -6  -3   78.79    5.40
  -3  -6   3   71.29    5.40
  -3  -6   3   71.49    9.20
  -3   6   3   75.69    7.50
   3   6  -3   65.59    8.30
  -3   6   3   77.59    6.50
   3   6  -3   84.49   10.40
  -2  -6   3  555.34   22.00
   2  -6  -3  572.84   17.10
   2  -6  -3  535.85   22.50
   2  -6  -3  543.25   17.30
  -2  -6   3  551.34   15.40
   2   6  -3  566.34   26.00
   2   6  -3  500.55   22.00
  -2   6   3  552.74   19.00
  -2   6   3  531.45   20.30
   1  -6  -3   15.40    2.80
   1  -6  -3   24.60    6.20
  -1  -6   3   20.30    4.80
   1  -6  -3   18.90    3.60
  -1  -6   3   18.60    2.20
   1  -6  -3   16.10    3.70
   1   6  -3   19.10    4.70
   1   6  -3   15.20    5.30
  -1   6   3   19.90    4.70
  -1   6   3   18.60    3.90
   0  -6  -3   80.99    9.50
   0  -6  -3   60.19    6.10
   0  -6   3   77.19    7.30
   0  -6   3   61.19    3.20
   0  -6  -3   66.49    6.20
   0   6  -3   76.59    8.20
   0   6   3   72.29    7.10
   0   6  -3   69.59    7.50
   0   6   3   86.09    8.20
  -1  -6  -3  504.45   25.10
   1  -6   3  520.25   20.10
   1  -6   3  514.25   19.80
  -1  -6  -3  521.05   14.80
  -1  -6  -3  499.45   19.00
  -1  -6  -3  523.85   20.00
   1   6   3  503.75   19.90
  -1   6  -3  531.05   21.30
  -1   6  -3  532.25   21.00
   2  -6   3  139.49    9.90
  -2  -6  -3  147.19    7.30
   2  -6   3  135.89    9.70
  -2  -6  -3  128.59   13.10
  -2  -6  -3  147.69   10.80
  -2  -6  -3  135.29    9.50
   2   6   3  131.89    9.90
  -2   6  -3  130.39   10.00
  -2   6  -3  137.29    9.20
  -3  -6  -3  193.28   16.30
   3  -6   3  199.08   12.60
  -3  -6  -3  186.08    9.10
  -3  -6  -3  182.98   11.30
  -3  -6  -3  193.48   13.20
   3   6   3  189.98   18.50
  -3   6  -3  178.28    9.60
   3   6   3  186.08   12.90
  -3   6  -3  192.68   12.30
  -4  -6  -3   -1.30    3.90
  -4  -6  -3    3.00    2.20
  -4  -6  -3    3.90    3.10
   4  -6   3    4.00    2.70
  -4  -6  -3   -0.50    2.30
  -4   6  -3    3.60    1.60
   4   6   3    6.30    4.20
  -4   6  -3    2.40    1.90
  -4   6  -3    3.60    1.20
  -4   6  -3   -3.10    1.80
   5  -6   3  881.71   32.40
  -5  -6  -3  885.01   30.50
  -5  -6  -3  908.21   40.20
  -5  -6  -3  930.41   34.70
  -5   6  -3  845.32   20.60
  -5   6  -3  866.91   22.70
  -5   6  -3  909.21   21.00
  -5   6  -3  899.61   31.00
   5   6   3  907.31   45.60
  -5   6  -3  913.51   24.00
  -5   6  -3  891.11   30.70
  -6  -6  -3  364.36   17.30
  -6  -6  -3  342.07   24.90
   6  -6   3  361.16   20.00
  -6  -6  -3  362.76   21.40
   6   6   3  363.06   29.10
  -6   6  -3  354.46   14.70
  -6   6  -3  336.67   12.00
  -6   6  -3  350.36   18.50
   6   6   3  370.76   14.80
  -6   6  -3  370.86   18.90
  -7  -6  -3   13.90    3.20
  -7  -6  -3    8.50    4.70
  -7  -6  -3    8.50    4.40
  -7   6  -3    4.00    3.40
  -7   6  -3    3.70    3.70
   7   6   3    3.60    3.00
   7   6   3    1.70    6.60
  -7   6  -3    3.90    2.70
  -7   6  -3    2.00    2.80
  -8  -6  -3   36.10    7.90
  -8  -6  -3   37.80    8.80
  -8   6  -3   38.70    8.30
  -8   6  -3   30.90    6.10
   8   6   3   27.90   11.90
  -8   6  -3   31.70    7.10
   8   6   3   42.70    6.80
  -8   6  -3   34.70    5.10
  -9  -6  -3    3.30    5.20
  -9  -6  -3    7.80    4.50
  -9   6  -3   10.70    5.00
  -9   6  -3    3.40    3.00
  -9   6  -3   -2.00    3.50
  -9   6  -3   -0.40    2.90
 -10  -6  -3   31.40    9.10
 -10  -6  -3   31.30    8.10
 -10   6  -3   33.90    8.50
  10   6   3   29.00   14.00
 -10   6  -3   23.50    6.20
 -10   6  -3   37.90    7.80
 -11  -6  -3  152.48   17.40
 -11  -6  -3  186.78   16.90
 -11   6  -3  160.08   15.60
 -11   6  -3  168.58   11.70
  11   6   3  181.28   25.60
 -11   6  -3  158.88   14.10
 -12  -6  -3   58.49   11.70
 -12  -6  -3   72.59   14.70
 -12   6  -3   77.49   10.50
 -12   6  -3   43.00   10.00
  12   6   3   58.69   17.80
 -13  -6  -3    1.30    6.20
 -13  -6  -3    8.90    7.00
  13   6   3   -5.90    8.90
 -13   6  -3    1.60    4.60
 -14  -6  -3    4.60    8.00
 -14  -6  -3   -6.00    5.90
 -14   6  -3   -0.60    4.50
 -14   6  -3   -3.10    5.20
 -15  -6  -3    7.00    9.80
 -15   6  -3    4.70    7.10
 -15  -7   3   19.80    9.10
  15   7  -3    1.00    9.60
 -14  -7   3    5.50    5.70
  14   7  -3   -3.60   11.20
 -14   7   3   -0.50    4.80
 -13  -7   3   -2.10    5.70
  13   7  -3    9.30    9.60
 -13   7   3    2.60    5.10
 -12  -7   3   -1.40    5.20
 -12   7   3    1.20    3.60
 -11  -7   3  133.99   13.60
  11   7  -3  128.29   19.20
 -11   7   3  102.29   16.70
 -10  -7   3   22.80    6.30
 -10   7   3   22.70    6.70
 -10   7   3   24.60    5.00
  10   7  -3   21.50    9.70
  -9  -7   3  153.08   13.40
  -9   7   3  173.18   13.70
  -9   7   3  183.18   11.80
  -9   7   3  176.38   14.90
  -8  -7   3  109.49   10.60
   8  -7  -3  100.39   10.10
  -8   7   3  100.59   10.90
  -8   7   3  100.69    8.60
  -8   7   3  107.99   10.20
   8   7  -3  102.49   19.50
  -7  -7   3  423.56   19.90
  -7  -7   3  412.36   18.30
   7   7  -3  442.76   30.60
  -7   7   3  438.26   21.70
  -7   7   3  395.16   17.00
  -7   7   3  438.96   19.70
   6  -7  -3   22.80    5.20
  -6  -7   3   22.00    4.60
  -6  -7   3   27.50    5.70
   6  -7  -3   32.80    4.40
   6   7  -3   28.40   10.50
  -6   7   3   25.80    4.80
  -6   7   3   36.70    6.30
  -6   7   3   31.50    6.30
   5  -7  -3   10.80    2.80
   5  -7  -3    9.50    2.60
   5  -7  -3   16.80    4.10
  -5  -7   3    3.20    3.00
  -5  -7   3   10.60    3.60
  -5  -7   3    9.40    2.60
  -5  -7   3   -0.10    4.60
  -5   7   3    7.60    4.00
  -5   7   3   10.50    4.10
  -5   7   3    2.50    2.60
   5   7  -3    7.60    5.90
  -4  -7   3   68.99    6.90
   4  -7  -3   88.99    7.80
   4  -7  -3   81.49    5.60
  -4  -7   3   86.09    9.00
  -4  -7   3   73.19    6.30
   4  -7  -3   67.59    6.40
  -4   7   3   67.99    7.70
  -4   7   3   88.69    8.70
   4   7  -3   58.69    9.80
   4   7  -3   82.39   11.70
   3  -7  -3  510.25   20.80
   3  -7  -3  533.55   16.10
  -3  -7   3  544.65   16.80
  -3  -7   3  553.34   23.70
  -3  -7   3  538.75   26.60
   3  -7  -3  512.35   19.00
   3   7  -3  564.84   25.20
  -3   7   3  569.34   22.70
   3   7  -3  558.54   28.60
  -3   7   3  542.05   19.20
   2  -7  -3  466.45   15.20
   2  -7  -3  431.16   20.30
  -2  -7   3  470.65   13.90
   2  -7  -3  437.36   16.20
  -2   7   3  505.45   20.60
   2   7  -3  448.96   21.70
  -2   7   3  442.26   17.00
   2   7  -3  459.35   24.40
  -1  -7   3  539.15   13.90
   1  -7  -3  526.15   17.20
   1  -7  -3  525.35   17.70
   1  -7  -3  498.05   19.70
  -1  -7   3  557.24   22.70
   1  -7  -3  515.25   23.80
   1   7  -3  540.25   25.20
  -1   7   3  499.15   21.00
   1   7  -3  542.05   23.50
   0  -7  -3   46.60    6.90
   0  -7  -3   40.80    7.90
   0  -7   3   45.40    2.40
   0  -7   3   42.20    7.00
   0  -7  -3   42.80    5.00
   0   7  -3   38.10    7.70
   0   7   3   40.50    6.80
   0   7  -3   39.30    7.30
   1  -7   3  485.65   21.00
   1  -7   3  467.25   19.80
  -1  -7  -3  502.85   20.20
  -1  -7  -3  500.95   25.40
  -1  -7  -3  505.15   15.30
  -1  -7  -3  460.15   19.30
   1   7   3  504.45   21.20
  -1   7  -3  504.35   22.20
  -1   7  -3  484.55   21.10
   2  -7   3  313.27   18.20
  -2  -7  -3  300.57   16.30
  -2  -7  -3  314.37   20.80
  -2  -7  -3  289.07   15.20
  -2  -7  -3  311.37   12.00
   2  -7   3  321.67   19.50
  -2   7  -3  304.87   16.90
   2   7   3  306.27   23.60
   2   7   3  333.27   17.20
  -2   7  -3  308.87   15.20
   3  -7   3  214.48   13.50
  -3  -7  -3  240.28   13.70
  -3  -7  -3  231.88   10.70
  -3  -7  -3  224.28   18.00
   3   7   3  206.68   20.40
  -3   7  -3  219.98   11.50
  -3   7  -3  222.38   14.50
   3   7   3  206.28   13.90
  -4  -7  -3   53.39    8.30
  -4  -7  -3   46.60   11.00
   4  -7   3   47.00    8.10
  -4  -7  -3   44.80    8.10
  -4  -7  -3   46.70    5.50
  -4   7  -3   54.09    8.70
   4   7   3   48.50   13.20
  -4   7  -3   54.89    4.90
  -5  -7  -3  158.98   17.10
  -5  -7  -3  156.28   13.80
   5  -7   3  130.39   11.60
  -5  -7  -3  142.49   10.90
  -5  -7  -3  144.09   10.00
  -5   7  -3  150.48   12.40
   5   7   3  129.69   18.30
  -5   7  -3  133.99    4.60
  -5   7  -3  146.89    5.80
  -6  -7  -3   60.49    8.00
  -6  -7  -3   64.09    7.90
  -6  -7  -3   76.29   10.50
  -6   7  -3   77.89    9.20
  -6   7  -3   58.59    5.40
  -6   7  -3   69.59    8.90
   6   7   3   67.39   16.90
  -6   7  -3   67.69    4.30
  -7  -7  -3  168.18   12.70
  -7  -7  -3  167.98   15.90
  -7   7  -3  195.48   14.90
  -7   7  -3  168.78    7.90
  -7   7  -3  171.28   10.30
   7   7   3  189.58   23.40
  -7   7  -3  155.88   13.40
  -8  -7  -3   -3.20    3.20
  -8  -7  -3   -3.30    2.60
  -8   7  -3    3.60    2.40
  -8   7  -3    1.70    3.30
   8   7   3   -7.10    4.70
  -8   7  -3   -0.70    2.70
  -8   7  -3    4.70    4.50
  -9  -7  -3   23.80    7.70
  -9   7  -3   25.80    7.80
  -9   7  -3   21.10    6.80
  -9   7  -3   26.20    4.80
  -9   7  -3   21.90    7.70
   9   7   3   11.40    9.20
 -10  -7  -3    5.80    5.40
 -10   7  -3    7.40    4.40
 -10   7  -3    8.00    4.40
  10   7   3    2.50    9.70
 -10   7  -3   -0.50    3.00
 -10   7  -3    5.60    5.50
 -11  -7  -3    0.50    4.10
 -11  -7  -3   12.70    6.00
 -11   7  -3    2.40    3.70
 -11   7  -3   -4.10    3.10
 -11   7  -3    3.80    5.30
 -11   7  -3    2.60    4.10
  11   7   3   -0.30    7.90
 -12  -7  -3    8.60    6.00
 -12  -7  -3   19.20    9.00
 -12   7  -3    6.90    6.30
 -12   7  -3   17.00    6.90
  12   7   3   27.50   12.60
 -12   7  -3    4.20    4.40
 -13  -7  -3    6.00    7.80
 -13  -7  -3   -5.10    5.30
  13   7   3   -0.70   10.50
 -13   7  -3   -4.40    5.00
 -13   7  -3   -6.10    5.30
 -14  -7  -3   -2.20    4.90
 -14  -7  -3    0.90    7.60
 -14   7  -3   14.10    6.80
  14   7   3   13.40   14.10
 -14   7  -3    3.00    5.80
 -14   7  -3    2.60    5.70
 -14  -8   3   20.80    6.50
  14   8  -3  -10.60    7.50
 -14   8   3    2.50    6.40
 -14   8   3   13.60    6.20
 -13  -8   3   -1.00    5.50
 -13   8   3    1.50    7.80
 -13   8   3   -3.20    4.60
 -12  -8   3    3.20    4.60
  12   8  -3   -0.80    8.00
 -12   8   3    5.80    4.80
 -12   8   3    2.10    4.70
 -11  -8   3    0.10    3.30
 -11   8   3   -1.70    3.30
 -11   8   3   -1.20    4.60
 -11   8   3    4.00    4.50
 -10  -8   3   33.20    7.80
 -10   8   3   30.70    8.40
 -10   8   3   27.00    5.50
  10   8  -3   38.70   13.30
 -10   8   3   27.80    7.20
  -9  -8   3    6.30    4.10
  -9   8   3    5.90    2.90
  -9   8   3   -1.80    3.50
  -9   8   3    3.70    4.50
   9   8  -3    6.00    6.50
  -8  -8   3  122.39   11.50
  -8   8   3  106.79    9.00
  -8   8   3  122.59   11.10
  -8   8   3  104.59   11.50
   7  -8  -3   10.80    4.50
  -7  -8   3    4.60    2.80
  -7  -8   3    6.20    4.00
   7   8  -3    4.30    4.80
  -7   8   3    9.30    3.60
  -7   8   3    4.60    3.40
  -7   8   3    0.30    3.60
   6  -8  -3   19.90    5.40
  -6  -8   3   16.70    5.30
  -6   8   3   17.30    4.20
  -6   8   3    8.70    4.60
   6   8  -3   14.80    8.70
   5  -8  -3  625.34   18.80
   5  -8  -3  584.74   17.30
  -5  -8   3  650.53   21.70
   5  -8  -3  612.24   24.10
  -5  -8   3  658.63   27.90
  -5   8   3  601.54   30.70
   5   8  -3  651.53   43.00
  -5   8   3  645.64   21.60
   5   8  -3  624.84   30.80
  -4  -8   3  445.36   16.10
   4  -8  -3  415.66   16.70
  -4  -8   3  449.95   18.90
   4  -8  -3  424.56   14.00
   4  -8  -3  425.66   18.60
  -4  -8   3  448.66   26.30
   4   8  -3  454.15   28.30
  -4   8   3  433.36   21.20
  -3  -8   3  188.68   15.70
   3  -8  -3  151.98    7.60
  -3  -8   3  161.08    8.40
   3  -8  -3  151.88   10.10
  -3  -8   3   99.39   23.00
  -3   8   3  143.99   12.20
   3   8  -3  156.18   13.70
   3   8  -3  157.68   16.30
  -3   8   3  165.38   10.00
   2  -8  -3   39.90    5.10
   2  -8  -3   48.50    4.50
  -2  -8   3   39.50    3.90
  -2  -8   3   41.10    7.50
   2  -8  -3   51.99    7.50
  -2   8   3   40.70    6.50
  -2   8   3   40.20    7.60
   2   8  -3   36.70    9.50
   2   8  -3   48.30    9.00
   1  -8  -3   32.80    4.90
  -1  -8   3   31.20    6.10
  -1  -8   3   30.80    2.70
   1  -8  -3   31.90    7.30
   1  -8  -3   29.90    4.00
  -1   8   3   24.40    4.60
  -1   8   3   31.60    6.60
   1   8  -3   44.10    8.80
   1   8  -3   40.90    8.10
   0  -8   3   10.20    3.70
   0  -8  -3    1.40    4.40
   0  -8  -3    7.00    2.80
   0  -8  -3   10.90    2.90
   0   8  -3    3.90    4.50
   0   8   3    1.70    2.70
   0   8  -3    7.70    3.90
  -1  -8  -3  755.12   21.30
  -1  -8  -3  741.63   25.90
   1  -8   3  713.23   26.90
   1  -8   3  730.13   28.00
  -1  -8  -3  712.13   32.50
  -1   8  -3  744.43   28.90
   1   8   3  763.22   28.90
  -1   8  -3  737.93   29.50
  -2  -8  -3 1705.03   47.50
   2  -8   3 1628.94   47.10
  -2  -8  -3 1729.23   40.20
   2  -8   3 1628.64   47.70
  -2  -8  -3 1602.24   47.10
  -2  -8  -3 1744.83   58.99
   2   8   3 1659.73   49.00
   2   8   3 1776.02   65.19
  -2   8  -3 1682.23   46.30
  -2   8  -3 1771.82   50.79
  -3  -8  -3   19.00    5.30
  -3  -8  -3   29.00    9.60
  -3  -8  -3   10.10    3.90
  -3  -8  -3   16.40    3.90
   3  -8   3   26.20    6.10
  -3   8  -3   11.40    4.40
   3   8   3   23.90    9.20
  -3   8  -3   22.20    5.80
   3   8   3   22.50    6.40
  -4  -8  -3  207.88   15.30
  -4  -8  -3  186.38   13.00
  -4  -8  -3  199.48   11.30
  -4  -8  -3  177.58   20.70
   4   8   3  170.18   20.70
   4   8   3  195.68   15.40
  -4   8  -3  184.98    9.40
  -4   8  -3  185.88   14.40
  -5  -8  -3   61.89    6.90
  -5  -8  -3   60.89   10.30
  -5  -8  -3   56.09    8.70
  -5   8  -3   68.89   10.40
   5   8   3   60.59   15.30
  -6  -8  -3    5.60    3.90
  -6  -8  -3    4.30    3.10
  -6   8  -3    5.70    4.90
   6   8   3    3.00    7.90
  -7  -8  -3    8.50    4.10
  -7  -8  -3   14.80    6.00
   7   8   3    3.60    7.30
  -7   8  -3   20.40    6.50
  -7   8  -3    5.30    1.80
  -7   8  -3    6.40    2.20
  -8  -8  -3   22.60    6.40
  -8  -8  -3   19.10    7.80
  -8   8  -3   23.10    4.90
  -8   8  -3   25.70    7.10
  -8   8  -3   20.10    4.30
  -8   8  -3   28.70    7.80
   8   8   3   16.20    9.80
  -9  -8  -3   94.49   11.00
  -9  -8  -3   68.89   13.80
  -9   8  -3   83.89    8.20
  -9   8  -3  102.39   11.80
   9   8   3   59.09   17.20
  -9   8  -3   64.69    6.10
  -9   8  -3   73.29   12.00
 -10  -8  -3    4.70    4.60
 -10  -8  -3    2.30    5.50
  10   8   3   -6.60    6.40
 -10   8  -3   -2.30    2.90
 -10   8  -3    4.80    4.60
 -10   8  -3    1.80    4.00
 -10   8  -3    4.00    3.60
 -11  -8  -3    4.50    5.70
 -11  -8  -3   10.70    6.20
 -11   8  -3    7.20    4.60
  11   8   3   -2.50    7.40
 -11   8  -3    2.20    4.70
 -11   8  -3   -3.60    4.40
 -11   8  -3    2.50    4.70
 -12  -8  -3   -0.60    5.50
 -12  -8  -3   -7.80    4.70
  12   8   3   17.90   11.20
 -12   8  -3   -6.80    4.30
 -12   8  -3   -1.80    4.60
 -12   8  -3   -1.50    4.90
 -13  -8  -3   11.90    8.00
 -13  -8  -3   30.60    9.60
 -13   8  -3    5.50    5.10
 -13   8  -3   16.70    5.90
 -13   8  -3   23.60    7.60
  13   8   3   -6.90   11.50
 -14  -8  -3   -4.30    5.80
 -14  -8  -3   -1.80    7.40
 -14   8  -3    4.70    8.60
 -14   9   3   18.20    7.60
 -13  -9   3   12.00    6.60
 -13   9   3    7.10    4.40
  13   9  -3   -2.30    7.40
 -13   9   3    8.10    6.00
 -12  -9   3    9.70    5.90
 -12   9   3    4.30    5.00
 -12   9   3    0.10    5.70
 -11  -9   3    8.20    6.10
  11   9  -3   -7.10    7.90
 -11   9   3    6.90    5.40
 -11   9   3   11.50    3.80
 -10  -9   3    3.20    4.40
 -10   9   3    4.60    4.00
  10   9  -3    4.00    9.10
 -10   9   3    7.40    5.20
  -9  -9   3    9.50    4.70
  -9   9   3   11.10    5.10
   9   9  -3   -3.50    5.30
  -9   9   3   -3.30    4.60
  -9   9   3   11.80    5.00
  -8  -9   3   18.90    5.90
  -8   9   3   17.50    4.80
   8   9  -3   16.70    9.70
  -8   9   3   11.90    5.70
   7   9  -3   21.50   11.90
  -7   9   3   20.80    4.70
  -6  -9   3   62.29    8.10
  -6  -9   3   68.59    7.10
   6  -9  -3   81.99    9.20
   6   9  -3   68.99   15.60
  -6   9   3   62.49    6.80
  -6   9   3   58.49   10.00
   5  -9  -3  626.34   18.70
  -5  -9   3  615.14   24.30
   5  -9  -3  624.64   28.40
  -5  -9   3  616.24   21.50
   5   9  -3  684.33   38.40
  -5   9   3  630.74   28.10
  -5   9   3  634.94   23.80
   5   9  -3  585.14   31.40
  -4  -9   3  358.86   14.50
   4  -9  -3  359.56   17.60
   4  -9  -3  354.56   12.30
  -4  -9   3  379.06   17.80
   4  -9  -3  350.06   15.70
   4   9  -3  345.67   22.30
  -4   9   3  353.86   20.30
  -4   9   3  336.07   14.70
   3  -9  -3  120.79    9.70
  -3  -9   3  130.39    7.50
   3  -9  -3  146.59   11.00
   3  -9  -3  136.19    6.80
   3   9  -3  117.29   14.80
   3   9  -3  134.99   13.30
  -3   9   3  140.39    8.80
   2  -9  -3   72.49    7.30
   2  -9  -3   82.69    9.20
  -2  -9   3   75.79    5.10
   2  -9  -3   73.79    5.40
   2   9  -3   72.79   11.50
  -2   9   3   70.89   10.70
   2   9  -3   75.99   11.50
   1  -9  -3   18.00    4.50
   1  -9  -3    8.60    3.20
   1  -9  -3    9.90    2.90
  -1  -9   3   11.40    2.10
   1  -9  -3   15.40    4.60
  -1  -9   3   11.20    1.90
   1   9  -3   11.40    5.90
   1   9  -3   13.40    5.50
  -1   9   3   12.80    4.70
   0  -9  -3    1.80    2.30
   0  -9  -3    7.40    2.50
   0  -9  -3    2.90    2.30
   0  -9  -3   -4.20    3.50
   0   9  -3    1.00    4.50
   0   9  -3   21.20    6.70
   0   9   3    1.00    3.10
  -1  -9  -3   38.70   10.80
  -1  -9  -3   28.90    4.90
  -1  -9  -3   39.40    6.50
  -1  -9  -3   34.00    6.40
  -1   9  -3   48.10    9.00
   1   9   3   32.30    7.30
  -1   9  -3   21.90    6.30
  -2  -9  -3  502.25   18.00
  -2  -9  -3  522.15   23.50
  -2  -9  -3  513.15   28.70
  -2   9  -3  512.15   25.50
   2   9   3  531.95   25.60
  -2   9  -3  516.45   23.00
  -3  -9  -3  443.46   22.50
  -3  -9  -3  439.66   17.40
   3   9   3  452.95   25.10
   3   9   3  509.35   35.40
  -3   9  -3  466.55   19.90
  -3   9  -3  471.55   24.60
  -4  -9  -3   45.80    6.00
  -4  -9  -3   36.90    8.20
   4   9   3   50.19   15.80
  -4   9  -3   34.20    7.90
  -4   9  -3   38.20    5.30
   4   9   3   28.00    7.70
  -5  -9  -3   55.09   10.30
  -5  -9  -3   63.19    7.30
  -5   9  -3   64.09   10.70
   5   9   3   44.40   14.50
  -6  -9  -3   46.50    7.90
  -6  -9  -3   45.80   10.20
   6   9   3   21.50   11.70
  -6   9  -3   37.50   10.10
  -7  -9  -3    5.10    4.20
  -7  -9  -3    5.50    3.90
   7   9   3   10.90    9.70
  -7   9  -3    1.90    3.60
  -8  -9  -3   94.39   10.50
  -8   9  -3   76.49   12.50
  -8   9  -3   85.49    4.90
   8   9   3   88.49   20.60
  -9  -9  -3   35.80    9.70
  -9  -9  -3   25.30    8.70
   9   9   3   21.30   10.90
  -9   9  -3   16.90    3.20
  -9   9  -3   23.60    7.70
 -10  -9  -3    8.90    4.20
 -10  -9  -3   -1.00    5.10
 -10   9  -3    2.20    4.10
  10   9   3   -6.80    6.50
 -10   9  -3    1.40    3.20
 -10   9  -3   -3.50    3.30
 -10   9  -3    4.90    4.20
 -11  -9  -3    4.50    5.20
 -11  -9  -3   -2.50    6.60
 -11   9  -3    5.90    4.80
  11   9   3   -1.10    9.30
 -11   9  -3   15.00    4.70
 -11   9  -3    3.20    5.10
 -12  -9  -3   -2.70    5.60
 -12  -9  -3    9.60    7.10
 -12   9  -3   -5.40    6.50
 -12   9  -3    2.20    5.30
 -12   9  -3    3.00    4.90
 -13  -9  -3   -1.90   10.20
 -13  -9  -3   -6.80    7.20
 -13   9  -3    9.30    6.80
 -13   9  -3   12.80    7.30
  13   9   3    9.70   20.20
 -13 -10   3   20.10    9.40
 -13  10   3   16.00    8.20
 -12 -10   3   14.10    7.90
 -12  10   3    2.10    5.70
  12  10  -3    3.80   11.10
 -11 -10   3   12.30    5.30
 -11  10   3    2.20    5.60
 -11  10   3    8.60    5.00
  11  10  -3   24.30   16.90
 -10 -10   3    9.50    5.60
  10  10  -3   -7.50    5.80
 -10  10   3    0.70    5.40
 -10  10   3    5.90    5.40
  -9 -10   3   -2.10    3.00
  -9  10   3   -2.60    3.80
  -9  10   3    4.40    4.70
   9  10  -3   -3.90    8.10
  -8 -10   3   -5.10    2.80
  -8  10   3    1.30    3.60
   8  10  -3    0.80    6.20
  -8  10   3    1.50    4.40
  -7 -10   3   30.60    7.00
  -7  10   3   32.10    5.20
  -7  10   3   25.90    7.50
   7  10  -3   33.90   12.10
  -6 -10   3   26.10    5.30
  -6 -10   3   33.80    7.20
   6  10  -3   27.30   12.40
  -6  10   3   19.70    6.80
   5 -10  -3    2.70    4.10
  -5 -10   3    0.80    3.30
  -5 -10   3    6.70    2.90
  -5  10   3    3.70    4.00
   5  10  -3    1.70    4.90
  -5  10   3    0.80    2.30
   5  10  -3   -2.40    4.20
   4 -10  -3  205.88   11.90
   4 -10  -3  217.68    8.80
  -4 -10   3  199.28   13.40
   4 -10  -3  210.58   13.70
  -4 -10   3  213.08   10.80
   4  10  -3  173.38   31.50
   4  10  -3  226.48   22.20
  -4  10   3  208.48   16.00
  -4  10   3  209.48   10.20
   3 -10  -3   74.29    8.30
   3 -10  -3   70.99    7.80
  -3 -10   3   59.19    6.50
   3 -10  -3   71.09    4.80
  -3 -10   3   66.09    5.60
  -3  10   3   62.49   10.20
   3  10  -3   52.59   10.30
  -2 -10   3   17.90    3.70
   2 -10  -3   22.20    3.20
   2 -10  -3   15.20    5.90
  -2 -10   3   18.00    3.00
   2 -10  -3   17.00    4.60
   2  10  -3   32.60    9.50
  -2  10   3   19.30    6.30
   2  10  -3   24.70    7.40
   1 -10  -3    7.50    2.10
   1 -10  -3    5.60    4.70
   1 -10  -3    8.20    3.40
   1  10  -3   10.90    6.00
  -1  10   3    5.00    4.60
   1  10  -3   11.80    4.70
   0 -10  -3  227.68   12.70
   0 -10  -3  231.28   11.90
   0 -10  -3  246.28   19.10
   0  10   3  241.08   17.60
   0  10  -3  234.18   17.70
   0  10  -3  237.48   18.70
  -1 -10  -3    3.90    5.00
  -1 -10  -3    5.80    3.40
  -1 -10  -3    6.00    2.60
  -1  10  -3   10.60    5.40
   1  10   3    9.80    5.10
  -2 -10  -3   10.80    3.80
  -2 -10  -3   12.20    4.80
   2  10   3   16.60    6.00
  -2  10  -3   19.50    6.20
  -2  10  -3    6.60    4.50
  -3 -10  -3    7.70    4.00
  -3 -10  -3    5.30    2.90
  -3  10  -3    6.60    4.50
   3  10   3    8.40    5.40
  -3  10  -3    0.10    3.40
   3  10   3   17.40    8.50
  -4 -10  -3    4.90    3.30
  -4 -10  -3    1.70    2.50
   4  10   3   -3.60    4.60
  -4  10  -3   -4.60    2.80
   4  10   3    1.10    4.10
  -4  10  -3   -1.40    3.10
  -5 -10  -3   18.10    5.00
  -5 -10  -3    9.50    5.20
  -5  10  -3   22.80    7.10
   5  10   3   17.20   11.80
  -6 -10  -3   74.39   12.30
  -6 -10  -3   94.69    9.40
   6  10   3   58.99   17.20
  -6  10  -3   74.09   12.20
  -7 -10  -3    2.30    4.00
  -7 -10  -3    6.60    4.70
  -7  10  -3    2.90    4.20
   7  10   3  -12.60    7.20
  -8 -10  -3   68.89   13.40
  -8 -10  -3   70.69   12.70
   8  10   3   55.89   16.60
  -8  10  -3   78.89   12.90
  -9 -10  -3   10.70    5.80
  -9 -10  -3   14.60    7.30
   9  10   3   13.30    9.70
  -9  10  -3    7.00    5.80
 -10 -10  -3   16.00    5.60
 -10 -10  -3  -11.10    4.40
 -10  10  -3    4.40    4.60
  10  10   3   13.70   10.10
 -11 -10  -3  -15.40    7.20
 -11 -10  -3    0.00    6.40
 -11  10  -3   10.40    5.70
  11  10   3  -19.60   10.50
 -12 -10  -3   21.30    8.90
 -12  10  -3   30.90   10.10
  12  10   3   13.20   14.70
 -12 -11   3  -10.80    5.50
 -11 -11   3    6.90    5.80
  11  11  -3   -3.10   11.00
 -11  11   3    3.80    6.50
 -10 -11   3    8.90    6.20
 -10  11   3   12.30    6.00
  -9 -11   3    9.20    5.10
   9  11  -3   27.70   11.00
  -9  11   3    0.50    4.60
  -8 -11   3   38.40    7.80
  -8  11   3   44.60   10.20
   8  11  -3   47.50   15.70
  -7 -11   3   13.50    4.60
  -7  11   3    7.10    3.20
   7  11  -3   22.50   11.90
  -7  11   3    2.90    5.30
  -6 -11   3   -7.80    3.00
  -6 -11   3   -2.60    2.50
  -6  11   3    2.00    2.30
  -6  11   3   -5.90    4.00
   6  11  -3    3.70    5.90
  -5 -11   3    8.80    4.40
  -5 -11   3   12.10    5.20
  -5 -11   3    9.50    4.00
   5  11  -3   14.00    6.70
   5  11  -3   16.90    9.20
  -5  11   3   14.30    5.60
  -4 -11   3   10.80    4.10
  -4 -11   3   14.30    5.30
   4 -11  -3   12.90    5.20
  -4 -11   3    6.80    3.20
   4  11  -3   13.00    7.90
   4  11  -3   10.50    6.80
  -4  11   3    7.50    4.50
   3 -11  -3   23.50    3.10
   3 -11  -3   18.60    6.20
   3 -11  -3   21.30    5.40
  -3 -11   3   13.60    3.50
  -3 -11   3   22.50    3.60
  -3  11   3   20.10    7.00
   3  11  -3   17.70   10.40
   3  11  -3   22.20    6.90
   2 -11  -3   18.80    4.90
   2 -11  -3   13.40    4.80
  -2 -11   3    2.70    2.00
   2 -11  -3    5.50    1.90
  -2 -11   3    5.00    1.80
  -2  11   3   13.60    7.70
   2  11  -3    8.30    8.30
   2  11  -3   -1.20    4.90
   1 -11  -3   -2.40    1.40
   1 -11  -3    2.30    4.20
   1 -11  -3    1.20    3.00
   1  11  -3   -2.30    3.20
   1  11  -3   -1.60    5.20
  -1  11   3   -3.80    2.70
   0 -11  -3    0.60    2.80
   0 -11  -3   -9.70    4.90
   0 -11  -3    1.90    2.10
   0  11  -3   -1.20    4.50
   0  11  -3   -4.30    3.80
   0  11   3   -4.50    3.00
  -1 -11  -3   16.50    4.60
  -1 -11  -3   22.30    5.20
  -1 -11  -3   19.80    4.50
  -1  11  -3   22.70    7.90
   1  11   3   21.20    6.60
  -1  11  -3    5.80    3.80
  -2 -11  -3   13.40    4.10
  -2 -11  -3   13.40    4.60
  -2  11  -3   12.10    5.40
   2  11   3   16.70    6.80
  -2  11  -3    9.20    5.80
  -3 -11  -3   54.29    6.90
  -3 -11  -3   58.59    9.40
  -3  11  -3   59.49   10.90
  -3  11  -3   56.09    8.30
  -4 -11  -3   42.80    7.30
  -4 -11  -3   48.30    9.10
   4  11   3   32.20    8.70
  -4  11  -3   49.99   10.60
  -5 -11  -3    6.20    3.70
  -5 -11  -3    2.80    5.20
  -5  11  -3    5.90    4.50
   5  11   3    6.00    7.90
  -6 -11  -3   80.69    9.50
  -6 -11  -3   42.70   10.70
   6  11   3   61.99   16.40
  -6  11  -3   60.69   11.00
  -7 -11  -3    3.80    3.80
  -7 -11  -3    5.20    5.40
   7  11   3    6.60   10.00
  -7  11  -3    5.10    5.40
  -8 -11  -3   67.39   10.80
  -8 -11  -3   46.80   11.40
   8  11   3   63.19   20.10
  -8  11  -3   74.29   13.30
  -9 -11  -3   10.50    7.00
  -9 -11  -3    2.70    5.50
   9  11   3    1.70    9.60
  -9  11  -3    8.80    5.70
 -10 -11  -3   10.30    8.60
 -10 -11  -3    4.90    6.30
  10  11   3    3.90   13.40
 -10  11  -3    8.80    5.30
 -11 -11  -3    8.00    6.30
 -11  11  -3    0.00    4.90
  11  11   3   20.40   12.90
 -11 -12   3    0.80    6.60
 -10 -12   3    0.10    4.40
  10  12  -3  -12.80    8.40
 -10  12   3    0.50    6.30
  -9 -12   3    9.40    5.60
  -9 -12   3    5.90    5.40
  -9  12   3   -0.60    7.10
   9  12  -3    3.20   15.60
  -8 -12   3   53.79   12.30
  -8 -12   3   57.29   10.00
  -8  12   3   54.69   11.40
   8  12  -3   60.59   18.00
  -7 -12   3   16.00    6.20
  -7 -12   3   10.00    5.80
  -7  12   3   18.00    7.60
   7  12  -3   39.20   13.80
  -6 -12   3   -2.60    3.80
  -6 -12   3    0.10    3.30
  -6 -12   3    2.60    3.40
   6  12  -3    1.10    7.90
  -6  12   3    5.00    4.40
  -5 -12   3    0.60    3.80
  -5 -12   3   13.80    3.90
  -5 -12   3   13.60    4.60
   5  12  -3   -5.00    7.10
   5  12  -3    2.00    5.20
  -5  12   3   13.70    6.20
  -4 -12   3    8.70    3.30
  -4 -12   3    6.70    3.30
  -4 -12   3    4.90    3.90
   4  12  -3    3.20    5.90
   4  12  -3   -6.60    6.30
  -4  12   3    2.60    5.50
   3 -12  -3   22.60    6.50
  -3 -12   3    9.50    4.70
  -3 -12   3    8.70    2.90
   3  12  -3   23.40    8.90
  -3  12   3   12.60    5.50
   3  12  -3   14.00    7.60
   2 -12  -3   -0.20    1.60
   2 -12  -3   -0.80    4.40
   2  12  -3   -0.50    6.20
   2  12  -3    4.30    4.70
  -2  12   3    2.80    3.90
   1 -12  -3    1.20    2.10
   1 -12  -3    8.10    6.70
   1  12  -3   -1.90    3.60
   1  12  -3    2.30    4.90
  -1  12   3    2.40    3.90
   0 -12  -3   12.30    3.00
   0 -12  -3   13.70    4.20
   0  12   3    8.10    5.60
   0  12  -3   12.30    7.20
   0  12  -3    9.40    6.20
  -1 -12  -3    4.80    2.90
  -1 -12  -3    0.20    2.40
   1  12   3    1.10    3.80
  -1  12  -3   -0.70    4.80
  -2 -12  -3    1.50    3.20
  -2 -12  -3    9.80    6.10
  -2  12  -3   -4.60    8.80
   2  12   3    3.60    5.00
  -2  12  -3    2.30    4.00
  -3 -12  -3   38.50    6.80
  -3 -12  -3   40.10    7.50
  -3  12  -3   19.30    7.60
   3  12   3   35.00    8.90
  -3  12  -3   39.80   10.50
  -4 -12  -3    2.00    4.20
  -4 -12  -3    0.40    3.10
   4  12   3   -2.00    3.80
  -4  12  -3   -5.90    3.90
  -5 -12  -3   24.20    7.20
  -5 -12  -3   26.70    6.60
  -5  12  -3   33.50    9.60
  -6 -12  -3   83.79   11.30
  -6  12  -3   71.49   13.10
  -7 -12  -3   -6.00    5.20
  -7 -12  -3    0.00    4.50
  -7  12  -3    7.80    6.00
   7  12   3   10.30   10.60
  -8 -12  -3   17.60    6.30
  -8 -12  -3   22.90    7.10
   8  12   3   17.50   10.60
  -8  12  -3    7.20    6.30
  -9 -12  -3    2.80    7.30
  -9 -12  -3   -6.30    4.70
  -9  12  -3   -0.50    5.90
   9  12   3    2.10    9.70
 -10 -12  -3   -8.80    5.90
 -10 -12  -3   -6.90    5.20
  10  12   3   -9.20   18.80
  -9  13   3   10.90    7.30
   9  13  -3   13.30   13.60
  -8 -13   3   -6.10    4.60
  -8 -13   3   -7.70    5.20
  -8  13   3   -7.40    4.70
   8  13  -3   11.00   13.10
  -7 -13   3    0.00    4.10
   7  13  -3   -1.20   10.70
  -6 -13   3   16.20    6.70
  -6 -13   3    2.10    4.70
   6  13  -3   20.30   12.20
  -6  13   3    0.60    5.40
  -5 -13   3    2.10    3.60
  -5 -13   3    0.00    4.00
  -5  13   3    7.00    6.40
   5  13  -3    4.60    7.60
   5  13  -3    5.10    6.10
  -4 -13   3   11.90    6.20
   4  13  -3   24.10    9.50
   4  13  -3    7.10    6.60
  -4  13   3   15.30    7.10
  -3 -13   3    3.70    4.30
   3  13  -3   -3.90    5.50
   3  13  -3   -5.90    6.60
  -3  13   3    2.10    4.50
  -2  13   3   32.50    9.20
   2  13  -3   39.90   11.00
   2  13  -3   38.50   11.60
   1 -13  -3    8.20    6.50
   1 -13  -3   -3.90    1.50
   1  13  -3   -8.10    4.60
  -1  13   3    1.30    4.50
   1  13  -3  -13.60    7.70
   0 -13  -3   63.69    5.60
   0 -13  -3   79.29    8.00
   0  13   3   72.59   13.20
   0  13  -3   71.89   13.80
  -1 -13  -3   54.09    6.20
  -1 -13  -3   54.69    7.30
   1  13   3   34.90   10.60
  -1  13  -3   36.90    9.10
  -1  13  -3   27.60   10.10
  -2 -13  -3   51.09    7.80
  -2 -13  -3   59.99    7.30
  -2  13  -3   54.09   11.40
  -2  13  -3   49.40   10.60
   2  13   3   36.40   10.20
  -3 -13  -3    7.40    4.20
  -3 -13  -3    5.20    3.80
  -3  13  -3    6.10    5.90
   3  13   3    0.20    6.10
  -4 -13  -3   24.10    5.50
  -4 -13  -3   23.10   10.30
  -4  13  -3   20.80    6.30
   4  13   3   35.00   11.30
  -5 -13  -3   13.40    5.00
  -5 -13  -3   14.00    6.70
  -5  13  -3   11.60    6.00
  -6 -13  -3    1.20    4.50
  -6 -13  -3   -6.00    3.70
  -6  13  -3    8.30    7.40
  -7 -13  -3   24.10    7.40
  -7 -13  -3   24.80    6.00
  -7  13  -3   28.40    8.20
  -8 -13  -3  -14.80    6.20
  -8 -13  -3    0.70    4.40
  -8  13  -3   -8.00    4.90
  -7 -14   3   -9.60    5.60
  -7 -14   3    8.70    5.70
   7  14  -3   25.10   12.10
  -7  14   3   -6.60    5.10
  -6 -14   3   -2.50    4.40
   6  14  -3    2.20   11.10
  -6  14   3   -3.10    6.30
  -5 -14   3    5.00    5.00
   5  14  -3   -0.90    8.20
  -5  14   3   10.30    5.70
   5  14  -3   11.40   11.50
  -4 -14   3   30.00    7.40
   4  14  -3   55.39   16.20
   4  14  -3   42.20   11.90
  -3 -14   3   25.40    7.20
   3  14  -3   28.60   10.30
   3  14  -3   31.50   14.30
  -3  14   3   23.50    8.10
  -2 -14   3   34.60    7.90
  -2  14   3   34.10    9.30
   2  14  -3   31.10   13.00
   1 -14  -3   24.10    6.00
  -1  14   3   25.00    8.80
   1  14  -3    0.60    7.70
   0 -14  -3    5.30    3.70
   0  14  -3   15.40    9.10
   0  14   3   15.40    8.00
  -1 -14  -3   14.00    3.60
  -1 -14  -3   23.60    4.90
  -1  14  -3   30.80   11.60
   1  14   3   26.90   10.10
  -1  14  -3    3.60   11.00
  -2 -14  -3   10.10    4.20
  -2  14  -3   13.80    9.10
   2  14   3   11.80    9.00
  -3 -14  -3   23.10    5.10
  -3 -14  -3    7.30    4.60
  -3  14  -3   14.30    5.80
   3  14   3   25.80    8.90
  -4 -14  -3   -0.50    3.50
  -4 -14  -3    5.60    4.40
  -4  14  -3    3.50    5.90
   4  14   3  -10.20    5.70
  -5 -14  -3   12.20    6.80
  -5 -14  -3   26.90    6.60
  -5  14  -3   26.40    8.80
  -6 -14  -3   25.60    7.90
  -6 -14  -3   33.20    7.50
   4  15  -3   13.20   12.50
  -4  15   3   13.60    8.10
   3  15  -3    7.60   11.60
  -3  15   3   -9.40    5.70
  -2 -15   3    4.70    6.10
   2 -15  -3    7.90    4.20
   2  15  -3   22.30   11.60
   2  15  -3   15.00   10.50
  -2  15   3   -4.80    6.70
   1 -15  -3    3.00    3.00
   1  15  -3   -0.30    6.80
   1  15  -3   -1.60   12.50
  -1  15   3   13.60    8.40
   0  15  -3   14.20    8.00
   0  15  -3   11.80   12.70
   0  15   3   -7.80    7.30
  -1 -15  -3   10.50    4.10
   1  15   3    0.30    8.50
  -1  15  -3   -4.90    5.80
  -2 -15  -3   43.80    7.00
   2  15   3   28.00    8.90
  -3 -15  -3   33.90    6.70
   3  15   3   14.80    9.00
 -17   0   4  -13.50    5.40
  17   0  -4    5.30   11.00
 -16   0   4   -3.90    6.70
  16   0  -4   23.90    9.90
 -15   0   4   -8.10    4.10
  15   0  -4   -5.00    6.50
  14   0  -4   35.50   10.40
 -14   0   4   43.00   10.70
 -13   0   4   -1.00    3.80
  13   0  -4    1.70    4.90
 -12   0   4   16.50    8.00
 -11   0   4   -4.30    3.20
  10   0  -4  517.55   29.50
  -9   0   4   -3.70    2.30
  -9   0   4    1.20    2.90
   9   0  -4    0.70    3.80
   9   0  -4    0.60    2.30
   8   0  -4 2259.37   65.39
  -8   0   4 2318.57   58.59
   8   0  -4 2157.58   52.79
   7   0  -4   -3.40    2.20
  -7   0   4    1.40    1.80
  -7   0   4    0.60    2.20
   7   0  -4   -0.90    1.80
  -6   0   4 4770.92   97.49
   6   0  -4 4698.93  106.09
   6   0  -4 4673.83   97.39
   6   0  -4 4607.54   93.99
  -6   0   4 4832.62   95.79
  -5   0   4    1.30    1.70
  -5   0   4    8.20    2.90
   5   0  -4   -0.90    1.30
   5   0  -4    2.80    2.50
   5   0  -4   -1.10    1.30
   4   0  -4   10.10    2.10
  -4   0   4   12.50    2.70
  -4   0   4    8.40    2.50
   4   0  -4   12.10    2.90
   3   0  -4    0.10    0.80
   3   0  -4   -2.30    0.90
  -3   0   4   -0.90    1.00
  -2   0   4 3616.04   68.79
  -2   0   4 3701.03   73.39
   2   0  -4 3597.84   72.19
   1   0  -4    0.10    1.20
  -1   0   4    2.00    1.00
  -1   0   4    0.20    1.30
   1   0   4    2.50    1.80
  -1   0  -4    0.00    1.70
  -1   0  -4    1.50    0.70
   1   0   4    2.90    1.40
  -1   0  -4    2.00    1.10
   2   0   4 1863.91   44.30
  -2   0  -4 1789.12   39.40
  -2   0  -4 1789.32   44.00
   2   0   4 1807.82   40.40
   3   0   4    1.80    1.70
  -3   0  -4    4.60    2.70
  -3   0  -4    1.30    1.40
   3   0   4    4.80    2.20
  -4   0  -4   33.20    7.60
  -4   0  -4   28.90    5.60
  -4   0  -4   26.50    4.80
   4   0   4   25.50    4.90
  -5   0  -4   -2.30    2.80
  -5   0  -4    1.90    2.10
  -5   0  -4    1.20    2.10
   5   0   4   -1.40    2.00
  -6   0  -4  172.58   15.20
   6   0   4  177.38   11.90
  -6   0  -4  179.48   12.80
  -6   0  -4  173.38   13.40
  -7   0  -4   -1.70    3.80
  -7   0  -4    0.10    2.70
   7   0   4   -1.50    3.20
  -7   0  -4    3.20    3.40
  -8   0  -4  524.55   25.50
   8   0   4  497.15   23.00
  -8   0  -4  519.45   27.60
  -8   0  -4  513.25   24.10
  -9   0  -4    0.80    3.10
  -9   0  -4    1.60    3.00
  -9   0  -4    1.60    4.80
 -10   0  -4  158.38   16.40
 -10   0  -4  135.59   13.40
 -11   0  -4   -3.10    3.50
 -11   0  -4   -1.30    3.80
 -12   0  -4    4.20    3.60
 -13   0  -4    2.10    3.50
 -13   0  -4    2.30    4.70
 -14   0  -4   -4.30    5.00
 -14   0  -4    3.60    5.70
 -15   0  -4    6.50    4.70
 -15   0  -4    6.10    7.40
 -16   0  -4    3.30    6.70
 -16   0  -4    2.10    6.90
  17  -1  -4  -10.20   10.80
 -17   1   4   -1.80    6.00
  17   1  -4   28.30   14.50
 -16  -1   4    0.20    6.80
  16  -1  -4    9.90    9.40
  16   1  -4    3.30    8.40
 -16   1   4    2.20    9.50
  15  -1  -4   -1.50    8.50
 -15  -1   4    7.80    5.70
  15   1  -4  -11.50    6.90
 -15   1   4   -6.20    5.80
  14  -1  -4   16.70    8.30
 -14  -1   4    5.80    6.10
  14   1  -4  -12.60    5.70
 -14   1   4   -0.50    5.40
 -13  -1   4   -2.70    3.50
  13  -1  -4   -1.20    5.80
 -13   1   4   -1.70    4.50
  13   1  -4   -9.10    4.60
  12  -1  -4   92.49   14.00
 -12  -1   4  103.99   18.20
  12   1  -4   95.89   18.80
 -12   1   4  118.29   13.20
 -11  -1   4  314.47   20.80
  11  -1  -4  306.07   22.50
  11   1  -4  337.77   26.10
 -11   1   4  315.57   20.90
  10  -1  -4  234.18   18.60
 -10  -1   4  222.98   16.50
 -10   1   4  231.68   17.30
  10   1  -4  251.67   20.80
   9  -1  -4    9.70    3.90
  -9  -1   4   10.40    4.70
  -9  -1   4   11.20    3.90
   9  -1  -4   12.60    5.70
  -9   1   4    1.40    4.30
   9   1  -4    7.80    5.60
  -9   1   4    7.50    3.00
   9   1  -4   10.10    3.40
   8  -1  -4 1527.95   49.10
  -8  -1   4 1591.14   44.40
  -8  -1   4 1497.25   41.30
   8  -1  -4 1589.64   40.70
   8   1  -4 1582.44   40.90
  -8   1   4 1462.45   40.30
   8   1  -4 1608.94   53.59
  -8   1   4 1533.95   44.80
   7  -1  -4    5.70    4.30
  -7  -1   4    6.70    2.70
   7  -1  -4    9.60    3.00
  -7  -1   4    5.20    2.80
   7   1  -4    4.80    5.30
  -7   1   4    6.90    3.00
   7   1  -4    5.20    2.50
   6  -1  -4   47.30    4.90
   6  -1  -4   44.90    5.30
  -6  -1   4   45.10    5.40
  -6  -1   4   45.60    5.30
   6  -1  -4   50.49    8.60
  -6   1   4   56.79    5.50
  -6   1   4   41.50    6.40
   6   1  -4   52.69    5.20
   6   1  -4   56.49   10.10
   5  -1  -4  607.14   19.40
  -5  -1   4  590.74   18.80
   5  -1  -4  615.24   17.80
  -5  -1   4  574.74   18.60
   5   1  -4  623.24   18.20
  -5   1   4  566.74   18.70
   5   1  -4  590.74   19.70
  -5   1   4  580.84   19.40
   5   1  -4  588.74   25.30
   4  -1  -4   90.29    6.20
   4  -1  -4   88.39    5.10
  -4  -1   4   79.89    6.00
  -4  -1   4   87.49    5.70
  -4   1   4   87.79    6.20
   4   1  -4   81.59    6.20
   4   1  -4   83.49    5.20
  -4   1   4   80.59    5.70
   4   1  -4   81.29    8.20
  -3  -1   4  928.61   22.50
   3  -1  -4  961.60   24.30
   3  -1  -4  943.31   21.20
   3   1  -4  941.71   23.90
  -3   1   4  920.61   22.10
   2  -1  -4 1430.56   34.70
  -2  -1   4 1601.24   34.90
  -2  -1   4 1506.75   34.90
  -2   1   4 1545.55   36.20
   2   1  -4 1578.74   34.30
  -2   1   4 1543.35   30.80
  -1  -1   4 1785.52   39.40
   1  -1  -4 1629.64   39.40
  -1  -1   4 1758.22   36.60
   1   1  -4 1907.61   39.00
   1   1  -4 1796.52   37.50
  -1   1   4 1711.83   33.30
  -1   1   4 1779.02   40.90
   0  -1  -4 7274.27  137.69
   0  -1   4 7039.90  136.19
   0   1   4 6938.51  138.19
   0   1   4 7221.78  129.79
   0   1  -4 7251.57  135.29
  -1  -1  -4   68.09    6.20
   1  -1   4   68.69    5.90
   1  -1   4   68.49    4.80
  -1  -1  -4   63.49    3.60
  -1  -1  -4   63.79    2.70
   1   1   4   76.29    6.60
  -1   1  -4   74.59    5.90
  -1   1  -4   70.29    3.80
   1   1   4   68.39    4.10
   2  -1   4 8987.50  169.18
  -2  -1  -4 8436.16  170.68
   2  -1   4 8427.26  166.08
  -2   1  -4 8630.04  168.58
   2   1   4 9557.74  178.68
   2   1   4 8984.60  164.58
   3  -1   4    4.50    2.20
  -3  -1  -4    1.80    2.30
  -3  -1  -4    6.00    3.80
  -3  -1  -4    2.40    2.00
  -3   1  -4    0.80    1.50
   3   1   4   -1.40    1.50
  -3   1  -4    7.60    3.10
   3   1   4    2.50    2.10
  -4  -1  -4  381.66   22.20
  -4  -1  -4  429.86   19.00
  -4  -1  -4  391.46   15.60
   4  -1   4  401.66   16.80
  -4   1  -4  415.96   16.40
   4   1   4  395.36   15.40
  -4   1  -4  413.06   17.50
  -5  -1  -4    7.50    4.10
  -5  -1  -4    7.60    3.30
  -5  -1  -4    4.20    3.30
   5  -1   4    5.20    3.00
  -5   1  -4    9.40    3.60
  -5   1  -4    8.70    3.40
  -5   1  -4    7.10    4.80
   5   1   4   11.20    3.40
  -6  -1  -4  166.88   13.80
  -6  -1  -4  170.48   12.90
   6  -1   4  182.78   12.40
  -6  -1  -4  199.48   16.20
  -6   1  -4  159.68   11.50
   6   1   4  173.38   11.10
  -6   1  -4  155.88   14.10
  -6   1  -4  179.78   12.80
  -7  -1  -4  199.68   13.60
  -7  -1  -4  207.48   17.00
   7  -1   4  190.78   13.60
  -7  -1  -4  217.98   15.40
  -7   1  -4  201.38   15.90
   7   1   4  189.38   12.30
  -7   1  -4  201.28   13.70
  -7   1  -4  203.88   14.20
  -8  -1  -4   49.99    8.90
   8  -1   4   74.99    8.90
  -8  -1  -4   68.39    9.00
  -8  -1  -4   70.59   12.60
  -8   1  -4   63.09   10.90
  -8   1  -4   65.99    8.30
   8   1   4   61.79    7.80
  -8   1  -4   71.39    9.10
  -9  -1  -4  107.49   11.40
  -9  -1  -4   90.39   12.60
  -9   1  -4   95.79   11.20
  -9   1  -4   98.69   11.60
  -9   1  -4  112.09   13.90
 -10  -1  -4   48.80   10.00
 -10  -1  -4   32.90   10.30
 -10  -1  -4   32.50    8.40
 -10   1  -4   39.10    8.40
 -10   1  -4   51.79   12.80
 -10   1  -4   37.60    8.20
 -11  -1  -4   -3.50    4.20
 -11  -1  -4   12.40    6.30
 -11   1  -4    8.10    5.50
 -11   1  -4   11.90    7.20
 -12  -1  -4   13.90    6.10
 -12  -1  -4    1.50    3.40
 -12   1  -4    2.80    4.90
 -12   1  -4   -0.40    4.10
 -13  -1  -4   15.30    7.90
 -13  -1  -4   33.50   10.20
 -13   1  -4   39.90    9.00
 -13   1  -4   18.20    8.90
 -14  -1  -4   -4.00    4.60
 -14  -1  -4   -2.10    5.60
 -14   1  -4    1.70    5.00
 -14   1  -4   11.30    6.90
 -15   1  -4    3.20    7.10
 -15   1  -4    6.10    6.80
 -16  -1  -4    7.90    7.00
 -16  -1  -4   -4.30    5.50
 -16   1  -4    3.90    7.20
 -16   1  -4   10.40    6.10
  17  -2  -4   -6.80   10.10
 -17   2   4   12.20    9.00
  17   2  -4   15.90   13.20
  16  -2  -4   22.20   11.90
 -16  -2   4    1.40    6.50
  16   2  -4    2.00    9.40
 -16   2   4   27.20   10.50
 -15  -2   4   39.70   11.50
  15  -2  -4   52.79   11.60
  15   2  -4   38.30   14.20
 -15   2   4   26.00    8.90
 -14  -2   4   -4.60    5.00
  14  -2  -4   18.50   10.30
 -14   2   4   13.70    7.00
  14   2  -4    2.50    6.60
 -13  -2   4   35.80   10.20
  13  -2  -4   16.80    8.30
  13   2  -4    0.10    6.60
  12  -2  -4   45.80   10.30
 -12  -2   4   28.70    8.20
  12   2  -4   19.20    8.80
 -12   2   4   44.40   10.10
 -11  -2   4    6.30    3.70
 -11   2   4    0.70    3.60
  11   2  -4    1.40    5.30
 -10  -2   4  146.79   13.40
  10  -2  -4  148.79   14.20
  10   2  -4  145.99   17.00
 -10   2   4  179.48   15.30
  -9  -2   4   63.89    7.50
  -9  -2   4   62.29    8.10
   9  -2  -4   73.29    9.60
   9  -2  -4   58.59    6.80
  -9   2   4   72.09   11.00
   9   2  -4   61.49    6.80
  -9   2   4   70.89    7.50
   9   2  -4   61.69   12.80
  -8  -2   4   55.99    6.50
   8  -2  -4   55.09    6.40
  -8  -2   4   66.89    7.80
   8  -2  -4   68.39    8.60
   8   2  -4   60.79    6.50
  -8   2   4   54.79    6.10
   8   2  -4   55.39   11.60
  -8   2   4   57.09    8.90
   7  -2  -4   26.10    4.80
  -7  -2   4   25.20    4.70
  -7  -2   4   22.20    4.80
   7  -2  -4   23.20    4.70
   7  -2  -4   24.70    6.00
   7   2  -4   21.80    4.30
  -7   2   4   23.90    4.60
  -7   2   4   35.30    6.60
   7   2  -4   17.80    5.90
   6  -2  -4  447.56   17.20
  -6  -2   4  469.15   17.10
   6  -2  -4  442.96   16.00
   6  -2  -4  448.86   19.90
  -6  -2   4  422.06   24.10
   6   2  -4  472.65   16.50
  -6   2   4  447.86   18.20
  -6   2   4  467.85   17.00
   5  -2  -4 3943.41   84.99
  -5  -2   4 4105.39   85.19
   5  -2  -4 4139.59   83.59
  -5  -2   4 4257.77   85.69
   5   2  -4 4299.97   98.99
   5   2  -4 4144.49   84.29
   5   2  -4 4246.58   87.19
  -5   2   4 4432.16   86.39
  -5   2   4 4281.87   86.99
   4  -2  -4  717.53   20.40
  -4  -2   4  723.73   24.10
  -4  -2   4  683.73   20.40
  -4  -2   4  698.13   20.10
   4  -2  -4  728.63   18.80
   4   2  -4  698.63   21.00
  -4   2   4  719.73   21.40
   4   2  -4  761.82   28.60
  -4   2   4  703.23   20.50
   3  -2  -4 1024.00   26.10
  -3  -2   4 1044.80   28.90
  -3  -2   4 1033.30   28.30
   3  -2  -4 1026.00   22.80
  -3  -2   4 1032.80   25.30
   3   2  -4 1033.40   25.90
  -3   2   4 1002.80   24.40
  -3   2   4 1090.89   28.00
   2  -2  -4 1057.29   26.80
  -2  -2   4 1099.49   26.10
   2  -2  -4 1032.30   21.10
  -2  -2   4 1060.19   27.00
   2   2  -4 1030.10   24.90
  -2   2   4 1044.70   27.70
  -2   2   4 1056.69   22.50
  -1  -2   4 1169.98   28.20
   1  -2  -4 1233.18   30.20
  -1  -2   4 1158.68   27.90
   1   2  -4 1151.38   28.30
   1   2  -4 1237.48   27.40
  -1   2   4 1172.98   30.90
  -1   2   4 1179.58   24.90
   0  -2  -4 2829.82   51.99
   0  -2  -4 2647.64   59.79
   0  -2   4 2903.31   55.99
   0  -2   4 2742.43   57.39
   0   2  -4 2840.92   56.29
   0   2   4 2702.53   60.89
   0   2  -4 2739.53   55.79
   0   2   4 2670.93   52.39
  -1  -2  -4 6369.06  117.49
  -1  -2  -4 6377.36  117.39
   1  -2   4 6651.23  123.79
   1  -2   4 6148.78  122.39
   1  -2   4 6374.36  120.19
  -1  -2  -4 6872.31  128.09
  -1   2  -4 6398.86  122.09
   1   2   4 6186.18  132.89
   1   2   4 6219.78  116.69
   2  -2   4 4271.27   85.79
  -2  -2  -4 4372.86   90.49
   2  -2   4 4267.37   85.79
  -2  -2  -4 4159.98   81.59
  -2  -2  -4 4219.88  100.19
  -2  -2  -4 4170.48   80.89
  -2   2  -4 4192.28   85.19
  -2   2  -4 4194.68   84.79
   2   2   4 4046.20   80.39
   2   2   4 4212.48   89.39
  -2   2  -4 4271.97   82.59
   3  -2   4 1340.57   35.80
  -3  -2  -4 1424.36   47.30
  -3  -2  -4 1349.47   33.20
  -3  -2  -4 1390.66   39.20
  -3   2  -4 1398.66   35.10
   3   2   4 1362.06   31.80
  -3   2  -4 1385.06   35.60
  -4  -2  -4  449.46   24.80
   4  -2   4  431.86   18.10
  -4  -2  -4  401.66   19.20
  -4  -2  -4  432.06   16.40
   4   2   4  427.76   15.00
  -4   2  -4  406.76   17.10
  -4   2  -4  449.56   17.40
  -5  -2  -4  439.16   21.40
  -5  -2  -4  395.06   23.90
  -5  -2  -4  441.26   18.10
   5  -2   4  450.85   19.70
   5   2   4  449.66   16.60
  -5   2  -4  424.66   27.10
  -5   2  -4  431.36   18.50
  -6  -2  -4  203.98   13.00
  -6  -2  -4  192.28   14.20
   6  -2   4  204.58   13.60
  -6  -2  -4  186.38   16.60
   6   2   4  222.88   11.80
  -6   2  -4  188.28   12.70
  -6   2  -4  188.38   14.50
  -6   2  -4  212.68   13.40
  -7  -2  -4  296.57   16.80
  -7  -2  -4  254.97   17.40
   7  -2   4  262.77   16.90
  -7  -2  -4  273.77   20.80
  -7   2  -4  292.17   16.70
   7   2   4  284.37   14.40
  -7   2  -4  260.87   15.80
  -7   2  -4  263.87   17.40
  -8  -2  -4  203.88   18.30
  -8  -2  -4  183.78   15.40
   8  -2   4  186.88   14.50
  -8  -2  -4  182.38   14.20
   8   2   4  163.48   11.50
  -8   2  -4  183.38   13.90
  -8   2  -4  203.08   15.60
  -8   2  -4  197.18   14.60
  -9  -2  -4   17.40    6.40
  -9  -2  -4   11.30    5.40
  -9  -2  -4   10.20    7.50
  -9   2  -4    7.60    5.30
  -9   2  -4    6.80    4.40
  -9   2  -4   11.40    4.70
 -10  -2  -4   25.40    7.30
 -10  -2  -4   21.20    7.00
 -10   2  -4   30.80    8.00
 -10   2  -4   27.20    8.50
 -10   2  -4   24.70    7.10
 -11  -2  -4   66.89   12.20
 -11  -2  -4   72.09   12.20
 -11   2  -4  101.49   11.80
 -11   2  -4   98.49   14.90
 -11   2  -4   94.69   12.10
 -12  -2  -4  111.99   13.70
 -12  -2  -4   80.99   14.00
 -12   2  -4  109.39   13.40
 -12   2  -4  101.79   13.00
 -13  -2  -4    8.20    5.80
 -13  -2  -4    8.10    6.10
 -13   2  -4   -5.90    4.30
 -13   2  -4    5.30    5.50
 -14  -2  -4    5.40    5.70
 -14  -2  -4   -7.10    3.70
 -14   2  -4   -3.00    4.80
 -14   2  -4    5.30    5.30
 -15  -2  -4   -2.90    7.30
 -15  -2  -4   12.10   12.40
 -15   2  -4    5.50    6.00
 -15   2  -4   -4.90    5.70
 -16  -2  -4    4.20    6.10
 -16   2  -4   28.30    8.10
 -16  -3   4   -3.00    6.40
  16  -3  -4  -15.30    7.50
  16   3  -4   -2.80    9.40
 -16   3   4   -4.20    5.60
  15  -3  -4    9.90   13.50
 -15  -3   4    1.60    6.30
 -15   3   4   -2.10    5.80
  15   3  -4   -2.50    8.30
  14  -3  -4    1.30    5.30
 -14  -3   4    0.40    4.80
  14   3  -4   -8.40    6.20
 -14   3   4    6.60    5.20
  13  -3  -4   -8.80    4.30
 -13  -3   4   -8.10    3.70
  13   3  -4   -1.10    5.20
 -13   3   4   13.10    6.50
  12  -3  -4   78.09   11.50
 -12  -3   4   79.59   13.30
  12   3  -4   91.79   20.60
 -12   3   4   97.09   12.30
 -11  -3   4   50.39   10.10
  11  -3  -4   33.60    7.70
 -11   3   4   48.20    9.80
  11   3  -4   56.99   13.70
 -10  -3   4    0.70    3.30
  10  -3  -4    1.10    4.50
 -10   3   4   -1.80    3.70
  10   3  -4    1.80    6.00
  -9  -3   4  205.88   21.20
   9  -3  -4  165.08   11.60
   9  -3  -4  162.58   12.80
  -9   3   4  157.38   13.00
  -9   3   4  170.08   11.20
   9   3  -4  170.88   17.80
  -8  -3   4   81.09    8.70
   8  -3  -4   70.99    7.40
  -8  -3   4   78.99    7.60
   8  -3  -4   75.39    8.50
   8   3  -4   78.19    7.20
   8   3  -4   75.99   13.50
  -8   3   4   81.69    7.40
  -8   3   4   67.99    8.10
  -7  -3   4   14.60    3.80
  -7  -3   4    9.50    3.50
   7  -3  -4   15.50    4.70
   7  -3  -4   13.30    3.30
   7  -3  -4   17.00    4.30
   7   3  -4    8.60    5.40
  -7   3   4   15.30    3.80
   7   3  -4   11.50    3.50
  -7   3   4   11.60    4.10
  -6  -3   4   22.70    4.50
  -6  -3   4   28.70    5.00
   6  -3  -4   18.90    4.60
   6  -3  -4   23.80    4.20
   6  -3  -4   23.60    4.20
  -6  -3   4   29.30    5.50
   6   3  -4   26.80    4.70
  -6   3   4   36.40    4.80
  -6   3   4   26.20    4.90
   6   3  -4   24.80    7.10
   5  -3  -4   14.70    3.20
  -5  -3   4   13.10    3.30
  -5  -3   4   17.40    4.50
   5  -3  -4   14.10    3.00
  -5  -3   4   15.70    3.50
  -5   3   4   12.30    3.40
  -5   3   4   12.50    3.10
   5   3  -4   12.70    6.20
  -4  -3   4  357.46   13.40
  -4  -3   4  381.66   16.70
  -4  -3   4  379.16   13.80
   4  -3  -4  378.26   12.70
   4  -3  -4  370.56   13.50
  -4   3   4  369.36   14.40
   4   3  -4  371.76   14.30
  -4   3   4  354.46   13.20
   4   3  -4  340.47   19.60
  -3  -3   4 1209.98   29.50
  -3  -3   4 1217.68   32.80
   3  -3  -4 1189.08   29.50
  -3  -3   4 1219.38   29.20
   3  -3  -4 1177.88   26.70
  -3   3   4 1250.17   31.50
  -3   3   4 1182.78   27.30
   3   3  -4 1156.58   37.80
   3   3  -4 1183.48   29.20
   2  -3  -4  140.99    7.70
  -2  -3   4  132.19    6.80
   2  -3  -4  136.89    4.90
  -2  -3   4  118.79    9.10
  -2   3   4  136.39    6.80
   2   3  -4  137.19   10.40
   2   3  -4  136.79    6.60
   2   3  -4  126.19    8.20
  -2   3   4  140.89    4.90
  -2   3   4  113.79    9.10
  -1  -3   4  756.12   19.50
   1  -3  -4  725.03   21.60
  -1  -3   4  749.42   21.30
   1   3  -4  727.63   18.20
   1   3  -4  756.52   21.90
  -1   3   4  718.73   22.80
  -1   3   4  702.13   18.40
   0  -3   4  241.58    9.60
   0  -3  -4  249.97    8.40
   0  -3  -4  248.18   12.10
   0  -3   4  249.78   10.40
   0   3   4  257.97    9.00
   0   3  -4  244.78   10.60
   0   3  -4  249.38    8.80
   1  -3   4 2049.79   46.30
   1  -3   4 2178.68   48.50
  -1  -3  -4 2199.98   61.49
  -1  -3  -4 2272.57   52.19
   1  -3   4 2196.68   46.90
  -1  -3  -4 2192.38   44.30
  -1  -3  -4 2152.08   42.20
  -1   3  -4 2114.99   47.30
   1   3   4 1999.40   44.70
   1   3   4 2188.88   52.19
   1   3   4 2108.29   40.60
  -1   3  -4 2181.98   45.00
   2  -3   4 6236.58  125.49
  -2  -3  -4 6540.35  130.39
  -2  -3  -4 6422.06  141.79
  -2  -3  -4 6604.34  120.39
  -2  -3  -4 6170.38  120.89
   2  -3   4 6471.35  123.09
   2   3   4 6225.08  128.69
  -2   3  -4 6399.76  122.29
  -2   3  -4 6392.06  123.49
   2   3   4 6322.77  117.69
  -3  -3  -4   17.90    6.40
  -3  -3  -4    8.10    3.60
  -3  -3  -4   11.80    3.00
  -3  -3  -4   10.30    2.80
   3  -3   4   12.90    3.80
  -3   3  -4   13.70    3.30
  -3   3  -4    4.70    2.50
   3   3   4   15.20    2.80
  -3   3  -4   14.90    3.50
  -4  -3  -4   82.09    6.80
  -4  -3  -4   58.59    7.80
   4  -3   4   70.19    7.20
  -4  -3  -4   69.99    6.30
  -4  -3  -4   82.19   13.70
  -4   3  -4   56.09    6.20
  -4   3  -4   75.69    6.80
  -4   3  -4   71.49    6.40
   4   3   4   70.49    5.40
   5  -3   4    5.00    3.20
  -5  -3  -4   20.40    4.60
  -5  -3  -4   13.80    5.00
  -5  -3  -4   24.90    5.30
  -5  -3  -4   14.70    6.40
  -5   3  -4   15.60    4.20
   5   3   4   19.00    4.00
  -5   3  -4   11.90    3.40
  -5   3  -4   15.10    4.90
  -6  -3  -4  163.18   13.40
   6  -3   4  174.98   12.70
  -6  -3  -4  160.08   11.90
  -6  -3  -4  165.38   16.10
  -6   3  -4  133.69   10.70
  -6   3  -4  166.68   11.50
   6   3   4  168.78    9.90
  -7  -3  -4   13.20    5.50
  -7  -3  -4    5.30    3.80
  -7  -3  -4   16.30    5.80
   7  -3   4    9.20    3.60
  -7   3  -4    6.90    4.00
  -7   3  -4    8.00    4.00
  -7   3  -4    9.40    3.90
   7   3   4    7.70    3.40
  -8  -3  -4    0.70    3.00
  -8  -3  -4    3.60    3.60
  -8  -3  -4   -6.30    4.30
  -8   3  -4   -0.80    3.50
   8   3   4    1.10    2.90
  -8   3  -4   -1.60    2.50
  -9  -3  -4   93.39   11.20
  -9  -3  -4   75.79   12.70
  -9   3  -4   77.09   10.20
  -9   3  -4   88.09   10.40
  -9   3  -4   95.09   10.80
 -10  -3  -4  329.77   23.00
 -10  -3  -4  320.77   21.20
 -10   3  -4  258.47   18.70
 -10   3  -4  269.07   18.10
 -10   3  -4  291.77   19.80
 -11  -3  -4    8.90    5.90
 -11  -3  -4   18.20    6.20
 -11   3  -4   20.80    6.70
 -11   3  -4    9.80    5.90
 -11   3  -4    9.90    5.70
 -12  -3  -4   11.00    7.00
 -12   3  -4   10.60    5.70
 -12   3  -4    0.60    6.30
 -12   3  -4    5.80    6.10
 -13  -3  -4   19.80    8.30
 -13  -3  -4   17.00    7.20
 -13   3  -4   11.50    7.30
 -13   3  -4  -12.20    8.60
 -13   3  -4   15.90    6.40
 -14  -3  -4    2.60    5.40
 -14  -3  -4    4.20    7.20
 -14   3  -4    7.80    6.60
 -14   3  -4    1.60    4.40
 -15  -3  -4    5.30    7.70
 -15  -3  -4   23.00    9.50
 -15   3  -4    8.40    6.80
 -15   3  -4    2.10    6.80
 -16   3  -4    4.50    6.90
 -16  -4   4    3.60    5.00
 -16   4   4   -3.70    5.40
  16   4  -4   -1.20   11.00
  15  -4  -4    2.90    6.40
  15   4  -4    2.10    9.30
 -15   4   4   -3.50    5.90
  14  -4  -4   16.40    7.30
 -14  -4   4   19.40    7.90
  14   4  -4   39.10   14.00
 -14   4   4   23.90    8.10
 -13  -4   4    3.60    4.40
  13  -4  -4    4.00    5.00
  13   4  -4    0.00    6.30
 -13   4   4    8.80    4.90
  12  -4  -4   12.30    5.70
 -12  -4   4    5.80    5.70
  12   4  -4    4.40    6.00
 -11  -4   4   31.80    8.00
  11  -4  -4   20.80    5.00
 -11   4   4   30.30    7.50
  11   4  -4   40.40   12.80
 -10  -4   4    3.60    3.80
  10   4  -4    3.60    5.40
 -10   4   4    4.00    5.70
 -10   4   4   -4.70    2.90
  -9  -4   4    8.20    4.10
   9  -4  -4    3.30    3.40
   9  -4  -4    8.20    3.70
  -9   4   4    0.20    2.50
  -9   4   4   11.70    4.10
   9   4  -4    7.00    6.50
   8  -4  -4    1.30    2.50
  -8  -4   4   -2.00    2.00
   8  -4  -4   -1.90    2.40
  -8  -4   4    0.60    3.70
  -8  -4   4   -1.70    2.10
  -8   4   4    1.00    3.10
  -8   4   4   -0.60    2.00
   8   4  -4   -1.30    2.10
   8   4  -4   -3.60    4.20
  -7  -4   4    5.30    3.20
  -7  -4   4    8.80    3.90
   7  -4  -4   10.60    3.20
   7  -4  -4    6.60    3.00
   7  -4  -4    7.90    3.30
  -7  -4   4    3.20    2.80
   7   4  -4    7.20    5.30
  -7   4   4    9.00    3.10
  -6  -4   4   87.89    7.60
  -6  -4   4   95.49    9.40
  -6  -4   4   92.39    7.30
   6  -4  -4   84.39    7.00
   6  -4  -4   82.39    7.10
   6   4  -4  102.49   12.20
  -6   4   4   96.99    7.90
  -6   4   4   88.39    7.30
  -5  -4   4  556.54   22.70
   5  -4  -4  563.54   18.80
  -5  -4   4  554.24   19.30
   5  -4  -4  573.34   18.40
  -5  -4   4  556.94   18.80
  -5   4   4  579.84   19.30
   5   4  -4  573.24   28.40
  -5   4   4  551.74   19.30
  -4  -4   4  175.58   11.40
   4  -4  -4  178.78    8.70
  -4  -4   4  186.08    9.20
   4  -4  -4  179.58    8.90
  -4   4   4  177.78    9.80
   4   4  -4  174.68   16.90
  -4   4   4  177.88    8.70
   3  -4  -4   78.29    5.10
  -3  -4   4   86.19    7.70
  -3  -4   4   75.89    5.50
   3  -4  -4   78.59    5.80
  -3   4   4   80.69    6.20
   3   4  -4   71.99    7.40
  -3   4   4   78.79    4.80
  -3   4   4   80.29    6.60
   3   4  -4   78.99    9.30
   2  -4  -4 5927.81  114.19
  -2  -4   4 5863.61  111.69
  -2  -4   4 5800.22  117.19
   2  -4  -4 5831.82  108.99
  -2   4   4 5686.53  113.09
   2   4  -4 5755.72  118.49
   2   4  -4 5823.32  111.29
  -2   4   4 5975.70  117.79
   2   4  -4 5973.60  125.39
  -1  -4   4    0.80    1.80
  -1  -4   4    3.00    1.40
   1  -4  -4    3.90    1.80
   1  -4  -4    3.40    1.10
   1   4  -4    3.80    1.50
   1   4  -4    3.60    1.90
   1   4  -4    5.30    3.10
  -1   4   4    1.40    1.60
  -1   4   4    6.60    3.10
   0  -4   4   46.60    4.00
   0  -4   4   43.90    4.80
   0  -4  -4   46.80    4.10
   0  -4  -4   48.60    9.10
   0  -4  -4   42.10    5.00
   0  -4  -4   50.19    2.40
   0   4   4   45.80    5.70
   0   4  -4   44.00    4.90
   0   4   4   43.50    4.20
   0   4  -4   47.70    3.30
  -1  -4  -4   -0.40    1.00
  -1  -4  -4   13.00    3.80
   1  -4   4    0.20    1.60
   1  -4   4   -0.60    1.10
  -1  -4  -4    2.60    1.60
   1  -4   4    0.30    1.60
  -1  -4  -4   -1.90    3.00
  -1   4  -4   -0.30    1.50
  -1   4  -4   -0.30    0.90
   1   4   4    1.80    1.60
   1   4   4    0.70    2.20
  -2  -4  -4 4320.67   87.99
  -2  -4  -4 4536.75   96.49
   2  -4   4 4378.86   86.59
  -2  -4  -4 4480.25   85.39
  -2  -4  -4 4442.26  107.19
   2  -4   4 4216.38   91.79
   2   4   4 4595.54   95.09
  -2   4  -4 4373.06   90.89
  -2   4  -4 4377.06   85.29
   2   4   4 4461.35   83.19
   2   4   4 4457.45   89.99
   3  -4   4 4953.20  102.99
  -3  -4  -4 5007.30  118.49
  -3  -4  -4 4939.41   98.59
  -3  -4  -4 4997.00   96.69
  -3  -4  -4 4806.62  106.19
  -3   4  -4 4929.01   96.49
   3   4   4 4773.72   93.09
  -3   4  -4 4748.73   99.79
   4  -4   4  225.58   13.40
  -4  -4  -4  208.58   14.90
  -4  -4  -4  221.68   11.60
  -4  -4  -4  236.58   11.50
  -4  -4  -4  203.98   17.10
  -4   4  -4  199.38   10.60
  -4   4  -4  218.28   11.90
   4   4   4  200.98    9.00
  -4   4  -4  209.98   12.10
  -5  -4  -4   87.59    8.00
   5  -4   4   88.19    8.80
  -5  -4  -4   78.59    7.40
  -5  -4  -4   76.49    9.00
  -5  -4  -4   94.09   15.50
  -5   4  -4   76.39    7.90
   5   4   4   83.59    6.20
  -5   4  -4   74.49    7.30
  -5   4  -4   83.69    7.30
  -6  -4  -4   49.99    7.80
  -6  -4  -4   36.70    7.80
  -6  -4  -4   49.20   10.80
   6  -4   4   41.60    7.40
  -6  -4  -4   38.00    8.10
  -6   4  -4   45.70    7.80
  -6   4  -4   49.70    6.20
  -6   4  -4   45.00    7.70
   6   4   4   36.60   10.90
   6   4   4   37.40    4.90
  -7  -4  -4    9.40    4.60
  -7  -4  -4    2.30    3.90
   7  -4   4    9.00    3.70
  -7  -4  -4    5.40    3.70
  -7  -4  -4    6.20    3.90
   7   4   4    3.00    3.00
  -7   4  -4    3.80    4.00
  -7   4  -4    0.40    2.50
   7   4   4    0.70    4.60
  -7   4  -4    5.80    3.20
  -8  -4  -4  866.31   33.70
  -8  -4  -4  892.21   34.00
  -8  -4  -4  918.01   38.20
  -8   4  -4  914.01   31.50
   8   4   4  967.30   59.99
   8   4   4  891.21   28.80
  -8   4  -4  886.31   32.50
  -8   4  -4  915.01   34.10
  -9  -4  -4   16.10    5.80
  -9   4  -4    6.00    3.60
   9   4   4    2.40    5.90
  -9   4  -4    5.30    4.30
  -9   4  -4    8.60    5.00
 -10  -4  -4   24.20    7.30
 -10   4  -4   21.00    6.30
  10   4   4   26.30    9.40
 -10   4  -4   22.80    6.20
 -11  -4  -4    1.40    4.10
 -11   4  -4    1.00    3.80
 -11   4  -4   -0.50    4.10
 -11   4  -4    1.10    5.50
 -12  -4  -4   45.00   11.40
 -12  -4  -4   36.80    8.20
 -12   4  -4   39.40    9.90
 -12   4  -4   36.70    9.10
 -12   4  -4   29.30    8.50
 -13  -4  -4   -6.30    4.50
 -13  -4  -4   -8.60    4.30
 -13   4  -4    0.60    3.50
 -13   4  -4   18.40    7.50
 -13   4  -4   -6.40    4.00
 -14  -4  -4    0.00    5.80
 -14  -4  -4    0.70    5.80
 -14   4  -4    3.90    4.60
 -14   4  -4    5.70    4.80
 -15  -4  -4   11.10    7.00
 -15  -4  -4   -8.70    6.70
 -15   4  -4  -12.60    6.20
 -15   4  -4    2.60    5.60
  16   5  -4    9.80   13.90
 -16   5   4   -8.60    5.40
 -15  -5   4   -2.40    5.90
 -15   5   4  -10.00    4.30
  15   5  -4   11.50   11.50
  14  -5  -4    1.20    5.40
 -14  -5   4    3.00    4.40
  14   5  -4    2.40    7.70
 -14   5   4    9.60    6.30
  13  -5  -4    8.60    5.50
 -13  -5   4    9.80    6.10
 -13   5   4   14.40    6.40
  13   5  -4   23.00   10.70
 -12  -5   4    5.10    4.50
  12  -5  -4    3.60    3.90
  12   5  -4    1.30    6.40
 -12   5   4   -5.40    3.00
  11  -5  -4   -1.60    2.50
 -11  -5   4   -4.50    2.60
 -11   5   4   -0.20    4.30
  11   5  -4   -0.10    5.40
  10  -5  -4  168.68   12.00
 -10  -5   4  195.58   14.90
 -10   5   4  189.68   15.20
 -10   5   4  168.98   12.60
  10   5  -4  197.48   22.20
   9  -5  -4   67.49    7.20
   9  -5  -4   64.29    7.80
  -9  -5   4   62.49    8.30
  -9   5   4   74.09    7.80
  -9   5   4   77.39    9.10
   9   5  -4   83.89   15.70
   8  -5  -4  205.48   11.90
   8  -5  -4  206.38   13.10
  -8  -5   4  188.08   12.20
  -8  -5   4  197.28   13.20
   8   5  -4  198.38   20.10
  -8   5   4  210.48   13.70
  -8   5   4  199.18   11.80
   7  -5  -4  290.37   13.90
  -7  -5   4  293.67   15.30
   7  -5  -4  291.57   14.20
  -7  -5   4  283.67   14.40
   7  -5  -4  269.27   14.60
  -7  -5   4  280.87   17.60
   7   5  -4  305.57   23.00
  -7   5   4  296.57   14.30
  -7   5   4  295.47   15.20
   6  -5  -4   59.99    6.30
  -6  -5   4   52.39    8.60
  -6  -5   4   66.49    6.40
  -6  -5   4   56.29    6.40
   6  -5  -4   50.49    5.40
   6   5  -4   55.59   11.80
  -6   5   4   52.89    6.00
  -6   5   4   57.99    6.30
   5  -5  -4  181.18    9.40
   5  -5  -4  170.18    9.90
  -5  -5   4  186.18   10.70
  -5  -5   4  170.08    9.60
  -5  -5   4  188.88   13.10
  -5   5   4  166.98   10.10
   5   5  -4  167.98   15.90
  -5   5   4  181.78    9.70
  -4  -5   4  327.57   14.00
   4  -5  -4  338.97   12.90
   4  -5  -4  330.27   13.50
  -4  -5   4  339.27   13.30
  -4  -5   4  338.27   16.90
  -4   5   4  334.07   14.80
  -4   5   4  335.67   12.60
  -4   5   4  350.06   14.80
   4   5  -4  349.67   21.60
  -3  -5   4  956.20   30.60
  -3  -5   4 1029.00   25.40
   3  -5  -4  982.00   25.10
   3  -5  -4  979.50   25.80
   3   5  -4  980.70   37.80
  -3   5   4  957.70   27.80
  -3   5   4  888.71   27.70
   2  -5  -4  462.65   13.70
   2  -5  -4  462.25   16.00
  -2  -5   4  471.45   19.00
  -2  -5   4  454.95   14.30
   2   5  -4  455.05   22.50
   2   5  -4  457.15   19.50
  -2   5   4  470.15   16.90
  -2   5   4  443.26   17.80
   1  -5  -4   77.89    6.40
   1  -5  -4   76.49    5.90
  -1  -5   4   79.99    7.20
  -1  -5   4   75.19    4.90
   1  -5  -4   71.59    9.10
   1  -5  -4   78.89    4.30
  -1   5   4   71.59    6.20
   1   5  -4   69.59    7.10
   1   5  -4   73.09    4.60
   1   5  -4   65.19    8.30
  -1   5   4   73.39    7.10
   0  -5   4   74.39    6.70
   0  -5   4   64.39    4.40
   0  -5  -4   80.79    7.20
   0  -5  -4   67.79    3.50
   0  -5  -4   64.39    5.40
   0  -5  -4   81.59   10.20
   0   5  -4   72.29    7.20
   0   5  -4   75.39    8.00
   0   5   4   75.89    7.30
   0   5   4   58.29    5.40
   0   5  -4   68.09    3.90
  -1  -5  -4 1133.29   33.10
  -1  -5  -4 1069.29   40.30
  -1  -5  -4 1060.79   28.40
  -1  -5  -4 1059.99   23.60
   1  -5   4 1043.80   30.20
   1  -5   4 1024.20   30.60
   1  -5   4 1077.49   25.10
  -1   5  -4 1055.99   22.30
  -1   5  -4 1053.59   31.30
   1   5   4 1074.39   32.30
   1   5   4 1003.90   28.90
  -1   5  -4 1094.49   32.00
  -2  -5  -4   40.00    9.50
  -2  -5  -4   26.40    5.90
   2  -5   4   22.50    4.80
  -2  -5  -4   33.70    3.40
   2  -5   4   25.20    4.90
  -2  -5  -4   28.40    4.70
  -2   5  -4   28.70    2.50
  -2   5  -4   28.00    5.40
   2   5   4   30.00    4.90
  -3  -5  -4  201.98   13.70
  -3  -5  -4  184.58   16.20
  -3  -5  -4  181.08    9.00
  -3  -5  -4  184.08   10.60
   3  -5   4  191.08   12.00
  -3   5  -4  180.78    7.70
  -3   5  -4  160.18   12.70
  -4  -5  -4  516.05   24.30
   4  -5   4  569.34   23.40
  -4  -5  -4  578.64   21.20
  -4  -5  -4  563.54   30.40
  -4  -5  -4  587.94   19.70
  -4   5  -4  555.44   21.50
  -4   5  -4  587.54   22.50
  -4   5  -4  571.34   18.00
   4   5   4  576.14   17.10
  -5  -5  -4 1015.30   43.30
  -5  -5  -4  969.70   29.80
  -5  -5  -4  991.10   36.60
  -5  -5  -4  920.61   30.30
   5  -5   4  983.60   34.00
  -5   5  -4  929.51   27.50
  -5   5  -4  957.50   31.00
   5   5   4  947.61   25.80
  -5   5  -4  952.30   31.80
   5   5   4  997.10   47.70
  -6  -5  -4  165.48   11.70
   6  -5   4  166.68   13.20
  -6  -5  -4  170.08   16.90
  -6  -5  -4  169.08   14.60
  -6  -5  -4  189.28   12.50
  -6   5  -4  159.18   12.20
  -6   5  -4  178.48   12.20
   6   5   4  167.48    9.60
   6   5   4  172.48   19.70
  -6   5  -4  168.98   10.80
  -6   5  -4  173.68   11.20
  -7  -5  -4  747.53   28.70
  -7  -5  -4  768.32   33.90
  -7   5  -4  762.12   27.10
   7   5   4  718.03   23.90
  -7   5  -4  752.32   25.20
  -7   5  -4  716.63   27.70
  -8  -5  -4  356.16   20.30
  -8  -5  -4  363.96   19.90
  -8  -5  -4  335.07   22.80
  -8   5  -4  369.96   18.90
   8   5   4  364.76   16.50
  -8   5  -4  348.87   16.10
   8   5   4  378.16   32.60
  -8   5  -4  369.66   20.80
  -9  -5  -4   42.90    9.00
  -9  -5  -4   42.70   10.60
  -9   5  -4   45.00    6.60
  -9   5  -4   27.20    6.70
  -9   5  -4   44.90    9.00
   9   5   4   32.50   11.60
 -10  -5  -4    0.10    4.40
 -10  -5  -4   11.70    5.40
 -10   5  -4   14.80    5.80
  10   5   4   -3.50    4.40
 -10   5  -4    2.80    3.90
 -11  -5  -4   -3.00    3.00
 -11  -5  -4    4.70    4.10
 -11   5  -4   -3.70    3.30
  11   5   4   -9.00    7.20
 -11   5  -4   -3.50    2.80
 -11   5  -4    2.50    3.90
 -12  -5  -4   38.30   11.40
 -12  -5  -4   53.09   10.90
 -12   5  -4   46.30   10.40
 -12   5  -4   29.10    7.70
 -12   5  -4   30.30    8.10
 -13  -5  -4    6.60    5.80
 -13  -5  -4   15.20    8.10
 -13   5  -4    2.60    5.70
 -13   5  -4    3.90    7.80
 -13   5  -4   12.60    6.50
 -14  -5  -4   -9.60    5.40
 -14   5  -4   -6.60    5.80
 -14   5  -4   -2.60    5.50
 -15  -5  -4  -14.80    5.80
 -15  -5  -4    4.30    8.20
 -15   5  -4    3.20    6.40
 -15   5  -4   11.10    6.80
 -15  -6   4    1.60    6.20
  15   6  -4   17.40   10.00
 -15   6   4   -2.60    6.10
 -14  -6   4   15.30    8.30
  14   6  -4  -10.00    7.70
 -14   6   4    9.60    6.20
 -13  -6   4    3.30    5.00
 -13   6   4   -3.70    4.70
  13   6  -4   12.70    8.80
 -12  -6   4   -1.70    4.00
  12   6  -4   18.30    8.90
 -12   6   4    0.50    4.10
  11  -6  -4    2.60    3.00
 -11  -6   4    1.50    4.10
  11   6  -4    0.40    5.90
 -11   6   4    3.30    4.30
 -10  -6   4  122.29   12.00
  10  -6  -4  108.69    7.80
  10   6  -4  120.49   17.20
 -10   6   4  121.59   12.10
 -10   6   4  111.59   10.00
   9  -6  -4  350.26   13.90
  -9  -6   4  367.16   20.00
   9  -6  -4  359.16   18.70
   9   6  -4  394.76   30.10
  -9   6   4  361.66   19.40
  -9   6   4  362.66   17.40
  -8  -6   4   65.39    8.20
   8  -6  -4   61.19    5.90
   8  -6  -4   67.99    8.30
  -8   6   4   62.79    8.00
   8   6  -4   63.99   14.40
  -8   6   4   54.49    7.00
  -7  -6   4  684.73   30.00
   7  -6  -4  703.93   25.70
   7  -6  -4  654.03   21.00
   7  -6  -4  709.23   23.70
  -7  -6   4  675.13   24.10
  -7   6   4  745.23   25.60
   7   6  -4  689.23   42.70
  -7   6   4  650.63   23.40
  -6  -6   4   71.09    7.50
   6  -6  -4   83.59    8.10
  -6  -6   4   77.89    9.30
   6  -6  -4   82.59    6.70
  -6  -6   4   84.39    7.50
   6   6  -4   88.49   12.50
  -6   6   4  105.99    9.80
  -6   6   4   89.29    7.70
  -6   6   4   76.99    7.60
  -5  -6   4   77.59    8.90
  -5  -6   4   80.29    6.80
  -5  -6   4   88.19    7.80
   5  -6  -4   85.29    7.50
   5  -6  -4   97.49    6.90
  -5   6   4   77.29    6.60
   5   6  -4   98.99   13.30
  -5   6   4   89.19    8.30
  -5   6   4   74.89    7.20
  -4  -6   4   25.50    4.30
  -4  -6   4   32.10    5.60
   4  -6  -4   39.60    4.20
   4  -6  -4   37.40    5.50
   4  -6  -4   36.20    6.90
  -4  -6   4   39.00    7.20
   4   6  -4   42.30   10.00
  -4   6   4   38.10    6.00
   4   6  -4   35.00    7.40
  -4   6   4   29.00    5.60
  -4   6   4   30.10    3.80
   3  -6  -4   54.09    5.00
   3  -6  -4   46.10    4.70
  -3  -6   4   56.89    6.90
  -3  -6   4   50.49    4.70
   3  -6  -4   49.40   12.50
   3   6  -4   42.00    7.60
  -3   6   4   39.40    6.00
   3   6  -4   45.70    9.70
   2  -6  -4    1.00    1.30
  -2  -6   4   -0.80    1.30
  -2  -6   4   -2.00    2.10
   2  -6  -4    0.90    1.00
   2  -6  -4    4.50    3.20
   2   6  -4    3.00    3.70
  -2   6   4    0.50    1.90
  -2   6   4    0.50    2.00
   2   6  -4    0.00    1.90
  -1  -6   4  144.99    6.90
   1  -6  -4  152.38   13.30
  -1  -6   4  167.98   11.00
   1  -6  -4  155.28    9.40
   1  -6  -4  148.49    7.00
   1  -6  -4  161.98    9.50
  -1   6   4  147.29   10.30
   1   6  -4  150.88   11.10
   1   6  -4  165.48   13.20
  -1   6   4  166.28   10.10
   0  -6  -4 1005.90   38.50
   0  -6  -4 1024.10   30.30
   0  -6   4  946.11   30.30
   0  -6  -4 1008.90   22.40
   0  -6  -4 1007.30   28.20
   0  -6   4 1002.00   23.20
   0   6   4  913.11   29.90
   0   6  -4  985.10   33.80
   0   6  -4  979.50   32.00
   0   6   4  968.30   29.40
   1  -6   4   40.70    3.00
  -1  -6  -4   31.70    6.10
   1  -6   4   40.80    6.30
  -1  -6  -4   36.40    4.90
  -1  -6  -4   45.30    9.30
   1  -6   4   47.90    5.90
  -1  -6  -4   35.40    3.30
  -1   6  -4   39.20    6.70
   1   6   4   39.10    6.50
  -1   6  -4   39.20    5.90
   1   6   4   44.70    5.60
   2  -6   4    8.40    3.30
  -2  -6  -4    4.60    3.20
  -2  -6  -4   10.20    2.30
   2  -6   4    9.10    3.40
  -2  -6  -4    6.10    2.70
  -2  -6  -4    1.00    3.30
   2   6   4    3.60    2.60
  -2   6  -4    8.90    1.10
  -2   6  -4   10.20    3.70
  -2   6  -4    5.10    2.70
   3  -6   4  760.52   31.50
  -3  -6  -4  752.12   25.60
  -3  -6  -4  871.01   31.30
  -3  -6  -4  829.02   37.10
  -3  -6  -4  781.12   22.30
  -3   6  -4  767.82   17.20
  -3   6  -4  772.72   27.80
  -3   6  -4  782.22   25.00
   3   6   4  834.72   28.70
  -4  -6  -4  159.48   10.60
   4  -6   4  147.79   11.40
  -4  -6  -4  142.39    9.00
  -4  -6  -4  149.19   12.80
  -4  -6  -4  165.48   16.40
  -4   6  -4  143.09   11.00
  -4   6  -4  159.38    7.20
   5  -6   4   86.69    9.00
  -5  -6  -4   61.89    7.30
  -5  -6  -4   83.59   12.10
  -5  -6  -4   69.89    9.20
  -5  -6  -4   74.39    7.40
   5   6   4   89.69   17.60
  -5   6  -4   70.79    5.80
  -5   6  -4   88.89    8.90
  -6  -6  -4   21.20    8.10
  -6  -6  -4   29.00    7.80
  -6  -6  -4   19.40    4.90
   6   6   4   16.00    3.80
  -6   6  -4   18.40    5.60
  -6   6  -4   25.10    4.80
  -6   6  -4   23.70    4.80
  -6   6  -4   26.90   11.00
  -7  -6  -4  813.52   31.30
  -7  -6  -4  819.72   30.90
  -7  -6  -4  799.32   36.10
   7   6   4  911.91   30.10
  -7   6  -4  880.11   33.00
   7   6   4  844.22   49.10
  -7   6  -4  865.21   23.90
  -7   6  -4  835.62   27.90
  -7   6  -4  824.92   31.40
  -8  -6  -4   61.09   10.30
  -8  -6  -4   46.10    9.90
  -8   6  -4   60.19   10.30
  -8   6  -4   56.79    7.40
  -8   6  -4   60.49    5.40
  -8   6  -4   55.19    9.20
   8   6   4   43.10   14.10
   8   6   4   45.60    6.80
  -9  -6  -4   55.09   10.20
  -9  -6  -4   38.90   10.90
  -9   6  -4   43.50    7.90
  -9   6  -4   54.19    6.20
  -9   6  -4   51.59    5.10
  -9   6  -4   46.90    9.60
  -9   6  -4   58.19    9.80
   9   6   4   42.80   14.90
 -10  -6  -4    5.40    4.00
 -10  -6  -4   -0.80    4.50
 -10   6  -4    6.60    5.20
 -10   6  -4    8.40    4.30
 -10   6  -4    7.00    3.00
 -10   6  -4    2.80    3.80
 -10   6  -4   15.30    5.60
  10   6   4   11.80   10.50
 -11  -6  -4    2.70    4.40
 -11   6  -4    2.00    3.90
 -11   6  -4   -2.60    3.80
  11   6   4   -2.00    4.30
 -11   6  -4    1.70    3.80
 -12  -6  -4   21.50    8.20
 -12  -6  -4   -3.00    7.50
 -12   6  -4   17.20    6.90
 -12   6  -4   12.50    6.30
 -12   6  -4    9.30    6.30
 -13  -6  -4    4.70    5.50
 -13  -6  -4   11.20    7.40
 -13   6  -4    2.60    5.40
 -14  -6  -4    7.70    7.30
 -14  -6  -4   14.80    9.20
 -14   6  -4   -4.80    5.10
 -14   6  -4    6.80    6.10
 -15  -6  -4   -8.10    7.00
 -15   6  -4    6.50    7.00
 -15   7   4   -7.40    6.10
  15   7  -4   12.50    9.30
 -14  -7   4    9.60    6.20
  14   7  -4   -4.30    9.10
 -14   7   4    3.80    6.30
 -13  -7   4    3.10    5.10
  13   7  -4    3.10   10.30
 -13   7   4    0.30    4.80
 -12  -7   4   18.70    7.30
  12   7  -4   21.10   11.70
 -12   7   4   22.30    7.20
 -11  -7   4   20.20    6.70
  11   7  -4   24.10   10.80
 -11   7   4    5.00    4.50
 -10  -7   4    2.80    3.30
 -10   7   4    6.60    4.50
  10   7  -4    5.80    7.00
 -10   7   4    8.20    4.30
  -9  -7   4   18.50    6.10
  -9   7   4   12.30    5.40
  -9   7   4    9.30    4.60
  -9   7   4   10.00    4.20
   9   7  -4    9.30    6.90
   8  -7  -4   13.10    4.60
  -8  -7   4   20.60    6.20
  -8   7   4   35.50    6.40
   8   7  -4   15.90    8.40
  -8   7   4   16.70    4.70
  -8   7   4   26.00    6.60
   7  -7  -4  296.57   16.20
  -7  -7   4  289.87   14.90
   7  -7  -4  269.97   10.70
   7  -7  -4  278.97   13.80
  -7  -7   4  301.47   16.50
   7  -7  -4  289.17   10.60
  -7   7   4  289.97   17.70
   7   7  -4  284.67   24.50
  -7   7   4  274.37   14.50
  -7   7   4  302.17   15.40
   6  -7  -4  228.08   11.60
  -6  -7   4  234.08   12.60
  -6  -7   4  226.58   13.90
   6  -7  -4  226.78   11.90
   6  -7  -4  244.38   14.20
   6   7  -4  255.87   26.20
  -6   7   4  235.38   12.70
  -6   7   4  241.38   13.10
  -6   7   4  227.28   14.70
  -5  -7   4  391.76   24.00
   5  -7  -4  373.36   17.00
   5  -7  -4  384.46   17.50
   5  -7  -4  372.06   14.40
  -5  -7   4  386.06   17.40
  -5  -7   4  391.96   15.80
   5   7  -4  363.16   25.40
  -5   7   4  406.46   17.40
  -5   7   4  392.66   19.10
   4  -7  -4   37.10    7.00
  -4  -7   4   48.30    8.00
   4  -7  -4   42.00    5.50
  -4  -7   4   54.19    5.60
  -4  -7   4   46.30    6.80
   4  -7  -4   51.99    4.90
  -4   7   4   53.39    6.40
   4   7  -4   52.39   11.90
  -4   7   4   52.59    7.90
   4   7  -4   52.19    9.70
   3  -7  -4   -0.40    3.20
   3  -7  -4    3.70    2.30
  -3  -7   4    1.90    1.80
  -3  -7   4    3.00    3.10
   3  -7  -4    0.10    1.90
   3   7  -4    2.50    2.60
  -3   7   4    5.90    3.20
   3   7  -4   -3.70    3.60
  -3   7   4    5.70    3.30
   2  -7  -4 1291.57   32.70
   2  -7  -4 1245.98   41.60
  -2  -7   4 1290.27   29.90
  -2  -7   4 1286.07   39.10
   2   7  -4 1282.67   45.50
   2   7  -4 1285.97   40.90
  -2   7   4 1211.18   36.60
  -2   7   4 1162.08   35.00
   1  -7  -4  504.15   19.50
   1  -7  -4  480.25   24.80
  -1  -7   4  503.85   14.20
   1  -7  -4  464.65   18.00
   1  -7  -4  502.55   15.90
   1   7  -4  506.05   22.80
   1   7  -4  506.75   26.10
  -1   7   4  474.75   19.80
  -1   7   4  502.85   20.80
   0  -7   4   58.59    3.70
   0  -7  -4   55.09    6.30
   0  -7  -4   57.79    4.20
   0  -7  -4   59.79    8.80
   0  -7  -4   62.79    4.90
   0  -7  -4   59.59    6.30
   0   7  -4   61.89    7.70
   0   7  -4   57.29    8.20
   0   7   4   52.39    6.50
   0   7   4   50.99    6.50
  -1  -7  -4   97.09    5.80
  -1  -7  -4   93.69    7.90
  -1  -7  -4   96.39    8.90
   1  -7   4   98.09    8.70
   1  -7   4   85.19   10.20
  -1  -7  -4  109.29   12.30
  -1   7  -4   94.79    9.50
  -1   7  -4   96.79    9.40
   1   7   4   96.59    9.00
  -2  -7  -4   21.30    4.70
  -2  -7  -4   26.50    7.80
  -2  -7  -4   24.20    3.80
   2  -7   4   38.10    7.10
   2  -7   4   21.80    5.30
   2   7   4   28.60    6.00
  -2   7  -4   30.20    6.00
  -2   7  -4   27.20    5.80
  -3  -7  -4  432.66   26.90
  -3  -7  -4  414.96   15.30
  -3  -7  -4  434.96   22.00
   3  -7   4  455.65   21.20
  -3  -7  -4  431.66   19.00
  -3   7  -4  444.76   21.20
  -3   7  -4  439.16   18.10
   3   7   4  409.16   20.30
  -4  -7  -4  907.51   26.50
   4  -7   4  839.82   32.00
  -4  -7  -4  874.01   40.50
  -4  -7  -4  840.02   29.50
  -4  -7  -4  843.02   33.70
  -4   7  -4  831.22   25.40
  -4   7  -4  871.91   31.70
  -5  -7  -4  201.98   13.80
  -5  -7  -4  196.98   16.30
  -5  -7  -4  179.08   11.50
  -5   7  -4  170.48    8.80
  -5   7  -4  182.68    7.20
  -5   7  -4  198.38   14.50
  -5   7  -4  187.38    6.30
  -6  -7  -4    7.50    3.60
  -6  -7  -4   12.50    6.00
  -6  -7  -4    8.50    4.10
   6   7   4   18.20    9.50
  -6   7  -4    9.30    2.20
  -6   7  -4   11.00    4.70
  -6   7  -4    2.00    2.20
  -7  -7  -4  159.98   12.50
  -7  -7  -4  148.69   15.30
   7   7   4  109.09   21.40
  -7   7  -4  138.69   12.40
  -7   7  -4  146.59    9.60
  -7   7  -4  128.49   12.30
  -8  -7  -4   65.79   12.40
  -8   7  -4   93.79   20.80
   8   7   4   63.09   19.10
  -8   7  -4   65.79   10.60
  -8   7  -4   69.09    6.00
  -8   7  -4   61.99    7.30
  -9  -7  -4    2.50    4.40
  -9   7  -4    1.00    3.70
  -9   7  -4    3.30    3.40
  -9   7  -4   -1.50    2.90
  -9   7  -4   -2.70    3.10
   9   7   4    6.90    6.30
 -10  -7  -4   -7.00    4.10
 -10  -7  -4   -6.40    4.30
 -10   7  -4   -1.00    3.10
 -10   7  -4   -2.60    3.10
  10   7   4   -6.30    6.80
 -10   7  -4   -5.80    2.50
 -10   7  -4   -7.20    3.60
 -11  -7  -4   20.70    6.80
 -11  -7  -4   32.10   10.50
 -11   7  -4   30.30    5.20
 -11   7  -4   22.80    6.70
 -11   7  -4   22.10    7.70
 -11   7  -4   17.30    6.60
  11   7   4   14.40   12.30
 -12  -7  -4    4.50    6.20
 -12  -7  -4    1.20    4.80
 -12   7  -4   23.70    8.10
 -12   7  -4    3.20    4.80
 -12   7  -4   15.00    6.70
 -13  -7  -4    0.00    7.70
 -13  -7  -4    1.50    5.20
 -13   7  -4   -7.90    4.60
 -13   7  -4  -15.30    6.30
 -13   7  -4    3.20    5.40
 -14  -7  -4    3.90    7.80
 -14  -7  -4   -7.00    8.20
 -14   7  -4   -1.20    5.20
 -14   7  -4   15.90    7.40
 -14  -8   4   53.09   12.00
 -14   8   4   36.70   10.10
  14   8  -4   58.89   17.20
 -14   8   4   34.30    9.40
 -13   8   4   17.20    7.60
 -13   8   4   28.90   10.20
  13   8  -4   30.60   16.20
 -12  -8   4   26.10    9.00
 -12   8   4   39.30    9.90
 -12   8   4   34.90    8.10
  12   8  -4   29.60   11.70
 -11  -8   4   13.60    6.10
 -11   8   4   17.50    6.60
 -11   8   4   20.90    5.20
  11   8  -4   10.10    7.70
 -10  -8   4   39.70    8.40
 -10   8   4   40.00    7.10
  10   8  -4   37.60   13.50
 -10   8   4   24.20    7.10
 -10   8   4   31.50    7.20
  -9  -8   4  141.69   12.80
   9   8  -4  128.89   19.60
  -9   8   4  145.89   12.50
  -9   8   4  115.29   12.60
   8  -8  -4   26.70    6.50
  -8  -8   4   21.10    5.70
  -8   8   4   24.00    5.60
  -8   8   4   17.40    4.70
   8   8  -4   44.70   13.60
  -8   8   4   18.20    5.70
  -7  -8   4   38.20    7.30
   7  -8  -4   39.70    7.10
  -7  -8   4   41.30    6.70
  -7   8   4   49.10    7.50
  -7   8   4   39.60    7.10
   7   8  -4   40.40   13.30
  -7   8   4   42.60    8.60
  -6  -8   4   16.40    5.90
   6  -8  -4   14.40    3.80
  -6  -8   4   14.30    5.30
   6  -8  -4   16.00    4.70
   6  -8  -4   17.60    3.40
  -6   8   4   14.70    5.80
  -6   8   4   21.60    5.20
   6   8  -4   23.70    9.20
  -5  -8   4  534.95   19.20
  -5  -8   4  534.35   22.00
   5  -8  -4  498.35   20.90
   5  -8  -4  503.05   17.20
   5  -8  -4  477.95   19.00
   5   8  -4  549.65   33.80
  -5   8   4  503.25   20.30
  -5   8   4  511.85   24.40
   4  -8  -4  472.15   15.70
   4  -8  -4  458.85   18.60
  -4  -8   4  452.95   16.40
  -4  -8   4  427.06   22.00
  -4   8   4  416.56   20.70
   4   8  -4  394.06   23.40
  -4   8   4  437.76   18.70
   4   8  -4  434.96   27.90
   3  -8  -4  839.32   26.10
   3  -8  -4  855.01   31.50
  -3  -8   4  871.51   23.70
   3  -8  -4  826.62   23.70
  -3   8   4  836.72   27.70
   3   8  -4  881.21   39.20
  -3   8   4  874.91   31.20
   3   8  -4  868.11   38.80
  -2  -8   4  947.61   23.80
   2  -8  -4  954.80   26.70
   2  -8  -4  925.01   26.70
   2  -8  -4  936.71   35.00
  -2  -8   4  943.91   34.30
  -2   8   4  899.41   29.30
   2   8  -4  943.31   38.90
  -2   8   4  911.61   32.20
   2   8  -4  961.10   36.00
   1  -8  -4   80.09    7.10
   1  -8  -4   92.69   10.10
   1  -8  -4   83.69   10.50
   1  -8  -4   82.49    6.40
  -1  -8   4   84.39    5.00
  -1  -8   4   83.29    8.80
   1   8  -4   89.09   11.50
   1   8  -4   82.69    9.90
  -1   8   4   85.09    8.80
  -1   8   4   83.59    7.90
   0  -8  -4   32.80    5.80
   0  -8   4   31.60    6.30
   0  -8  -4   38.60    4.40
   0  -8  -4   36.30    6.10
   0  -8  -4   38.80    3.90
   0  -8  -4   58.89    9.00
   0   8  -4   35.30    7.30
   0   8   4   41.70    7.10
   0   8  -4   38.60    8.50
  -1  -8  -4    7.10    2.90
  -1  -8  -4    8.70    2.60
  -1  -8  -4   13.30    5.30
   1  -8   4    6.00    3.30
  -1  -8  -4    6.70    3.40
   1  -8   4    9.80    3.70
  -1   8  -4    7.90    4.60
  -1   8  -4   13.10    5.20
   1   8   4   10.30    4.10
  -2  -8  -4    3.20    1.70
  -2  -8  -4    0.50    2.60
  -2  -8  -4    3.30    3.30
   2  -8   4    2.10    3.30
  -2   8  -4   -1.90    3.20
   2   8   4   -3.60    3.10
  -2   8  -4    0.60    3.30
  -3  -8  -4   68.29    8.90
  -3  -8  -4   74.19    6.50
  -3  -8  -4   60.49    7.20
  -3  -8  -4   78.89   14.50
  -3   8  -4   68.09    7.30
   3   8   4   70.59    8.60
  -4  -8  -4   23.30    6.30
  -4  -8  -4   23.90    4.90
  -4  -8  -4   29.60    6.00
  -4   8  -4   24.40    7.30
  -4   8  -4   30.70    5.40
  -5  -8  -4  117.69    9.30
  -5  -8  -4  110.49   12.10
  -5  -8  -4  117.79   10.60
  -5   8  -4  102.59    6.50
  -5   8  -4  103.39   11.30
   5   8   4  115.89   22.20
  -6  -8  -4  255.37   15.20
  -6  -8  -4  268.67   20.10
   6   8   4  250.27   26.70
  -6   8  -4  247.08   17.50
  -7  -8  -4   -8.30    3.20
  -7  -8  -4    3.80    3.30
   7   8   4   -1.70    7.40
  -7   8  -4    1.90    2.00
  -7   8  -4    3.90    5.00
  -7   8  -4   -1.10    1.70
  -8  -8  -4    1.40    3.20
   8   8   4    1.00    8.80
  -8   8  -4   -1.90    3.30
  -8   8  -4    2.80    2.40
  -9  -8  -4    7.80    4.90
  -9  -8  -4    4.80    6.10
  -9   8  -4    0.30    3.20
  -9   8  -4   -2.70    4.20
  -9   8  -4    4.60    3.10
   9   8   4   10.80    8.70
  -9   8  -4   12.50    5.10
 -10  -8  -4    2.20    5.90
 -10  -8  -4    4.20    4.80
 -10   8  -4    2.20    4.50
 -10   8  -4    1.40    3.80
 -10   8  -4   -1.70    3.50
 -10   8  -4    1.30    3.90
  10   8   4    8.70    9.50
 -11  -8  -4    1.60    5.10
 -11  -8  -4    5.50    6.70
 -11   8  -4   -3.00    5.00
  11   8   4    7.20   10.30
 -11   8  -4   15.30    6.20
 -11   8  -4    9.20    5.30
 -11   8  -4    1.50    4.50
 -12  -8  -4    2.00    6.40
 -12   8  -4   -5.20    3.60
 -12   8  -4  -10.00    4.30
 -12   8  -4    0.20    3.70
 -13  -8  -4   -2.30    6.40
 -13  -8  -4   -1.60    4.60
 -13   8  -4    6.30    5.90
 -13   8  -4   -4.80    4.10
 -13   8  -4    9.50    5.50
 -13  -9   4    5.10    5.40
  13   9  -4    1.60   11.30
 -13   9   4   19.40    7.20
 -13   9   4    4.00    6.10
 -12  -9   4    7.80    7.30
 -12   9   4   25.90    6.70
 -12   9   4   10.40    7.00
 -11  -9   4   16.60    5.70
 -11   9   4   10.60    5.50
  11   9  -4    9.30    9.10
 -11   9   4   18.40    6.90
 -10  -9   4   13.50    6.50
 -10   9   4   10.80    6.00
 -10   9   4   12.80    5.10
  10   9  -4   18.50    9.10
 -10   9   4   15.80    5.20
  -9  -9   4    1.00    3.80
  -9   9   4    2.50    3.00
   9   9  -4   -3.70    5.50
  -9   9   4   -5.90    3.50
  -8  -9   4   33.70    7.10
  -8   9   4   43.70    7.30
  -8   9   4   40.00    8.80
   8   9  -4   39.20   12.80
   7  -9  -4   -1.80    3.30
  -7  -9   4   -3.40    2.60
  -7   9   4   -0.50    4.80
  -7   9   4   -2.30    3.40
   7   9  -4   -0.40    6.80
  -6  -9   4   22.70    5.10
   6  -9  -4   33.60    4.60
  -6  -9   4   26.50    6.10
  -6   9   4   30.20    7.70
  -6   9   4   28.80    5.90
   6   9  -4   41.80   12.50
  -5  -9   4   41.80    5.70
   5  -9  -4   45.00    7.50
   5  -9  -4   44.50    5.10
  -5  -9   4   44.60    7.70
   5  -9  -4   41.70    5.70
  -5   9   4   31.10    7.30
  -5   9   4   42.60    6.80
   5   9  -4   55.29   11.50
   5   9  -4   42.50   12.50
  -4  -9   4   65.49    7.80
  -4  -9   4   60.19    6.10
   4  -9  -4   80.49    8.20
   4  -9  -4   67.09    5.30
   4  -9  -4   57.99    6.90
   4   9  -4   40.80    9.20
   4   9  -4   64.99   14.30
  -4   9   4   56.29    6.90
  -4   9   4   53.59    9.50
   3  -9  -4   42.70    4.60
  -3  -9   4   41.80    4.90
   3  -9  -4   40.30    7.90
   3  -9  -4   44.40    6.80
   3   9  -4   31.40    8.20
   3   9  -4   59.99   12.90
  -3   9   4   50.49    6.40
  -2  -9   4  139.09    7.20
   2  -9  -4  126.79   12.40
   2  -9  -4  132.29    8.20
   2  -9  -4  131.19    9.20
   2   9  -4  127.09   12.80
  -2   9   4  129.39    9.90
   2   9  -4  126.39   14.40
  -2   9   4  121.89   11.60
   1  -9  -4  143.59    9.50
   1  -9  -4  166.58   14.60
   1  -9  -4  169.88   10.00
  -1  -9   4  152.08    6.20
   1  -9  -4  154.98   11.60
   1   9  -4  180.18   15.10
   1   9  -4  166.28   15.40
  -1   9   4  142.99   12.30
   0  -9  -4   -2.00    2.00
   0  -9  -4   -0.10    1.90
   0  -9  -4   -4.10    2.40
   0  -9  -4    2.20    2.90
   0  -9  -4   -1.20    1.70
   0   9  -4   -0.80    4.00
   0   9  -4    0.30    3.70
   0   9   4    1.80    2.60
  -1  -9  -4    6.80    3.00
  -1  -9  -4    0.50    3.10
  -1  -9  -4    0.30    4.70
   1   9   4    4.70    3.90
  -1   9  -4    1.70    3.00
  -1   9  -4   -0.80    3.20
  -2  -9  -4  195.48   10.40
  -2  -9  -4  224.68   18.50
  -2  -9  -4  212.98   14.00
  -2  -9  -4  204.38   14.70
  -2   9  -4  201.78   15.80
  -2   9  -4  196.98   14.10
   2   9   4  199.38   15.00
  -3  -9  -4   80.09    9.90
  -3  -9  -4   81.69    7.20
  -3   9  -4   76.09    8.40
  -3   9  -4   89.69   10.60
   3   9   4   81.99   10.10
  -4  -9  -4   24.40    4.80
  -4  -9  -4   17.90    5.70
  -4   9  -4   18.70    5.10
  -4   9  -4   16.40    6.10
   4   9   4   19.70    7.30
  -5  -9  -4   70.49    7.60
  -5   9  -4   47.70    9.20
  -6  -9  -4   37.30    7.30
  -6  -9  -4   35.70    8.80
  -6   9  -4   39.10    9.20
   6   9   4   43.30   14.50
  -7  -9  -4   14.50    5.50
  -7  -9  -4   14.30    5.50
  -7   9  -4   29.20    7.30
   7   9   4   40.30   15.50
  -8  -9  -4   83.49   12.20
  -8  -9  -4   74.09   14.10
  -8   9  -4   62.79    3.80
   8   9   4   82.79   21.00
  -8   9  -4   63.19   11.40
  -9  -9  -4   -5.30    5.00
  -9   9  -4   -2.40    2.10
  -9   9  -4   -3.40    2.90
   9   9   4    2.60    8.80
  -9   9  -4    2.30    2.40
 -10  -9  -4   25.50    9.00
 -10  -9  -4   33.20    8.90
 -10   9  -4   30.70    5.10
  10   9   4   59.59   18.30
 -10   9  -4   25.60    8.20
 -10   9  -4   47.60    6.00
 -11  -9  -4   16.50    9.60
 -11  -9  -4   25.30    7.50
 -11   9  -4   23.40    7.80
 -11   9  -4   31.50    8.80
 -11   9  -4   15.60    8.00
 -12  -9  -4    5.20    5.70
 -12  -9  -4  -14.20    5.70
 -12   9  -4   -8.30    5.30
 -12   9  -4    4.30    4.60
 -12   9  -4   -6.20    4.00
 -13  -9  -4    1.40    6.60
 -13  -9  -4    6.10   11.40
 -13   9  -4   -9.10    7.80
 -13  10   4   -5.10    5.50
 -12 -10   4   27.40    8.00
 -12  10   4   28.60    9.30
 -12  10   4   39.60    9.40
  12  10  -4   27.80   14.40
 -11 -10   4    4.60    5.00
 -11  10   4    0.10    4.40
 -11  10   4   -4.90    4.90
 -10 -10   4   13.10    5.80
 -10  10   4    9.10    7.80
 -10  10   4    7.60    6.70
  10  10  -4   24.10   11.80
  -9 -10   4    0.40    3.70
   9  10  -4  -10.10    7.80
  -9  10   4    3.50    4.90
  -9  10   4   -5.40    4.20
  -8 -10   4    4.50    4.40
  -8  10   4    8.20    5.90
   8  10  -4    6.00    8.00
  -8  10   4   15.50    4.90
  -7 -10   4    7.60    4.20
  -7  10   4    0.10    3.90
  -7  10   4    4.40    4.20
   7  10  -4   -4.00    6.10
  -6 -10   4   23.00    4.90
  -6 -10   4   28.40    6.90
   6 -10  -4   22.30    5.50
   6  10  -4   26.60    9.70
  -6  10   4   19.50    5.30
  -6  10   4   29.50    8.20
   5 -10  -4   53.09    6.20
  -5 -10   4   56.29    6.50
   5 -10  -4   60.89    5.50
   5 -10  -4   79.99    9.20
  -5 -10   4   59.29    9.20
   5  10  -4   53.89   12.40
  -5  10   4   63.19   10.70
   5  10  -4   63.39   15.40
  -5  10   4   52.79    7.00
  -4 -10   4  135.09   11.20
  -4 -10   4  122.49    8.00
   4 -10  -4  106.89    6.90
   4 -10  -4  121.09   10.20
   4 -10  -4  113.39   10.10
  -4  10   4  125.99   12.40
   4  10  -4  108.99   13.50
  -4  10   4  111.39    8.90
   4  10  -4  127.09   16.80
   3 -10  -4   11.50    3.00
   3 -10  -4   16.80    5.20
  -3 -10   4    7.50    2.90
   3 -10  -4    9.30    3.50
   3  10  -4   14.90   10.40
   3  10  -4    4.10    7.00
  -3  10   4   11.10    3.70
  -3  10   4    2.00    3.50
   2 -10  -4  313.07   13.20
   2 -10  -4  325.87   19.70
  -2 -10   4  335.57   12.70
  -2 -10   4  321.77   11.30
   2 -10  -4  310.17   15.20
   2  10  -4  309.47   21.50
   2  10  -4  356.26   24.90
  -2  10   4  326.87   20.10
   1 -10  -4  186.18   15.40
   1 -10  -4  151.08    9.40
   1 -10  -4  154.68   10.20
  -1  10   4  164.28   14.00
   1  10  -4  171.68   16.10
   1  10  -4  164.98   16.70
   0 -10  -4   30.20    7.80
   0 -10  -4   16.80    4.20
   0 -10  -4   22.30    4.90
   0  10  -4   25.50    7.20
   0  10   4   16.80    6.40
   0  10  -4   19.80    6.80
  -1 -10  -4   54.49   11.70
  -1 -10  -4   80.69    8.70
  -1 -10  -4   69.29    6.10
  -1  10  -4   70.19   11.90
   1  10   4   67.19   10.90
  -1  10  -4   59.89   10.50
  -2 -10  -4   -3.10    3.50
  -2 -10  -4   -0.20    2.00
  -2  10  -4    0.20    3.20
   2  10   4    0.90    3.90
  -3 -10  -4  242.68   16.70
  -3 -10  -4  263.67   13.20
   3  10   4  271.87   19.30
  -3  10  -4  245.18   22.50
  -3  10  -4  240.48   15.10
  -4 -10  -4  191.68   11.60
  -4 -10  -4  129.89   13.30
  -4  10  -4  164.68   15.30
   4  10   4  167.48   15.90
  -4  10  -4  159.18   11.10
  -5 -10  -4    1.50    4.10
  -5 -10  -4   -0.60    2.90
  -5  10  -4    3.50    4.40
  -6 -10  -4  210.48   18.20
  -6 -10  -4  209.68   22.10
  -6  10  -4  184.58   16.50
  -7 -10  -4   -0.20    5.80
  -7 -10  -4    6.20    4.30
  -7  10  -4    9.40    5.60
  -8 -10  -4    1.00    4.20
  -8 -10  -4    4.50    3.90
  -8  10  -4    8.00    3.80
  -9 -10  -4   56.99   13.50
  -9 -10  -4   42.80    9.00
  -9  10  -4   54.79   11.00
 -10 -10  -4    3.70    5.30
 -10 -10  -4    6.00    7.60
 -10  10  -4    0.20    5.00
 -11 -10  -4    4.70    8.10
 -11 -10  -4    5.20    5.60
 -11  10  -4   -3.50    4.50
 -12 -10  -4   -0.30    7.60
 -12 -10  -4   12.40    7.50
 -12  10  -4   15.90    7.00
 -11 -11   4   14.40    6.00
  11  11  -4   16.20   12.10
 -11  11   4   -1.70    5.00
 -10 -11   4    2.50    6.70
  10  11  -4    0.70   16.10
 -10  11   4    2.80    4.90
  -9 -11   4   -4.30    4.70
  -9  11   4    2.10    4.60
   9  11  -4    0.50    6.30
  -8 -11   4   -4.20    2.60
  -8  11   4    4.70    5.10
   8  11  -4    2.20    8.20
  -8  11   4   -2.50    4.20
  -7 -11   4   40.30    8.10
  -7  11   4   30.10    6.40
  -7  11   4   27.60    8.40
   7  11  -4   37.50   12.70
  -6 -11   4   20.80    5.30
  -6 -11   4   20.10    6.30
  -6  11   4   25.10    5.30
   6  11  -4   39.00   12.60
  -6  11   4   25.30    7.90
  -5 -11   4    9.50    4.40
   5 -11  -4    8.20    2.50
  -5 -11   4    5.20    3.30
   5 -11  -4    7.80    4.90
   5 -11  -4    5.50    3.20
  -5  11   4   19.40    6.70
   5  11  -4    8.90    4.60
  -5  11   4    8.00    3.50
   5  11  -4   20.70    9.60
   4 -11  -4   70.59    8.50
   4 -11  -4   82.49    9.10
  -4 -11   4   86.09    9.70
  -4 -11   4   73.99    6.80
   4 -11  -4   77.89    5.70
   4  11  -4   90.59   18.40
   4  11  -4   70.69   12.70
  -4  11   4   77.89   12.40
  -3 -11   4   31.10    4.20
   3 -11  -4   26.30    3.60
  -3 -11   4   18.40    4.10
   3 -11  -4   24.20    6.40
   3  11  -4   28.60   10.10
   3  11  -4   18.50    7.10
  -3  11   4   13.00    6.80
   2 -11  -4    0.60    1.60
  -2 -11   4   -1.30    1.70
  -2 -11   4    4.00    1.80
   2 -11  -4    2.50    2.80
   2 -11  -4    7.20    4.20
   2  11  -4    3.50    6.00
   2  11  -4   -2.00    5.30
  -2  11   4   -3.40    3.40
   1 -11  -4   22.40    4.40
   1 -11  -4   26.00    5.20
   1 -11  -4   41.80    9.00
   1  11  -4   22.60    7.00
   1  11  -4   16.30    8.40
  -1  11   4   23.50    6.60
   0 -11  -4   16.10    3.80
   0 -11  -4   13.60    4.10
   0 -11  -4   22.60    7.60
   0  11  -4    9.20    6.20
   0  11  -4   24.30    7.50
   0  11   4    9.50    5.40
  -1 -11  -4  101.19    9.30
  -1 -11  -4   86.59    9.00
  -1 -11  -4   92.29    7.60
  -1  11  -4  101.29   12.10
   1  11   4   67.49   11.70
  -1  11  -4  102.29   13.20
  -2 -11  -4    3.00    4.10
  -2 -11  -4   -0.60    2.00
  -2  11  -4    7.40    4.90
   2  11   4    3.70    4.30
  -3 -11  -4    0.30    2.70
  -3 -11  -4   -2.60    2.60
  -3  11  -4   -3.50    3.90
  -3  11  -4   -4.70    4.20
   3  11   4   -1.00    4.60
  -4 -11  -4    2.60    2.70
  -4 -11  -4   17.00    8.70
  -4  11  -4   -0.30    4.00
   4  11   4   -4.50    4.60
  -4  11  -4    2.90    5.10
  -5 -11  -4   27.50    6.80
  -5 -11  -4   25.20    6.80
  -5  11  -4   22.60    7.70
  -6 -11  -4    0.30    3.20
  -6 -11  -4   -0.70    3.90
  -6  11  -4   -0.70    3.10
  -7 -11  -4  150.48   13.00
  -7 -11  -4  133.39   16.30
  -7  11  -4   97.69   15.60
  -8 -11  -4   91.79   11.20
  -8 -11  -4  117.79   15.10
  -8  11  -4   85.79   14.60
  -9 -11  -4    6.10    7.90
  -9 -11  -4   26.40    7.10
 -10 -11  -4   -6.70    6.20
 -10 -11  -4   -7.60    5.30
 -10  11  -4    8.00    5.40
 -11 -11  -4    2.60    5.80
 -10  12   4   15.50    6.20
  10  12  -4   10.50   11.20
  -9 -12   4   20.00    8.20
  -9  12   4   12.00    7.70
   9  12  -4   14.60   10.60
  -8 -12   4   -0.50    4.60
  -8  12   4    3.60    5.50
   8  12  -4    8.30   11.90
  -7 -12   4    0.30    3.30
  -7  12   4    3.50    4.20
   7  12  -4    3.00    8.10
  -6 -12   4   -2.70    3.40
  -6 -12   4    3.60    4.30
  -6 -12   4   -7.10    3.60
  -6  12   4    5.30    5.30
   6  12  -4    6.80    7.60
  -5 -12   4   -2.00    3.10
  -5 -12   4   -0.30    3.10
  -5 -12   4   -6.70    2.60
   5  12  -4   -5.10    5.50
  -5  12   4    0.70    3.70
   5  12  -4    8.10    5.10
   4 -12  -4    0.90    3.80
  -4 -12   4   10.50    4.40
   4 -12  -4    7.80    2.10
  -4 -12   4   -1.10    2.50
  -4 -12   4   -3.40    2.60
   4  12  -4   -2.00    4.20
   4  12  -4    1.70    7.60
  -4  12   4    7.20    6.30
   3 -12  -4   30.30    6.50
   3 -12  -4   20.70    3.30
  -3 -12   4   32.90    7.70
  -3 -12   4   19.70    3.70
  -3 -12   4   21.20    3.90
   3 -12  -4   20.30    6.50
   3  12  -4   22.00    8.00
   3  12  -4   38.20   11.00
  -3  12   4   13.10    6.20
   2 -12  -4   83.89    6.10
   2 -12  -4   85.89    9.00
  -2  12   4   91.79   12.00
   2  12  -4   73.99   13.70
   2  12  -4   95.99   17.70
   1 -12  -4    2.20    3.50
   1 -12  -4    1.10    2.10
   1 -12  -4    3.50    6.10
   1  12  -4    2.60    6.10
   1  12  -4   -1.30    4.00
  -1  12   4    4.60    5.00
   0 -12  -4   81.59   10.50
   0 -12  -4   77.59    8.20
   0 -12  -4   71.99    7.10
   0  12  -4   93.59   16.80
   0  12   4   81.09   13.30
   0  12  -4   65.79   12.50
  -1 -12  -4   17.30    5.60
  -1 -12  -4   -0.20    2.50
   1  12   4    0.10    4.10
  -1  12  -4   -6.40    5.70
  -1  12  -4   -2.20    5.40
  -2 -12  -4   87.99    8.90
  -2 -12  -4  111.09   10.40
  -2 -12  -4   88.69    8.00
  -2  12  -4  116.39   14.00
   2  12   4  127.69   14.50
  -2  12  -4   80.59   13.50
  -3 -12  -4  110.89   11.20
  -3 -12  -4  116.69    9.70
   3  12   4  115.49   14.30
  -3  12  -4  101.69   12.30
  -3  12  -4   96.89   15.30
  -4 -12  -4   30.30    7.00
   4  12   4   22.20    8.70
  -4  12  -4   19.30    8.10
  -5 -12  -4   13.60    4.10
  -5 -12  -4   11.90    5.50
  -5  12  -4   16.50    7.60
  -6 -12  -4   16.70    7.70
  -6 -12  -4   29.20    6.60
  -6  12  -4   27.60    8.20
  -7 -12  -4   13.40    6.30
  -7 -12  -4   10.60    5.70
  -7  12  -4   12.50    7.50
  -8 -12  -4    4.70    4.40
  -8 -12  -4   -1.70    6.10
  -8  12  -4    9.30    6.40
  -9 -12  -4   11.00    6.50
  -9 -12  -4   29.00    9.60
  -9  12  -4   13.20    5.50
 -10 -12  -4   -1.70    7.10
  -9 -13   4  -11.10    4.40
  -9 -13   4   -1.70    6.10
   9  13  -4  -10.20   11.00
  -9  13   4   -2.30    6.70
  -8 -13   4   -4.50    4.40
  -8 -13   4    6.30    5.40
   8  13  -4   -8.30    9.30
  -8  13   4   -5.60    5.10
  -7 -13   4   -2.60    5.00
   7  13  -4   18.50   10.60
  -6 -13   4   29.40    6.70
  -6 -13   4   30.30    8.50
   6  13  -4   30.50   11.90
  -6  13   4   25.90    8.30
  -5 -13   4    2.70    3.90
  -5 -13   4    0.80    3.50
   5  13  -4    7.60    7.70
  -5  13   4    8.30    6.10
  -4 -13   4   -3.20    4.30
  -4 -13   4   -0.50    2.80
   4  13  -4    4.40    6.40
   4  13  -4    0.00    8.50
  -4  13   4   11.70    5.50
   3 -13  -4   23.30    3.20
  -3 -13   4   21.00    6.70
   3  13  -4   25.70    8.80
  -3  13   4   15.70    8.30
   3  13  -4   18.70   11.80
   2 -13  -4  132.39    6.80
   2 -13  -4  128.99   14.50
   2  13  -4  133.29   16.70
   2  13  -4  160.18   28.70
  -2  13   4  167.88   17.00
   1 -13  -4   87.99    6.60
   1 -13  -4  103.49    8.30
   1  13  -4   88.89   16.10
  -1  13   4  109.89   14.30
   1  13  -4  130.29   17.50
   0 -13  -4   35.30    5.90
   0  13  -4   55.39   13.20
   0  13   4   47.50   10.70
   0  13  -4   44.40   11.10
  -1 -13  -4    5.80    3.80
  -1  13  -4    8.80    6.10
  -1  13  -4  -11.40    7.00
   1  13   4    4.00    4.90
  -2 -13  -4   -4.00    2.80
   2  13   4   -0.40    5.00
  -2  13  -4   -1.80    6.70
  -2  13  -4   -0.30    4.30
  -3 -13  -4    5.00    3.00
  -3 -13  -4    8.20    4.70
   3  13   4   -1.20    4.60
  -3  13  -4   11.80    7.90
  -4 -13  -4   39.40    7.10
  -4 -13  -4   42.90    8.10
  -4  13  -4   33.40    9.20
   4  13   4   10.40    9.20
  -5 -13  -4   22.70    5.70
  -5 -13  -4    6.80    5.00
  -6 -13  -4    4.30    4.20
  -6 -13  -4   13.80    6.10
  -6  13  -4   -0.40    6.50
  -7 -13  -4   14.10    7.40
  -7 -13  -4   14.40    6.10
  -7  13  -4   46.60   11.10
  -8 -13  -4    9.40    4.60
  -8 -13  -4  -10.10    6.00
  -7  14   4   19.50    8.10
   7  14  -4   12.00   12.70
  -6 -14   4    0.70    4.90
  -6  14   4    1.10    6.20
   6  14  -4   -0.60   10.70
  -5 -14   4   -4.10    5.00
   5  14  -4   25.10   12.00
   5  14  -4   -5.90    6.60
  -5  14   4   10.60    6.90
   4  14  -4   11.90    7.60
  -4  14   4  -12.30    6.20
   4  14  -4   -4.70    9.30
  -3 -14   4   28.80    7.90
   3  14  -4   27.00    9.60
   3  14  -4   17.30   13.20
  -3  14   4   17.90    8.10
  -2 -14   4    7.00    5.70
   2 -14  -4   11.60    4.30
  -2  14   4   -3.80    5.80
   2  14  -4    2.10    9.30
   2  14  -4   19.20    7.60
   1 -14  -4   -1.10    2.80
   1  14  -4    2.50    4.80
  -1  14   4    0.50    6.30
   1  14  -4    0.10    8.50
   0 -14  -4    7.30    3.30
   0 -14  -4   13.90    4.60
   0  14  -4   29.60    8.80
   0  14   4   11.60    5.80
   0  14  -4    6.30    7.50
  -1 -14  -4    8.60    3.90
  -1 -14  -4    7.80    3.70
   1  14   4   11.30    7.80
  -1  14  -4    5.70    7.50
  -1  14  -4    7.30    8.80
  -2 -14  -4   -6.60    3.50
  -2 -14  -4    3.30    3.10
  -2  14  -4   -4.30    5.10
   2  14   4   12.50    8.00
  -2  14  -4   14.20    9.10
  -3 -14  -4   23.20   11.30
  -3 -14  -4   36.00    6.10
  -3  14  -4   38.00    9.90
   3  14   4   32.00   10.00
  -4 -14  -4   56.19    9.30
  -4 -14  -4   67.39    9.00
  -4  14  -4   69.99   13.90
   4  14   4   47.30   13.20
  -5 -14  -4   22.10    5.70
  -5 -14  -4   13.70    6.10
  -5  14  -4   10.00    5.80
  -6 -14  -4   -5.10    5.90
  -6 -14  -4   -1.50    4.20
  -3 -15   4   10.80    6.60
   3  15  -4   28.60   12.20
  -3  15   4   -0.90    6.70
  -2 -15   4   -9.20    4.40
   2  15  -4   18.50   11.30
  -2  15   4    1.60    5.70
   1  15  -4   37.50   12.40
  -1  15   4   -4.00    5.90
   0  15   4  -12.50    5.40
   0  15  -4   10.80   11.30
  -1 -15  -4   17.50    6.00
  -1  15  -4   11.40   14.40
   1  15   4    9.40    9.00
  -2 -15  -4   15.40    5.10
   2  15   4  -12.90    6.30
  -3 -15  -4    6.20    4.80
   3  15   4   38.90   10.50
  17   0  -5  -18.90   11.00
 -17   0   5   14.80   12.30
  16   0  -5   -6.50    7.50
 -16   0   5  -10.20    5.80
  15   0  -5   -4.20    7.20
 -15   0   5    5.80    6.60
  14   0  -5   -2.80    6.20
 -14   0   5    1.40    5.20
  13   0  -5   32.00    9.70
 -13   0   5   27.90    7.70
  12   0  -5   -3.20    4.40
 -11   0   5  263.27   18.80
  11   0  -5  263.07   20.70
  10   0  -5   -1.60    4.00
   9   0  -5 1330.97   48.80
  -9   0   5 1274.27   37.50
  -9   0   5 1279.47   41.20
   9   0  -5 1262.77   36.10
  -8   0   5    4.20    2.70
  -8   0   5    8.00    4.10
   8   0  -5    1.50    2.50
   8   0  -5   -1.20    3.80
  -7   0   5   22.60    5.00
   7   0  -5   28.30    5.70
  -7   0   5   25.00    5.00
   7   0  -5   27.40    4.60
   6   0  -5    0.40    1.60
  -6   0   5    0.30    2.10
   6   0  -5   -0.10    3.20
   6   0  -5    2.10    2.00
  -6   0   5    1.00    2.10
  -5   0   5  105.09    7.00
  -5   0   5  109.99    7.70
   5   0  -5  112.79    7.80
   5   0  -5  103.09    6.30
   4   0  -5    0.10    1.40
  -4   0   5   -1.10    1.40
  -4   0   5   -0.10    1.80
   3   0  -5  773.22   21.60
  -3   0   5  736.93   22.40
  -3   0   5  735.13   18.60
  -2   0   5    0.30    0.90
  -2   0   5   -0.40    1.20
   2   0  -5    1.70    1.30
   1   0  -5  369.56   13.80
  -1   0   5  368.36    9.70
   0   0  -5    0.60    1.60
   0   0   5    3.10    1.40
   0   0   5    1.60    0.50
  -1   0  -5 4542.75   81.79
   1   0   5 4405.36   94.19
  -1   0  -5 4469.55   92.49
   1   0   5 4436.66   86.79
  -2   0  -5    0.70    1.30
   2   0   5    1.30    2.10
   2   0   5    1.10    1.60
  -2   0  -5    1.70    2.30
  -3   0  -5 4028.20   88.49
   3   0   5 4080.09   87.99
  -3   0  -5 4026.30   82.39
   3   0   5 4044.20   88.29
   4   0   5    0.90    1.90
  -4   0  -5    2.00    1.90
  -4   0  -5   -0.10    1.80
   5   0   5  176.18   11.40
  -5   0  -5  163.78   15.40
  -5   0  -5  171.68   11.10
  -6   0  -5    7.00    4.10
  -6   0  -5    3.50    2.60
  -6   0  -5   -4.40    1.80
   6   0   5    0.90    2.00
  -7   0  -5    6.70    3.90
  -7   0  -5   -0.20    3.30
  -7   0  -5    1.80    3.10
   7   0   5    7.50    4.00
  -8   0  -5   -2.30    2.00
  -8   0  -5    5.00    5.20
  -8   0  -5    2.50    3.40
  -9   0  -5   29.10    6.80
  -9   0  -5   18.50    7.70
  -9   0  -5   19.20    6.40
 -10   0  -5   -0.30    5.10
 -10   0  -5    7.00    4.60
 -10   0  -5   -4.70    3.20
 -11   0  -5    2.40    4.00
 -12   0  -5   -5.20    2.70
 -12   0  -5    5.20    4.70
 -13   0  -5    9.20    4.90
 -13   0  -5    8.00    5.50
 -14   0  -5   -2.60    3.90
 -14   0  -5   -0.40    4.60
 -15   0  -5   22.50    9.10
 -16   0  -5   -7.50    8.70
  17  -1  -5    2.80   10.50
 -17   1   5    6.90    8.10
  17   1  -5  -13.90    9.90
 -16  -1   5    1.20    5.50
  16  -1  -5    3.60    9.00
 -16   1   5   19.50    9.60
  16   1  -5    8.70   10.60
 -15  -1   5   -0.30    5.00
  15  -1  -5    5.10    9.80
 -15   1   5    1.20    7.90
  15   1  -5  -11.40    6.30
  14  -1  -5  -10.80    6.40
 -14  -1   5    4.60    5.70
 -14   1   5    9.90    5.80
  14   1  -5   -4.30    5.60
 -13  -1   5    6.90    5.50
  13  -1  -5   11.00    7.30
  13   1  -5    7.60    6.70
 -13   1   5   14.20    6.40
 -12  -1   5    2.30    3.80
  12  -1  -5    3.90    4.00
 -12   1   5   -1.20    3.50
  12   1  -5   -1.90    5.30
 -11  -1   5   14.90    4.80
  11  -1  -5    6.90    5.30
  11   1  -5    6.60    4.70
 -11   1   5    3.90    4.10
  10  -1  -5  136.69   14.50
 -10  -1   5  152.18   13.40
  10   1  -5  156.28   16.90
 -10   1   5  144.19   13.50
   9  -1  -5   83.79    8.10
  -9  -1   5   78.59    9.80
   9  -1  -5   97.89   12.00
  -9   1   5   82.89    8.00
  -9   1   5   72.09    9.30
   9   1  -5   75.99   14.20
   9   1  -5   71.79    7.40
   8  -1  -5  695.83   23.10
   8  -1  -5  644.54   35.00
  -8  -1   5  724.63   26.40
  -8  -1   5  626.14   23.30
  -8   1   5  712.23   26.90
  -8   1   5  694.33   24.20
   8   1  -5  706.33   33.80
   7  -1  -5    5.00    4.30
  -7  -1   5    8.30    3.00
   7  -1  -5   11.80    3.70
  -7  -1   5    8.80    3.50
   7  -1  -5    8.20    3.00
   7   1  -5   10.60    5.00
  -7   1   5    8.90    6.40
  -7   1   5    7.80    2.80
   7   1  -5   14.00    3.60
   6  -1  -5 1148.29   31.80
  -6  -1   5 1072.09   30.50
  -6  -1   5 1058.69   30.60
   6  -1  -5 1132.89   28.90
   6  -1  -5 1118.09   36.70
  -6   1   5 1135.69   31.90
   6   1  -5 1163.88   47.10
   6   1  -5 1145.99   29.60
   6   1  -5 1084.89   32.30
  -6   1   5 1152.58   31.50
  -5  -1   5  549.25   17.90
  -5  -1   5  537.75   18.80
   5  -1  -5  539.75   18.60
   5  -1  -5  552.54   16.50
   5   1  -5  554.74   17.10
   5   1  -5  541.35   24.70
  -5   1   5  529.45   18.10
   5   1  -5  571.84   19.40
  -5   1   5  588.74   19.70
   4  -1  -5 5522.45  104.29
   4  -1  -5 5833.72  109.09
  -4  -1   5 5454.05  106.29
  -4  -1   5 5170.68  108.49
   4   1  -5 5328.27  108.19
  -4   1   5 5537.65  106.09
  -4   1   5 5722.33  110.49
   3  -1  -5  202.78    9.70
   3  -1  -5  191.78    6.90
  -3  -1   5  187.48    8.00
  -3  -1   5  189.88    9.70
  -3   1   5  195.28   10.10
  -3   1   5  196.28    7.50
   3   1  -5  203.08    9.40
  -2  -1   5  505.55   15.30
   2  -1  -5  504.05   17.00
  -2  -1   5  522.15   17.20
  -2   1   5  519.45   12.50
  -2   1   5  519.65   18.10
   2   1  -5  513.65   16.20
   1  -1  -5  101.29    7.10
  -1  -1   5  104.59    5.20
  -1  -1   5  112.59    7.40
   1   1  -5   99.49    6.50
  -1   1   5  108.39    7.80
   0  -1   5 1053.89   29.00
   0  -1   5 1086.99   23.10
   0  -1  -5 1040.20   29.40
   0   1  -5 1001.00   27.40
   0   1   5 1093.39   30.90
   0   1  -5 1049.09   23.40
   0   1   5 1067.29   22.80
   1  -1   5 2012.50   48.20
  -1  -1  -5 2118.49   41.20
  -1  -1  -5 2155.88   49.99
   1  -1   5 1917.11   43.90
   1   1   5 1979.30   41.90
  -1   1  -5 1951.00   40.60
  -1   1  -5 2043.10   47.30
  -2  -1  -5 2792.62   56.19
   2  -1   5 2828.92   62.99
  -2  -1  -5 2660.33   63.69
  -2   1  -5 2795.12   58.19
  -2   1  -5 2625.84   61.59
   2   1   5 2741.13   57.09
   2   1   5 2708.83   64.29
  -2   1  -5 2791.42   54.59
   3  -1   5 3999.40   83.89
  -3  -1  -5 3931.71   88.79
  -3  -1  -5 4091.29   80.99
   3  -1   5 4021.60   85.79
   3   1   5 3919.31   81.29
  -3   1  -5 3830.22   81.69
  -3   1  -5 4069.49   86.59
   3   1   5 3969.40   87.39
  -4  -1  -5 1010.50   28.70
  -4  -1  -5 1056.59   41.80
  -4  -1  -5 1020.90   33.80
   4  -1   5 1013.00   30.60
  -4   1  -5 1025.00   29.50
  -4   1  -5 1014.60   32.20
   4   1   5  955.20   28.50
  -5  -1  -5   30.10    8.20
   5  -1   5   19.30    4.60
  -5  -1  -5   15.20    4.70
  -5  -1  -5   28.20    5.60
  -5   1  -5   21.90    5.30
   5   1   5   25.00    4.90
  -5   1  -5   26.20    5.60
  -5   1  -5   26.00    7.90
   6  -1   5  395.76   19.30
  -6  -1  -5  389.96   21.10
  -6  -1  -5  352.96   17.70
  -6  -1  -5  352.46   23.60
  -6   1  -5  375.46   23.20
  -6   1  -5  378.06   19.90
   6   1   5  361.16   17.20
  -6   1  -5  367.36   17.90
  -7  -1  -5  150.08   15.80
   7  -1   5  174.98   13.50
  -7  -1  -5  149.88   12.00
  -7  -1  -5  143.49   13.30
  -7   1  -5  152.18   13.10
   7   1   5  146.59   11.20
  -7   1  -5  152.68   14.90
  -7   1  -5  144.09   11.70
  -8  -1  -5  204.78   16.50
  -8  -1  -5  209.28   15.00
   8  -1   5  194.48   14.50
  -8  -1  -5  220.78   18.80
  -8   1  -5  205.98   14.90
  -8   1  -5  163.88   15.80
  -8   1  -5  177.98   14.90
   8   1   5  200.98   13.70
  -9  -1  -5    0.90    5.00
  -9  -1  -5    2.50    3.40
  -9   1  -5    0.30    2.80
  -9   1  -5   -0.70    2.80
  -9   1  -5    4.00    4.60
 -10  -1  -5  101.49   13.10
 -10  -1  -5   98.79   11.80
 -10   1  -5   94.39   11.40
 -10   1  -5   82.19   12.30
 -10   1  -5  100.79   12.70
 -11  -1  -5    3.00    5.10
 -11   1  -5    0.80    5.80
 -11   1  -5   -0.70    3.60
 -11   1  -5    4.80    5.30
 -12  -1  -5    5.20    4.90
 -12  -1  -5    0.40    4.10
 -12   1  -5    1.30    4.40
 -12   1  -5   -3.20    2.90
 -13  -1  -5   72.49   14.90
 -13  -1  -5   96.09   12.80
 -13   1  -5   84.09   15.00
 -13   1  -5   75.69   12.50
 -14  -1  -5   -6.90    5.20
 -14  -1  -5   -7.10    3.90
 -14   1  -5   -5.40    5.40
 -14   1  -5   -5.60    4.80
 -15  -1  -5    2.40    6.70
 -15  -1  -5   12.30    7.10
 -15   1  -5    2.90    6.60
 -15   1  -5    0.60    5.50
 -16   1  -5    0.60    6.70
  17  -2  -5   -9.80   10.80
 -17   2   5   10.60    8.70
 -16  -2   5    5.40    6.00
  16  -2  -5   23.90   12.00
 -16   2   5   12.30    8.90
  16   2  -5   23.30   11.60
 -15  -2   5   11.00    5.60
  15  -2  -5    8.10    6.40
  15   2  -5    3.70    9.30
 -15   2   5    9.50    5.30
  14  -2  -5    4.30    6.20
 -14  -2   5    9.70    6.50
  14   2  -5   10.60    8.40
 -14   2   5   10.20    6.20
  13  -2  -5    2.70    6.40
 -13  -2   5    5.60    4.60
  13   2  -5   -3.50    6.20
 -13   2   5    4.20    5.10
 -12  -2   5  100.39   12.20
  12  -2  -5   86.99   12.30
 -12   2   5   86.29   11.60
  12   2  -5   67.19   15.60
  11  -2  -5   76.59   11.30
 -11  -2   5   82.29   10.90
 -11   2   5   82.79   12.50
  11   2  -5   77.39   15.10
  10  -2  -5  155.18   15.10
 -10  -2   5  151.48   13.60
 -10   2   5  158.98   14.30
   9  -2  -5  381.26   16.90
   9  -2  -5  323.97   21.50
  -9  -2   5  383.66   19.70
  -9   2   5  341.57   16.70
   9   2  -5  334.47   24.60
   9   2  -5  419.26   25.50
  -9   2   5  381.06   20.30
  -8  -2   5   15.60    4.80
   8  -2  -5   14.70    4.10
  -8  -2   5   13.80    3.80
   8  -2  -5    8.50    3.20
   8  -2  -5   14.00    5.30
  -8   2   5   14.20    3.90
   8   2  -5   12.50    6.20
   8   2  -5   11.10    3.40
  -8   2   5   14.70    4.80
  -7  -2   5  548.95   20.70
   7  -2  -5  530.15   18.50
   7  -2  -5  491.35   19.90
   7  -2  -5  509.35   23.80
  -7  -2   5  556.24   20.20
  -7   2   5  523.85   19.80
  -7   2   5  540.05   21.70
   7   2  -5  543.45   19.10
   7   2  -5  527.95   28.20
   6  -2  -5  302.97   12.20
  -6  -2   5  290.47   13.40
  -6  -2   5  289.37   13.40
   6  -2  -5  297.57   13.70
   6   2  -5  287.37   14.20
   6   2  -5  302.97   13.00
  -6   2   5  293.47   14.10
   6   2  -5  292.17   19.50
  -6   2   5  283.47   13.50
   5  -2  -5    3.80    2.10
  -5  -2   5    5.20    2.20
   5  -2  -5    3.10    1.90
  -5  -2   5    6.30    2.40
  -5   2   5    4.90    2.20
   5   2  -5    6.50    2.90
  -5   2   5    7.40    2.80
   5   2  -5    6.30    3.20
  -4  -2   5 4156.08   85.39
   4  -2  -5 4195.78   85.19
  -4  -2   5 4052.09   88.49
  -4  -2   5 4193.18   83.79
   4  -2  -5 4193.68   80.59
  -4   2   5 4273.37   87.39
   4   2  -5 4248.57   96.29
   4   2  -5 4213.58   85.29
  -4   2   5 4189.78   83.29
  -3  -2   5   69.19    5.10
  -3  -2   5   81.29    7.50
   3  -2  -5   74.19    3.90
  -3  -2   5   89.29    6.50
   3  -2  -5   81.59    6.20
  -3   2   5   81.39    6.70
  -3   2   5   71.39    4.70
   3   2  -5   76.29    5.70
  -2  -2   5   28.20    3.60
   2  -2  -5   22.10    3.80
  -2  -2   5   30.10    4.50
  -2   2   5   23.40    4.40
   2   2  -5   32.00    3.70
  -2   2   5   27.40    2.20
  -1  -2   5  880.01   24.30
   1  -2  -5  961.50   26.60
  -1  -2   5  871.41   22.50
  -1   2   5  898.61   19.10
  -1   2   5  822.52   26.30
  -1   2   5  888.01   16.80
   1   2  -5  806.22   22.40
   1   2  -5  868.61   23.10
   0  -2  -5  145.69    9.40
   0  -2   5  124.69    8.00
   0  -2   5  134.19    6.60
   0   2   5  144.69    9.80
   0   2   5  140.89    4.70
   0   2   5  141.09    4.30
   0   2  -5  135.79    7.60
   0   2  -5  137.19    6.90
  -1  -2  -5  948.91   29.00
  -1  -2  -5  893.11   18.90
  -1  -2  -5  877.11   19.80
   1  -2   5  915.81   22.40
   1  -2   5  915.81   24.90
   1  -2   5  866.31   26.00
  -1   2  -5  904.61   22.80
  -1   2  -5  914.51   25.20
   1   2   5  922.81   29.20
   1   2   5  920.01   20.30
  -2  -2  -5  629.14   23.70
  -2  -2  -5  639.94   16.00
   2  -2   5  615.34   20.30
   2  -2   5  661.03   21.90
  -2  -2  -5  643.64   17.20
   2   2   5  598.64   16.80
  -2   2  -5  632.94   17.90
   2   2   5  613.34   23.50
  -2   2  -5  621.24   20.70
  -3  -2  -5   15.90    3.40
  -3  -2  -5   15.60    6.40
  -3  -2  -5   16.50    3.10
   3  -2   5   18.80    4.30
  -3  -2  -5   23.40    5.60
   3  -2   5   24.80    5.00
  -3   2  -5   23.00    4.60
   3   2   5   23.50    4.10
   3   2   5   18.50    4.60
  -3   2  -5   23.60    3.80
  -3   2  -5   20.30    4.30
   4  -2   5  985.30   31.00
  -4  -2  -5  979.10   27.90
  -4  -2  -5  996.50   41.40
  -4   2  -5 1010.60   31.10
  -4   2  -5  977.30   29.30
   4   2   5  945.51   26.70
  -5  -2  -5  155.78   15.00
   5  -2   5  143.49   11.10
  -5  -2  -5  140.69   12.10
  -5  -2  -5  142.79    9.90
   5   2   5  151.98    9.40
  -5   2  -5  130.49   10.40
  -5   2  -5  124.99    9.80
   6  -2   5 1105.99   36.70
  -6  -2  -5 1057.79   38.50
  -6  -2  -5 1074.79   45.10
   6   2   5 1063.89   31.60
  -6   2  -5 1104.19   34.90
  -6   2  -5 1118.49   41.60
  -7  -2  -5   46.40    8.90
  -7  -2  -5   40.30    7.70
   7  -2   5   51.69    8.80
  -7  -2  -5   41.70   10.50
  -7   2  -5   43.10    9.10
  -7   2  -5   48.10    8.30
  -7   2  -5   64.09    9.70
   7   2   5   47.30    7.20
  -8  -2  -5  206.88   19.60
  -8  -2  -5  258.27   28.10
  -8  -2  -5  203.98   14.90
   8   2   5  206.68   13.40
  -8   2  -5  210.88   17.30
  -8   2  -5  218.48   15.60
  -8   2  -5  217.48   16.20
  -9  -2  -5   23.00    7.70
  -9   2  -5   32.30    7.90
  -9   2  -5   31.00    7.80
  -9   2  -5   30.70    7.00
 -10  -2  -5   72.89   13.90
 -10  -2  -5   63.29   11.20
 -10   2  -5   87.79   11.60
 -10   2  -5   68.59   12.00
 -10   2  -5   72.29   12.20
 -11  -2  -5   27.80    8.40
 -11   2  -5   35.60    8.40
 -11   2  -5   49.80    9.50
 -11   2  -5   41.80    9.30
 -12  -2  -5    0.10    3.80
 -12  -2  -5   -6.00    4.70
 -12   2  -5    9.50    7.80
 -12   2  -5    4.50    4.50
 -12   2  -5   -3.50    3.40
 -13  -2  -5   -2.40    3.90
 -13  -2  -5   10.40    6.80
 -13   2  -5    8.10    6.60
 -13   2  -5    9.60    7.50
 -14  -2  -5   -0.80    6.10
 -14  -2  -5    4.10    6.40
 -14   2  -5    0.60    4.90
 -14   2  -5   11.50    7.40
 -15  -2  -5   -1.60    6.80
 -15  -2  -5    6.70    6.00
 -15   2  -5   -8.60    5.70
 -15   2  -5   -5.40    6.30
 -16  -3   5   31.70   10.10
  16  -3  -5   -0.10   10.20
 -16   3   5    3.80    7.10
  16   3  -5    5.40    9.60
  15  -3  -5   -7.50    6.90
  15   3  -5    0.60    8.50
 -15   3   5   -4.10    5.10
 -14  -3   5    4.10    6.30
  14  -3  -5    4.90    5.00
  14   3  -5    2.20    6.50
 -14   3   5   10.90    6.30
  13  -3  -5   49.80   11.10
 -13  -3   5   42.00   10.30
  13   3  -5   46.60   13.70
 -13   3   5   45.30    9.70
  12  -3  -5   19.80    6.50
 -12  -3   5   20.40    7.10
 -12   3   5   14.50    5.60
  12   3  -5   11.20    7.60
 -11  -3   5   72.09   12.30
  11  -3  -5   66.49   10.00
  11   3  -5   77.49   16.20
 -11   3   5   73.99   12.10
  10  -3  -5   83.79   12.30
 -10  -3   5   88.49   10.50
  10   3  -5   94.39   14.20
 -10   3   5   71.09    9.30
  -9  -3   5  264.47   16.50
   9  -3  -5  271.17   14.40
   9  -3  -5  262.57   17.70
   9   3  -5  257.67   26.00
  -9   3   5  244.18   14.00
  -9   3   5  255.37   16.50
  -8  -3   5  243.58   14.40
  -8  -3   5  228.48   13.10
   8  -3  -5  239.18   15.90
   8  -3  -5  262.97   13.20
   8  -3  -5  247.58   14.30
  -8   3   5  247.08   15.00
   8   3  -5  241.18   13.00
  -8   3   5  235.78   15.60
   8   3  -5  228.98   20.30
   7  -3  -5    2.20    1.90
   7  -3  -5    1.50    2.90
  -7  -3   5    6.30    3.40
  -7  -3   5    2.60    2.60
   7  -3  -5    1.00    1.90
  -7   3   5    2.10    2.60
   7   3  -5   -1.00    3.60
  -7   3   5    2.40    2.00
  -6  -3   5   71.69    6.70
   6  -3  -5   58.59    5.90
   6  -3  -5   58.69    5.30
  -6  -3   5   67.49    6.20
  -6  -3   5   64.49    7.50
  -6   3   5   58.19    6.10
  -6   3   5   67.29    6.80
   6   3  -5   63.49    9.60
   5  -3  -5  579.14   19.90
   5  -3  -5  573.24   19.40
  -5  -3   5  603.54   23.20
  -5  -3   5  578.44   19.50
  -5  -3   5  568.84   19.30
   5   3  -5  599.54   21.00
  -5   3   5  571.34   20.50
   5   3  -5  583.84   28.00
  -5   3   5  579.34   19.40
  -4  -3   5 1035.80   31.00
  -4  -3   5 1009.10   27.10
   4  -3  -5 1017.40   24.00
   4  -3  -5 1050.09   27.80
  -4  -3   5  976.40   27.40
   4   3  -5 1061.09   37.80
   4   3  -5  980.00   27.50
  -4   3   5  986.30   25.70
  -4   3   5 1026.90   29.50
   3  -3  -5 1236.18   31.60
  -3  -3   5 1194.78   33.10
   3  -3  -5 1206.38   25.60
  -3  -3   5 1224.08   30.90
  -3   3   5 1261.87   33.70
  -3   3   5 1209.18   27.10
   3   3  -5 1198.58   30.10
   2  -3  -5  291.27    6.80
   2  -3  -5  297.07   12.80
  -2  -3   5  279.27   12.50
  -2  -3   5  292.07   13.50
  -2   3   5  303.77   10.50
   2   3  -5  305.17   11.10
  -2   3   5  317.77   14.50
  -2   3   5  287.17    7.40
   2   3  -5  317.47   13.80
  -1  -3   5  433.76   15.00
  -1  -3   5  434.16   15.50
   1  -3  -5  426.96   16.60
   1   3  -5  432.86   15.90
  -1   3   5  447.86   18.20
  -1   3   5  427.86   12.50
   1   3  -5  432.36   13.60
   0  -3   5  443.46   15.00
   0  -3  -5  422.56   17.50
   0  -3  -5  446.16   11.90
   0  -3   5  437.36   15.50
   0   3  -5  420.26   13.80
   0   3   5  416.36   12.30
   0   3  -5  443.96   15.50
   0   3   5  458.85   18.80
  -1  -3  -5    7.30    1.50
   1  -3   5    3.20    2.20
   1  -3   5    5.80    2.60
  -1  -3  -5   10.60    1.90
  -1  -3  -5   10.90    3.80
   1  -3   5    9.80    2.60
   1   3   5   12.00    3.90
  -1   3  -5    9.20    2.60
  -1   3  -5    8.90    2.50
   1   3   5    7.50    1.20
   1   3   5   11.10    2.20
  -2  -3  -5  207.58    8.50
  -2  -3  -5  231.08   18.30
   2  -3   5  219.68   11.20
  -2  -3  -5  224.98    8.70
   2  -3   5  185.48   10.80
  -2  -3  -5  216.78   13.60
  -2   3  -5  229.18   10.70
  -2   3  -5  208.28   10.10
   2   3   5  223.08   13.40
   2   3   5  198.98    7.20
  -3  -3  -5 2494.25   62.29
  -3  -3  -5 2388.56   72.09
  -3  -3  -5 2414.96   51.89
  -3  -3  -5 2405.16   52.49
   3  -3   5 2140.39   66.39
   3  -3   5 2455.35   57.89
   3   3   5 2393.46   49.80
  -3   3  -5 2458.05   56.29
  -3   3  -5 2519.65   55.89
  -3   3  -5 2483.95   53.99
   4  -3   5  527.75   21.60
  -4  -3  -5  567.14   24.70
  -4  -3  -5  550.14   19.20
  -4  -3  -5  539.65   29.80
  -4   3  -5  504.35   20.00
  -4   3  -5  528.65   18.70
   4   3   5  522.15   16.70
  -4   3  -5  529.35   20.30
  -5  -3  -5  680.83   35.10
  -5  -3  -5  722.33   24.50
   5  -3   5  748.93   28.10
  -5  -3  -5  734.33   24.90
  -5  -3  -5  799.42   31.60
  -5   3  -5  721.53   26.00
  -5   3  -5  744.73   26.30
   5   3   5  703.93   21.90
   6  -3   5  251.67   16.10
  -6  -3  -5  206.38   22.00
  -6  -3  -5  215.18   16.40
  -6   3  -5  221.58   14.00
  -6   3  -5  216.48   14.00
  -6   3  -5  197.78   15.50
   6   3   5  209.38   11.30
  -7  -3  -5  301.77   17.40
  -7  -3  -5  302.07   20.20
   7  -3   5  325.37   19.00
  -7  -3  -5  350.56   24.20
  -7   3  -5  336.97   18.40
  -7   3  -5  304.77   17.70
   7   3   5  305.27   14.90
  -7   3  -5  289.47   19.40
  -8  -3  -5    2.90    3.90
  -8  -3  -5    8.80    4.40
   8   3   5    6.50    3.90
  -8   3  -5    8.40    5.20
  -8   3  -5    8.30    4.00
  -8   3  -5    8.60    3.90
  -9  -3  -5   -3.80    2.80
  -9   3  -5    3.10    5.20
  -9   3  -5    4.70    3.80
  -9   3  -5   -1.60    3.40
 -10  -3  -5   13.00    6.00
 -10   3  -5   15.00    6.20
 -10   3  -5    7.10    5.90
 -11  -3  -5    2.40    5.30
 -11   3  -5   -3.60    4.20
 -11   3  -5    4.20    4.80
 -11   3  -5    3.90    4.10
 -12  -3  -5    3.40    4.50
 -12   3  -5   -7.60    2.90
 -12   3  -5   -2.80    6.00
 -12   3  -5   -3.20    4.00
 -13  -3  -5    8.20    7.30
 -13  -3  -5   13.20    6.60
 -13   3  -5   44.10   11.90
 -13   3  -5   14.00    6.00
 -13   3  -5   14.50    6.20
 -14  -3  -5   13.20    7.00
 -14  -3  -5    0.10    6.60
 -14   3  -5   -2.50    7.30
 -14   3  -5   -8.80    5.50
 -15  -3  -5   10.20    7.80
 -15  -3  -5    3.00    7.30
 -15   3  -5    5.00    5.30
 -15   3  -5   12.60    8.20
 -16  -4   5   -4.90    6.10
  16   4  -5   -7.20    9.50
 -16   4   5   18.50    6.90
  15  -4  -5    5.30    6.70
 -15  -4   5   -1.70    7.40
  15   4  -5   -6.20    8.30
 -15   4   5   -2.10    5.50
  14  -4  -5    5.90    6.20
 -14  -4   5    2.80    6.60
 -14   4   5   24.40    7.70
  14   4  -5    7.20    8.80
  13  -4  -5   32.90    8.80
 -13  -4   5   39.20   10.00
 -13   4   5   32.60    9.30
  13   4  -5    4.50    9.70
 -12  -4   5    6.50    4.60
  12  -4  -5    1.70    4.80
  12   4  -5   -3.10    5.40
 -12   4   5   -6.60    3.30
 -11  -4   5    2.80    3.90
  11  -4  -5   -0.50    4.30
 -11   4   5   -5.30    3.60
  10  -4  -5   44.00    8.70
 -10  -4   5   52.49    9.20
  10   4  -5   46.90   12.20
 -10   4   5   51.79    9.30
   9  -4  -5    3.70    4.30
   9  -4  -5    7.20    3.20
  -9  -4   5    7.20    4.20
   9   4  -5   15.30    7.70
  -9   4   5    5.20    3.60
  -9   4   5    7.50    3.20
   8  -4  -5    7.90    4.00
  -8  -4   5   14.80    5.50
   8  -4  -5   11.40    3.90
  -8  -4   5   13.60    4.60
  -8  -4   5    9.30    3.90
   8  -4  -5   15.70    4.30
  -8   4   5   11.90    4.40
   8   4  -5   11.30    6.30
  -8   4   5    8.80    4.60
  -7  -4   5  796.42   30.80
  -7  -4   5  744.23   25.10
  -7  -4   5  755.42   26.00
   7  -4  -5  718.43   24.80
   7  -4  -5  738.13   24.00
   7  -4  -5  725.83   26.50
   7   4  -5  756.72   36.80
  -7   4   5  749.42   26.20
  -7   4   5  737.53   25.40
  -6  -4   5   58.49    7.40
  -6  -4   5   53.69    5.70
  -6  -4   5   57.29    6.40
   6  -4  -5   49.00    5.20
   6  -4  -5   50.89    5.60
  -6   4   5   48.40    5.80
  -6   4   5   52.89    6.10
   6   4  -5   60.19   12.00
  -5  -4   5   34.40    5.30
   5  -4  -5   43.40    4.80
   5  -4  -5   37.90    4.20
  -5  -4   5   42.50    7.40
  -5  -4   5   40.50    4.70
   5   4  -5   48.50   10.10
  -5   4   5   39.00    5.30
  -5   4   5   35.50    4.40
   4  -4  -5   60.09    5.50
  -4  -4   5   61.99    5.50
   4  -4  -5   59.89    4.40
  -4  -4   5   55.89    5.40
  -4  -4   5   59.09    6.90
   4   4  -5   65.69    9.60
   4   4  -5   59.99    5.70
  -4   4   5   60.69    4.70
  -4   4   5   44.30    5.40
   3  -4  -5  982.60   27.10
   3  -4  -5  963.50   21.90
  -3  -4   5  976.90   29.70
  -3  -4   5  936.61   25.90
   3   4  -5  999.20   36.30
   3   4  -5  960.00   31.10
  -3   4   5  973.20   22.10
  -3   4   5  959.70   25.90
   3   4  -5  925.91   25.40
  -3   4   5  955.90   29.10
   2  -4  -5   13.30    3.30
   2  -4  -5   17.20    1.60
  -2  -4   5   11.50    3.30
  -2  -4   5   11.20    3.30
   2   4  -5   18.30    3.10
  -2   4   5   13.50    3.70
  -2   4   5   16.00    3.10
   2   4  -5    8.20    3.00
   2   4  -5    8.80    4.40
  -1  -4   5  925.81   26.50
   1  -4  -5  904.11   27.00
  -1  -4   5  867.31   23.70
   1   4  -5  882.41   26.90
   1   4  -5  904.71   22.10
  -1   4   5  868.91   28.50
  -1   4   5  859.71   23.10
   0  -4   5 1397.96   33.90
   0  -4  -5 1337.87   38.00
   0  -4  -5 1397.46   31.50
   0  -4   5 1394.56   35.50
   0   4   5 1381.76   32.70
   0   4  -5 1388.46   36.50
   0   4   5 1488.85   40.40
   0   4  -5 1405.36   31.30
  -1  -4  -5  545.15   21.80
  -1  -4  -5  522.05   13.10
  -1  -4  -5  525.65   28.10
  -1  -4  -5  535.95   15.60
   1  -4   5  518.75   19.20
   1  -4   5  505.85   17.20
   1  -4   5  536.05   18.10
   1   4   5  519.35   16.50
   1   4   5  517.75   21.70
  -1   4  -5  502.15   18.40
  -1   4  -5  519.35   15.30
  -2  -4  -5  128.49   10.80
  -2  -4  -5  131.89    6.60
   2  -4   5  122.09    9.20
  -2  -4  -5  140.99    7.50
   2  -4   5  128.59    8.10
  -2  -4  -5  133.49   14.20
   2   4   5  128.19   10.60
  -2   4  -5  129.69    7.40
  -2   4  -5  130.79    8.80
   2   4   5  133.99    5.40
  -3  -4  -5 4197.38   95.89
  -3  -4  -5 3988.40  105.49
  -3  -4  -5 4143.59   82.89
   3  -4   5 4077.09   89.59
  -3   4  -5 4144.39   84.19
  -3   4  -5 4130.19   86.49
   3   4   5 4001.70   78.99
   4  -4   5   27.70    5.80
  -4  -4  -5   35.60    5.40
  -4  -4  -5   29.30    6.90
  -4  -4  -5   33.20    8.80
  -4  -4  -5   30.60    5.10
  -4   4  -5   25.20    4.20
  -4   4  -5   37.80    6.50
   4   4   5   28.20    4.00
  -4   4  -5   30.90    5.40
  -5  -4  -5  754.12   25.50
  -5  -4  -5  785.52   32.00
  -5  -4  -5  741.03   44.50
  -5  -4  -5  728.03   24.80
   5   4   5  730.23   21.80
  -5   4  -5  751.32   27.00
  -5   4  -5  749.62   25.60
  -5   4  -5  748.33   25.40
  -6  -4  -5    2.20    3.60
  -6  -4  -5    7.60    3.70
   6  -4   5   10.00    4.30
  -6  -4  -5   17.60    7.80
  -6  -4  -5   15.70    4.20
  -6   4  -5    8.10    3.40
  -6   4  -5    6.30    3.20
   6   4   5    6.30    3.10
  -6   4  -5   13.40    4.60
  -6   4  -5    5.10    4.20
  -7  -4  -5   36.80    6.70
  -7  -4  -5   35.70    7.30
  -7  -4  -5   33.90    8.80
  -7   4  -5   43.80    8.50
  -7   4  -5   41.90    7.90
   7   4   5   34.20    6.00
  -7   4  -5   45.90    8.40
  -8  -4  -5   82.39   10.30
  -8  -4  -5   70.49   10.20
  -8  -4  -5   74.19   12.80
  -8   4  -5   68.29    8.90
   8   4   5   72.89    7.90
  -8   4  -5   65.99   10.00
  -8   4  -5   69.49    9.00
  -9  -4  -5  105.89   14.30
  -9  -4  -5  113.49   13.10
  -9  -4  -5  112.69   14.00
  -9   4  -5   97.79   11.60
  -9   4  -5   97.09   10.70
  -9   4  -5  106.49   11.70
 -10  -4  -5   29.30    9.00
 -10  -4  -5   31.40    8.60
 -10   4  -5   39.70    8.80
 -10   4  -5   39.30    8.90
 -10   4  -5   35.50    7.90
 -11  -4  -5   50.29   10.80
 -11  -4  -5   76.99   13.20
 -11   4  -5   84.89   10.40
 -11   4  -5   58.69   10.80
 -11   4  -5   56.29   10.20
 -12  -4  -5    8.20    6.90
 -12  -4  -5   14.10    6.90
 -12   4  -5   22.10    7.90
 -12   4  -5    8.10    6.70
 -12   4  -5    2.80    5.50
 -13  -4  -5    7.10    5.70
 -13  -4  -5    2.50    6.20
 -13   4  -5    9.70    6.10
 -13   4  -5   -4.30    5.00
 -14  -4  -5   -1.20    6.40
 -14  -4  -5  -11.50    5.50
 -14   4  -5    0.70    4.80
 -15  -4  -5    9.80    8.30
 -15  -4  -5   24.40    9.90
 -15   4  -5   15.70    8.20
  16   5  -5  -26.30   10.80
 -16   5   5    4.50    5.60
  15  -5  -5   -6.00    8.40
 -15  -5   5   18.10    7.30
 -15   5   5    5.90    5.90
 -14  -5   5   12.50    6.60
 -14   5   5   18.30    6.80
  14   5  -5    7.40   10.20
  13  -5  -5   33.30    7.60
 -13  -5   5   21.00    7.70
 -13   5   5   31.50    7.80
  13   5  -5   36.30   14.00
  12  -5  -5   -7.50    3.70
 -12  -5   5   -1.30    3.50
  12   5  -5    5.60    6.20
 -11  -5   5   20.20    6.90
  11  -5  -5   22.50    5.10
  11   5  -5   12.60    7.00
 -11   5   5   18.30    6.30
 -10  -5   5  195.88   17.70
  10  -5  -5  180.88   12.40
  10   5  -5  156.98   19.70
 -10   5   5  206.58   23.70
   9  -5  -5   52.09    7.20
   9  -5  -5   63.59    7.40
  -9  -5   5   46.10    8.50
  -9   5   5   54.99    9.30
  -9   5   5   57.39    7.60
   9   5  -5   45.70   13.00
   8  -5  -5   13.00    4.30
  -8  -5   5   11.10    4.60
   8  -5  -5   11.90    3.90
   8  -5  -5   17.70    4.50
  -8   5   5   11.70    4.30
   8   5  -5    8.90    6.80
   7  -5  -5   48.20    6.20
  -7  -5   5   52.19    6.80
   7  -5  -5   58.89    6.60
  -7  -5   5   47.90    6.30
  -7  -5   5   65.59    8.60
  -7   5   5   58.09    6.60
   7   5  -5   51.19   12.50
  -6  -5   5   19.50    4.20
   6  -5  -5   22.10    4.50
  -6  -5   5   21.80    5.70
   6  -5  -5   22.40    4.30
  -6   5   5   20.00    4.50
   6   5  -5   26.90    8.90
  -6   5   5   23.30    4.50
   5  -5  -5  655.33   20.60
  -5  -5   5  674.53   22.70
   5  -5  -5  632.94   20.80
  -5  -5   5  687.13   26.60
  -5  -5   5  677.43   21.90
  -5   5   5  656.53   23.40
  -5   5   5  664.43   20.50
   5   5  -5  636.14   32.30
  -4  -5   5  364.66   14.30
   4  -5  -5  366.36   14.40
   4  -5  -5  333.47   12.50
  -4  -5   5  359.46   15.00
  -4  -5   5  343.97   17.40
  -4   5   5  357.86   15.30
  -4   5   5  367.86   16.50
  -4   5   5  345.37   12.30
   4   5  -5  351.86   22.30
   3  -5  -5    4.30    2.10
  -3  -5   5    4.00    2.10
   3  -5  -5    2.90    1.40
  -3  -5   5   -0.40    1.90
   3   5  -5    3.70    3.30
  -3   5   5    5.10    2.70
  -3   5   5    0.50    1.80
   3   5  -5    2.10    3.40
  -2  -5   5    0.40    1.60
   2  -5  -5    4.20    1.40
   2  -5  -5    6.00    2.40
  -2  -5   5    4.40    2.20
  -2   5   5    4.50    2.30
   2   5  -5    1.70    3.30
   2   5  -5    4.80    2.60
  -2   5   5    5.00    2.70
   2   5  -5    5.40    2.00
   1  -5  -5    5.10    1.10
   1  -5  -5    6.80    2.80
  -1  -5   5    5.50    2.80
   1  -5  -5    4.30    0.90
  -1  -5   5    2.20    1.70
   1  -5  -5    6.80    3.60
  -1   5   5    3.70    1.90
   1   5  -5    4.20    2.70
  -1   5   5    6.10    3.40
   1   5  -5    6.60    3.50
   1   5  -5    4.30    1.60
   0  -5  -5 1852.41   58.99
   0  -5  -5 1893.31   41.80
   0  -5  -5 1783.22   35.60
   0  -5  -5 1695.63   46.60
   0  -5   5 1823.52   41.40
   0  -5   5 1845.32   45.80
   0  -5  -5 1801.22   35.40
   0   5   5 1871.01   43.30
   0   5  -5 1827.62   46.90
   0   5  -5 1850.41   38.20
   0   5   5 1934.61   49.60
   1  -5   5 2460.95   52.09
  -1  -5  -5 2422.86   52.39
   1  -5   5 2400.76   57.29
  -1  -5  -5 2415.26   59.99
   1  -5   5 2330.07   55.49
  -1  -5  -5 2528.45   72.79
  -1  -5  -5 2394.16   47.40
   1   5   5 2303.37   59.69
  -1   5  -5 2377.46   48.20
  -1   5  -5 2410.06   57.29
   1   5   5 2333.57   53.79
   2  -5   5   81.89    7.90
   2  -5   5   73.09    5.70
   2  -5   5   63.29    6.40
  -2  -5  -5   77.99   10.30
  -2  -5  -5   66.29    5.70
  -2  -5  -5   66.29    4.80
  -2  -5  -5   72.89   10.60
   2   5   5   64.19    7.50
  -2   5  -5   82.89    7.90
  -2   5  -5   69.49    4.70
   2   5   5   74.29    6.60
  -3  -5  -5  155.08   16.00
   3  -5   5  141.89   10.90
  -3  -5  -5  155.58    9.30
  -3  -5  -5  153.38    8.40
  -3  -5  -5  181.08   13.70
  -3   5  -5  153.78   10.50
  -3   5  -5  157.08    8.00
  -4  -5  -5   90.39    7.60
  -4  -5  -5   87.59    9.80
  -4  -5  -5   92.79    7.30
   4  -5   5   95.49   10.50
   4   5   5   91.59    5.90
  -4   5  -5   79.99    7.80
  -4   5  -5   83.59    6.60
   5  -5   5   79.19    8.80
  -5  -5  -5   66.39   12.70
  -5  -5  -5   74.99    9.80
  -5  -5  -5   87.29    8.00
  -5  -5  -5   88.99    7.80
  -5   5  -5   91.49    8.80
  -5   5  -5   75.19    7.10
   5   5   5   77.79    6.20
  -5   5  -5   72.29    8.00
  -6  -5  -5    1.50    2.90
  -6  -5  -5   -0.10    2.90
  -6  -5  -5   -3.00    3.00
  -6   5  -5    1.20    3.00
  -6   5  -5    6.40    4.40
  -6   5  -5    5.60    3.60
  -6   5  -5   -1.40    2.80
   6   5   5    6.20    2.60
  -7  -5  -5  112.19   13.60
  -7  -5  -5   89.89   11.00
  -7  -5  -5   85.69    9.70
  -7   5  -5   87.29    9.20
   7   5   5   94.69    8.00
  -7   5  -5  100.49   10.40
  -7   5  -5   90.29    9.20
  -8  -5  -5   76.79    8.90
  -8  -5  -5   64.39   12.50
  -8  -5  -5   61.39   10.10
  -8   5  -5   53.99    8.90
   8   5   5   57.59    6.50
  -8   5  -5   48.50    8.20
  -8   5  -5   57.69    9.30
  -8   5  -5   68.29    9.10
  -9  -5  -5  175.78   20.10
  -9  -5  -5  193.98   15.50
  -9   5  -5  183.88   14.70
  -9   5  -5  170.38   14.00
  -9   5  -5  175.98   13.10
 -10  -5  -5    5.30    3.80
 -10  -5  -5   13.90    5.30
 -10   5  -5    1.10    3.50
 -10   5  -5    0.40    3.40
 -10   5  -5    0.70    4.50
 -11  -5  -5    5.10    5.10
 -11   5  -5    8.80    4.90
 -11   5  -5  -10.80    5.30
 -11   5  -5    4.00    4.40
 -12  -5  -5   14.60    7.70
 -12  -5  -5   -0.40    5.30
 -12   5  -5    6.30    6.00
 -12   5  -5   -4.30    3.70
 -12   5  -5   -7.60    7.10
 -13  -5  -5    8.20    5.60
 -13  -5  -5    3.80    6.00
 -13   5  -5   12.50    7.60
 -14  -5  -5   -0.50    6.80
 -14  -5  -5   13.40    7.60
 -14   5  -5   14.00    7.20
 -14   5  -5    6.50    5.60
 -15  -5  -5   -5.60    6.80
 -15   5  -5   10.10    7.80
 -15  -6   5   -4.70    4.20
 -15   6   5   15.50    6.80
  15   6  -5    7.10    8.30
  14   6  -5    3.60    9.70
 -14   6   5   -1.80    4.40
 -13  -6   5    6.90    6.00
  13  -6  -5    5.80    4.20
  13   6  -5   -3.20    7.50
 -13   6   5   -2.20    4.80
  12  -6  -5    9.10    4.40
 -12  -6   5   10.90    5.90
 -12   6   5    3.80    5.40
  12   6  -5    6.70    7.80
  11  -6  -5    6.30    4.10
  11   6  -5    2.30    6.20
 -11   6   5    1.20    4.00
 -10  -6   5    8.00    5.00
  10  -6  -5   20.80    4.70
  10   6  -5    0.90    4.50
 -10   6   5   12.50    4.60
   9  -6  -5    2.70    3.00
  -9  -6   5    5.60    4.10
  -9   6   5    4.90    4.10
  -9   6   5    7.90    3.60
   9   6  -5   16.80    7.50
   8  -6  -5    7.60    3.30
   8  -6  -5   10.10    3.80
   8  -6  -5    9.50    4.00
  -8  -6   5    5.80    3.30
  -8   6   5   10.20    3.90
   8   6  -5   14.20    6.40
   7  -6  -5   32.00    5.80
   7  -6  -5   21.70    4.90
  -7  -6   5   20.90    4.90
  -7  -6   5   21.20    5.60
   7   6  -5   28.10   10.40
  -7   6   5   30.20    5.90
  -7   6   5   27.70    6.30
  -6  -6   5   52.39    6.80
   6  -6  -5   57.79    6.10
  -6  -6   5   58.69    9.70
  -6  -6   5   44.80    5.80
   6  -6  -5   50.89    5.90
  -6   6   5   54.89    6.10
   6   6  -5   52.29   12.00
  -6   6   5   61.29    8.90
  -6   6   5   47.80    7.30
   5  -6  -5  262.57   12.20
  -5  -6   5  227.68   15.20
  -5  -6   5  244.68   13.30
   5  -6  -5  249.78   12.10
  -5  -6   5  230.58   11.90
  -5   6   5  250.77   14.00
   5   6  -5  248.48   20.40
  -5   6   5  255.17   13.90
  -5   6   5  237.08   11.20
  -4  -6   5   83.09   10.40
   4  -6  -5   94.09    7.10
  -4  -6   5   98.49    8.10
   4  -6  -5   93.59    6.80
  -4  -6   5   93.69    7.00
   4   6  -5   85.19   11.60
   4   6  -5   95.79   10.40
  -4   6   5   96.29    8.60
  -4   6   5   99.49    8.50
  -3  -6   5  332.97   17.10
  -3  -6   5  310.27   12.70
   3  -6  -5  301.27   13.30
   3  -6  -5  288.27   11.30
   3  -6  -5  283.27   18.60
   3   6  -5  323.87   18.00
  -3   6   5  305.97   15.50
   3   6  -5  299.07   20.70
  -3   6   5  295.47   14.80
   2  -6  -5  528.85   27.00
  -2  -6   5  561.24   19.20
   2  -6  -5  586.94   20.20
   2  -6  -5  551.34   15.60
  -2  -6   5  580.54   22.90
  -2   6   5  577.94   22.70
   2   6  -5  559.94   27.50
  -2   6   5  601.84   21.10
   2   6  -5  531.85   23.20
   1  -6  -5   24.50    4.90
   1  -6  -5   23.40    2.60
  -1  -6   5   24.30    3.30
   1  -6  -5   21.00    7.10
  -1  -6   5   28.20    5.70
  -1   6   5   22.70    4.80
   1   6  -5   24.00    5.10
   1   6  -5   23.00    6.80
  -1   6   5   16.30    4.10
   1   6  -5   22.50    3.00
   0  -6  -5    0.20    1.60
   0  -6  -5    0.50    1.10
   0  -6  -5    2.60    1.20
   0  -6   5   -1.90    1.50
   0  -6  -5   -1.30    1.90
   0  -6   5    0.10    1.60
   0  -6  -5   -0.90    3.70
   0   6   5    3.20    2.40
   0   6  -5    3.50    3.00
   0   6  -5   -2.10    1.30
   0   6  -5   -0.70    1.00
   0   6   5   -2.20    1.30
  -1  -6  -5   10.10    4.50
  -1  -6  -5    9.70    3.70
   1  -6   5   11.90    3.30
  -1  -6  -5   10.80    2.20
   1  -6   5   11.00    2.40
  -1  -6  -5   10.40    3.00
   1  -6   5    9.80    3.70
   1   6   5    7.90    2.90
   1   6   5    6.50    3.20
  -1   6  -5    7.40    4.00
  -1   6  -5   12.30    4.20
  -1   6  -5   10.00    1.80
  -2  -6  -5   94.29    9.70
  -2  -6  -5   88.79   11.90
  -2  -6  -5   94.19    5.90
   2  -6   5   87.89    8.20
  -2  -6  -5   91.29    7.40
   2  -6   5   87.69    9.90
  -2   6  -5   85.99    4.20
   2   6   5   78.49    7.50
  -2   6  -5   91.99    8.80
  -3  -6  -5   43.90   11.80
  -3  -6  -5   60.49    6.20
   3  -6   5   53.89    6.90
  -3  -6  -5   46.50    8.60
  -3  -6  -5   53.39    5.10
  -3   6  -5   54.09    3.80
  -3   6  -5   59.19    7.40
  -4  -6  -5    5.30    2.50
  -4  -6  -5    1.80    2.90
  -4  -6  -5   -0.60    1.80
   4  -6   5   -0.30    2.00
  -4  -6  -5    2.10    3.80
  -4   6  -5   -1.70    2.30
  -4   6  -5    1.50    1.50
  -5  -6  -5    3.80    3.50
  -5  -6  -5    1.60    2.40
  -5  -6  -5    1.00    3.00
   5   6   5    0.80    2.00
  -5   6  -5    4.30    3.30
  -5   6  -5    3.10    2.10
  -6  -6  -5  264.37   15.40
  -6  -6  -5  221.58   21.50
  -6  -6  -5  270.47   15.50
  -6   6  -5  261.27   13.10
   6   6   5  266.77   12.20
  -6   6  -5  265.57   16.60
  -6   6  -5  243.68   15.70
  -6   6  -5  260.77   15.70
  -7  -6  -5   37.20    7.40
  -7  -6  -5   30.80    8.60
  -7  -6  -5   43.00    8.20
   7   6   5   48.90   10.30
  -7   6  -5   40.60    8.40
  -7   6  -5   39.40    7.80
  -7   6  -5   35.70    6.60
  -7   6  -5   45.80    7.00
  -8  -6  -5   14.60    6.50
  -8  -6  -5   13.20    5.60
  -8   6  -5   14.50    5.50
  -8   6  -5    6.80    5.20
   8   6   5    2.90    3.40
  -8   6  -5   15.10    4.20
  -8   6  -5   15.60    5.00
  -9  -6  -5    8.10    5.00
  -9  -6  -5   13.40    6.60
  -9   6  -5   14.40    5.90
  -9   6  -5   18.30    5.20
  -9   6  -5   15.40    4.90
 -10  -6  -5    6.50    5.00
 -10  -6  -5    8.30    5.30
 -10   6  -5    8.60    4.50
 -10   6  -5   -0.40    4.60
 -10   6  -5    7.20    5.30
 -11  -6  -5   -6.00    3.00
 -11  -6  -5   -5.00    4.60
 -11   6  -5    1.50    4.50
 -11   6  -5   -1.00    4.40
 -11   6  -5    1.90    3.10
 -12  -6  -5   16.00    6.90
 -12  -6  -5   -0.60    5.00
 -12   6  -5    7.10    5.90
 -12   6  -5   10.90    6.50
 -12   6  -5   19.20    5.70
 -12   6  -5    4.50    5.30
 -13  -6  -5   15.50    7.50
 -13   6  -5   16.30    7.80
 -13   6  -5   11.00   13.70
 -14  -6  -5  -10.10    5.00
 -14   6  -5   -9.90    4.60
 -14   6  -5   -6.20    4.40
 -14   6  -5   -8.30    5.10
  15   7  -5  -12.00   16.00
 -14  -7   5   12.70    8.10
 -14   7   5    9.10    7.30
  14   7  -5    1.80    6.80
 -13  -7   5    2.60    4.80
  13   7  -5    5.60    8.20
 -13   7   5    3.20    4.90
 -12  -7   5   20.00    6.80
 -12   7   5   20.40    6.90
  12   7  -5   10.20    9.50
 -11  -7   5   63.59   10.70
 -11   7   5   83.69   10.00
  11   7  -5   67.99   18.70
 -10  -7   5   94.29   10.80
 -10   7   5   97.89   10.30
  10   7  -5  108.49   20.70
  -9  -7   5  107.09   10.80
   9  -7  -5  108.59   10.50
   9  -7  -5  109.69    7.30
   9   7  -5  110.99   20.90
  -9   7   5  115.29   11.80
  -9   7   5  116.89   10.70
  -9   7   5  117.79   10.70
  -8  -7   5  204.08   14.50
   8  -7  -5  206.18   12.70
   8  -7  -5  203.28   13.40
   8  -7  -5  207.58   11.10
  -8   7   5  213.38   13.60
   8   7  -5  247.48   24.30
  -8   7   5  204.98   15.60
  -7  -7   5  206.18   14.00
   7  -7  -5  219.68   12.50
   7  -7  -5  200.18   13.00
   7  -7  -5  219.48   13.10
  -7  -7   5  212.18   13.00
  -7   7   5  199.18   13.20
  -7   7   5  212.18   12.60
  -7   7   5  210.58   14.80
   7   7  -5  227.98   22.50
   6  -7  -5  255.67   15.90
  -6  -7   5  256.37   14.90
   6  -7  -5  249.88   13.60
   6  -7  -5  270.47   13.10
  -6   7   5  258.07   14.80
  -6   7   5  278.27   16.20
  -6   7   5  280.67   13.30
   6   7  -5  248.58   22.00
   5  -7  -5  174.08   10.60
  -5  -7   5  194.38   18.40
   5  -7  -5  160.68   11.30
   5  -7  -5  157.08   13.10
  -5  -7   5  170.48   10.30
  -5   7   5  188.28   13.00
  -5   7   5  177.58   12.00
   5   7  -5  177.18   17.80
   4  -7  -5  116.99    8.00
  -4  -7   5  115.39    8.00
  -4  -7   5  111.69   10.70
  -4  -7   5  111.09    9.30
   4  -7  -5  104.79    7.60
   4  -7  -5  110.69   11.40
  -4   7   5  101.69    9.60
   4   7  -5  105.09   13.90
   4   7  -5  101.99   11.60
  -4   7   5  101.09    9.50
  -3  -7   5   20.90    4.60
   3  -7  -5   13.10    5.60
  -3  -7   5   15.60    3.40
   3  -7  -5   17.60    3.60
   3  -7  -5   15.30    3.30
  -3   7   5   22.90    5.50
  -3   7   5   17.90    4.60
   3   7  -5   18.00    5.40
   3   7  -5   14.40    6.80
   2  -7  -5  692.53   23.00
  -2  -7   5  693.63   23.40
   2  -7  -5  683.83   31.30
  -2  -7   5  736.43   27.70
   2  -7  -5  685.33   19.70
  -2   7   5  709.43   26.40
   2   7  -5  716.63   32.90
   2   7  -5  711.23   28.90
  -2   7   5  737.73   25.80
  -1  -7   5   93.99    6.00
   1  -7  -5  100.39    5.90
   1  -7  -5   98.69    8.00
   1  -7  -5  107.09    8.80
   1  -7  -5  111.89   12.70
  -1  -7   5   89.99    9.20
   1   7  -5  120.19   11.00
  -1   7   5   85.29    9.10
   1   7  -5  106.49   11.90
  -1   7   5   99.59    8.70
   0  -7  -5  356.86   17.40
   0  -7  -5  347.67   15.40
   0  -7  -5  363.56   23.20
   0  -7  -5  365.66   11.10
   0  -7  -5  353.36   11.70
   0  -7   5  363.26   12.30
   0  -7   5  359.06   17.70
   0   7  -5  351.76   18.70
   0   7   5  400.46   20.60
   0   7   5  336.77   17.60
   0   7  -5  375.16   21.00
  -1  -7  -5    2.40    4.90
   1  -7   5    7.30    1.80
  -1  -7  -5    5.40    2.80
  -1  -7  -5    4.50    1.90
   1  -7   5    3.80    3.10
  -1  -7  -5    0.00    2.20
   1  -7   5    2.80    2.60
   1   7   5    6.70    3.40
  -1   7  -5    8.60    3.90
   1   7   5    2.40    2.90
  -1   7  -5    8.90    4.30
  -2  -7  -5   -1.60    2.30
  -2  -7  -5    0.30    5.20
  -2  -7  -5   -1.70    1.30
   2  -7   5    3.20    2.30
   2  -7   5   -2.80    1.70
  -2  -7  -5   -1.50    2.00
  -2   7  -5   -0.70    2.80
   2   7   5   -2.00    2.00
  -3  -7  -5   17.60    6.20
  -3  -7  -5   26.20    7.30
   3  -7   5   18.80    5.30
  -3  -7  -5   21.00    3.90
  -3  -7  -5   27.20    5.50
  -3   7  -5   21.40    5.60
  -3   7  -5   18.90    1.60
  -3   7  -5   21.90    5.50
   3   7   5   22.10    5.90
  -4  -7  -5   33.70    6.20
  -4  -7  -5   26.60    4.90
  -4  -7  -5   17.40    6.10
  -4   7  -5   25.90    5.50
  -4   7  -5   20.70    5.90
  -4   7  -5   24.20    2.50
  -5  -7  -5  320.27   21.30
  -5  -7  -5  349.96   18.60
  -5   7  -5  318.67   11.10
  -5   7  -5  298.37   14.00
  -6  -7  -5   45.20    7.70
  -6  -7  -5   48.70   10.70
  -6  -7  -5   46.40    7.60
  -6   7  -5   44.00    8.70
  -6   7  -5   57.39    7.10
  -6   7  -5   54.99    5.80
  -6   7  -5   56.49    5.70
  -7  -7  -5  244.98   16.10
  -7  -7  -5  258.27   21.00
  -7   7  -5  234.18   11.30
  -7   7  -5  236.68   16.60
  -7   7  -5  238.98   12.50
  -7   7  -5  251.37   17.30
  -8  -7  -5  171.48   17.00
  -8   7  -5  150.48   11.30
  -8   7  -5  167.88   14.80
  -8   7  -5  151.88   14.50
  -8   7  -5  144.49    9.00
  -9  -7  -5   -4.20    4.40
  -9  -7  -5    2.90    4.30
  -9   7  -5   -2.30    3.30
  -9   7  -5    1.90    3.00
  -9   7  -5   -0.90    3.00
  -9   7  -5    3.60    4.10
 -10  -7  -5   18.70    8.00
 -10  -7  -5   40.50   10.80
 -10   7  -5   15.80    4.40
 -10   7  -5   29.20    7.90
 -10   7  -5   19.60    6.40
 -10   7  -5   21.20    6.50
 -11  -7  -5    0.10    5.50
 -11  -7  -5   -2.20    3.80
 -11   7  -5   -1.90    3.10
 -11   7  -5   -0.10    5.20
 -11   7  -5   -7.00    3.60
 -11   7  -5    8.20    6.00
 -12  -7  -5   -7.00    3.70
 -12   7  -5    7.30    4.80
 -12   7  -5    2.40    4.80
 -12   7  -5   -6.00    3.90
 -13  -7  -5    4.20    9.60
 -13  -7  -5   27.20    9.70
 -13   7  -5   18.70    7.50
 -13   7  -5   35.10    6.30
 -13   7  -5   23.00    7.60
 -14  -7  -5   -3.00    6.20
 -14   7  -5    5.00    5.90
 -14   7  -5    7.90    6.80
 -14  -8   5    2.30    4.30
 -14   8   5   -3.30    5.40
 -14   8   5   -4.60    5.70
  14   8  -5  -10.80    8.10
 -13  -8   5   -0.30    5.50
 -13   8   5    1.50    6.10
 -13   8   5   -8.50    8.20
  13   8  -5   -3.90    8.90
 -12  -8   5   -2.40    4.30
 -12   8   5    4.30    4.80
  12   8  -5  -12.40    6.20
 -11  -8   5   -2.20    4.10
 -11   8   5   -7.10    3.80
  11   8  -5    0.30    5.70
 -10   8   5    8.10    4.40
 -10   8   5   -3.30    3.00
  10   8  -5    6.60    6.80
  -9  -8   5   15.30    5.40
  -9   8   5   13.10    5.40
  -9   8   5    9.40    4.70
   9   8  -5   18.80    8.80
   8  -8  -5   25.80    5.90
  -8  -8   5    7.00    3.80
  -8   8   5   13.00    5.70
  -8   8   5   10.30    4.30
   8   8  -5    9.60    7.70
  -7  -8   5    2.20    3.60
   7  -8  -5   -0.20    2.60
  -7  -8   5    3.90    3.90
   7  -8  -5    1.80    3.20
   7  -8  -5    4.40    3.30
  -7   8   5    4.10    4.50
  -7   8   5    2.30    3.70
  -7   8   5    4.80    3.70
   7   8  -5    0.90    4.20
  -6  -8   5  624.74   25.00
   6  -8  -5  626.64   21.20
   6  -8  -5  600.14   23.20
  -6  -8   5  609.54   22.30
   6  -8  -5  580.24   23.00
  -6   8   5  563.34   23.60
  -6   8   5  636.04   27.20
   6   8  -5  648.54   37.30
   5  -8  -5   90.09    8.20
  -5  -8   5  104.49    8.30
  -5  -8   5   89.49    9.40
   5  -8  -5   63.89    9.00
  -5   8   5   72.29    8.60
   5   8  -5  120.19   16.10
  -5   8   5   90.99   10.30
   4  -8  -5    7.90    2.80
   4  -8  -5   10.30    3.20
  -4  -8   5    0.90    2.50
  -4  -8   5    0.30    2.80
   4  -8  -5   11.70    4.40
   4   8  -5    4.00    6.00
  -4   8   5    4.90    4.10
   4   8  -5    1.70    4.50
  -4   8   5    2.70    3.40
   3  -8  -5   50.59    9.50
  -3  -8   5   36.30    4.90
   3  -8  -5   53.29    5.70
   3  -8  -5   39.40    4.90
   3   8  -5   39.00   10.30
  -3   8   5   44.30    7.80
  -3   8   5   32.40    6.30
   3   8  -5   44.80   11.00
   2  -8  -5   38.50    6.00
   2  -8  -5   45.10    9.30
   2  -8  -5   27.10    5.80
   2   8  -5   30.80    7.50
  -2   8   5   28.70    5.70
   2   8  -5   31.70    9.10
  -2   8   5   38.60    7.40
   1  -8  -5  129.69    8.50
  -1  -8   5  127.69    6.90
   1  -8  -5  126.89    9.80
   1  -8  -5  151.38   14.50
   1  -8  -5  139.59   10.50
  -1  -8   5  125.29   16.60
  -1   8   5  116.19   10.00
   1   8  -5  136.39   12.50
   1   8  -5  127.79   13.80
  -1   8   5  138.29   11.20
   0  -8  -5  204.78   13.00
   0  -8  -5  202.08   12.50
   0  -8  -5  215.08    8.70
   0  -8  -5  193.08   17.10
   0  -8   5  215.78   16.60
   0  -8   5  209.88    7.80
   0   8   5  201.08   13.60
   0   8  -5  195.18   16.00
   0   8   5  218.08   13.90
   0   8  -5  195.68   14.60
  -1  -8  -5   84.49    5.80
  -1  -8  -5   78.19    8.00
  -1  -8  -5   80.19   11.90
  -1  -8  -5   85.09    9.10
  -1   8  -5   69.89    9.60
  -1   8  -5   82.39    9.60
   1   8   5   74.59    8.60
  -2  -8  -5   33.80    7.10
  -2  -8  -5   37.20    4.20
  -2  -8  -5   32.40    6.20
  -2  -8  -5   32.00    8.20
  -2   8  -5   34.70    8.70
  -2   8  -5   35.50    7.80
   2   8   5   38.80    7.20
  -3  -8  -5   33.40    5.20
  -3  -8  -5   32.30    7.00
  -3  -8  -5   37.30    8.70
  -3   8  -5   34.20    6.70
   3   8   5   41.50    8.00
  -3   8  -5   31.90    6.70
  -4  -8  -5  263.67   13.50
  -4  -8  -5  267.07   15.80
  -4  -8  -5  275.67   19.10
  -4   8  -5  273.57   17.80
  -4   8  -5  283.07   14.70
  -5  -8  -5   -4.30    2.40
  -5  -8  -5   -2.70    1.90
  -5  -8  -5    5.40    6.30
  -5   8  -5   -1.40    2.90
  -5   8  -5    3.50    3.90
  -6  -8  -5   25.80    6.20
  -6  -8  -5   26.70    8.40
  -6   8  -5   13.10    3.40
  -6   8  -5   21.50    2.30
  -6   8  -5   17.90    4.40
  -6   8  -5   19.40    2.50
  -6   8  -5   21.90    6.50
  -7  -8  -5    3.00    3.20
  -7  -8  -5    0.80    4.80
  -7   8  -5   -1.70    1.90
  -7   8  -5   -4.70    3.10
  -7   8  -5   -0.60    1.60
  -8  -8  -5   -0.40    4.20
  -8  -8  -5   -3.60    2.70
  -8   8  -5    2.50    3.60
  -8   8  -5   -0.50    2.20
  -8   8  -5   -1.30    1.90
  -9  -8  -5  125.89   16.10
  -9  -8  -5  131.79   13.20
  -9   8  -5   87.49    8.90
  -9   8  -5  112.39   12.90
  -9   8  -5  122.79   13.10
  -9   8  -5  102.29    7.70
 -10  -8  -5   14.30    6.70
 -10  -8  -5    9.20    6.50
 -10   8  -5   15.50    5.20
 -10   8  -5   14.30    6.60
 -10   8  -5    0.80    4.00
 -10   8  -5    5.80    3.80
 -11  -8  -5   -0.10    5.00
 -11  -8  -5    7.80    7.50
 -11   8  -5   -4.30    3.70
 -11   8  -5    5.70    6.00
 -11   8  -5   -2.60    3.90
 -12  -8  -5    9.60    7.00
 -12   8  -5   19.20    7.80
 -12   8  -5   14.70    7.90
 -13  -8  -5    8.50    7.20
 -13  -8  -5    7.10    7.20
 -13   8  -5    9.70    6.50
 -13   8  -5    6.50    5.50
 -13   8  -5   -4.10    4.40
 -13  -9   5   15.30    7.40
 -13   9   5   25.50    7.30
 -13   9   5   19.30    8.40
  13   9  -5   36.90   14.10
 -12  -9   5    1.80    5.00
  12   9  -5    3.70    9.20
 -12   9   5   -0.20    5.10
 -12   9   5   -1.60    5.40
 -11  -9   5   -0.10    4.70
 -11   9   5   -3.60    5.30
 -11   9   5   10.40    4.70
  11   9  -5   -2.60   10.60
 -10  -9   5   -6.00    3.00
  10   9  -5    1.10    7.80
 -10   9   5    5.90    4.20
 -10   9   5   -2.10    3.80
  -9  -9   5   -1.00    3.10
   9   9  -5   -2.80    7.60
  -9   9   5   -2.40    2.80
  -9   9   5    0.60    3.00
  -8  -9   5    8.40    4.60
   8  -9  -5   10.20    4.90
  -8   9   5    9.70    4.90
  -8   9   5   10.50    4.70
   8   9  -5    7.00    7.50
  -7  -9   5    7.30    4.00
   7  -9  -5   16.50    4.30
   7  -9  -5    4.00    3.20
  -7   9   5    3.60    3.70
  -7   9   5    6.20    4.50
   7   9  -5    3.80    7.60
   6  -9  -5    3.90    2.80
   6  -9  -5   -0.20    3.30
  -6  -9   5   -4.30    2.90
  -6  -9   5    5.10    3.90
   6  -9  -5    3.10    3.50
  -6   9   5   -0.40    3.60
   6   9  -5    9.60    6.60
  -6   9   5    3.60    3.90
  -5  -9   5   60.89    9.30
   5  -9  -5   79.59    7.60
  -5  -9   5   60.29    6.60
   5  -9  -5   59.09    8.00
  -5   9   5   59.59    8.80
   5   9  -5   53.49   14.00
  -5   9   5   78.39   10.00
   5   9  -5   63.19   12.10
   4  -9  -5   17.70    3.50
  -4  -9   5    6.70    4.20
  -4  -9   5   10.00    3.30
   4  -9  -5    9.70    3.80
   4  -9  -5   13.40    5.30
   4   9  -5   17.80    7.30
  -4   9   5    9.00    4.90
   4   9  -5   17.30    7.30
  -4   9   5   11.50    4.80
   3  -9  -5  298.37   14.00
   3  -9  -5  293.97   18.90
  -3  -9   5  297.97   12.70
   3  -9  -5  293.37   13.20
   3   9  -5  318.07   21.20
  -3   9   5  294.37   18.60
  -3   9   5  300.17   16.20
   3   9  -5  296.57   23.10
   2  -9  -5    9.90    3.40
  -2  -9   5   10.00    2.70
   2  -9  -5   10.90    5.20
   2  -9  -5   13.30    3.90
  -2   9   5   14.20    4.90
   2   9  -5    9.90    5.70
   2   9  -5   10.50    5.90
  -2   9   5   10.40    4.80
   1  -9  -5  119.39    8.00
  -1  -9   5  129.99    6.50
   1  -9  -5  110.09   13.30
   1  -9  -5   94.19    9.60
   1  -9  -5  125.29    9.80
  -1   9   5  125.09   10.60
   1   9  -5  120.29   13.90
   1   9  -5  111.89   12.40
  -1   9   5  116.79   11.50
   0  -9  -5  128.39    7.10
   0  -9  -5   89.09    9.10
   0  -9  -5  111.29    7.50
   0  -9  -5  118.99   13.60
   0  -9  -5  109.59    9.70
   0   9  -5  111.69   12.50
   0   9  -5  125.99   13.60
   0   9   5  121.59   11.30
  -1  -9  -5  204.08   18.80
  -1  -9  -5  183.98   12.60
  -1  -9  -5  190.58   13.70
  -1  -9  -5  193.68    9.40
  -1   9  -5  186.98   15.80
   1   9   5  195.68   14.60
  -1   9  -5  188.18   15.40
  -2  -9  -5   82.79    6.50
  -2  -9  -5   82.69    8.90
  -2  -9  -5   89.79   10.20
  -2   9  -5   74.39    9.80
  -2   9  -5   81.79   10.00
   2   9   5   78.59   10.00
  -3  -9  -5  158.28   13.60
  -3  -9  -5  155.98   12.40
  -3  -9  -5  157.78    9.60
  -3   9  -5  139.29   13.40
  -3   9  -5  133.39   11.60
   3   9   5  170.78   14.40
  -4  -9  -5   28.70    5.40
  -4  -9  -5   22.90    7.40
  -4   9  -5   35.80    9.10
  -4   9  -5   31.00    5.80
  -5  -9  -5   61.49   11.20
  -5  -9  -5   88.59    8.60
  -5   9  -5   66.79    6.80
  -6  -9  -5   16.30    6.00
  -6  -9  -5   12.60    4.60
  -6   9  -5    9.10    4.80
  -7  -9  -5  180.98   20.20
  -7   9  -5  158.68   15.10
  -8  -9  -5  100.79   11.10
  -8  -9  -5   73.59   14.50
  -8   9  -5   65.89   11.80
  -8   9  -5   69.19    4.20
  -9  -9  -5   -9.00    3.60
  -9  -9  -5   -4.40    4.60
  -9   9  -5    3.20    4.20
  -9   9  -5    4.50    2.20
  -9   9  -5   -3.70    2.30
 -10  -9  -5   31.70    8.70
 -10  -9  -5   40.90   11.50
 -10   9  -5   20.50    6.60
 -10   9  -5   52.99    5.90
 -10   9  -5   39.30    9.10
 -11  -9  -5    7.60    7.70
 -11  -9  -5    1.40    5.10
 -11   9  -5    5.40    3.80
 -11   9  -5    1.30    5.40
 -12  -9  -5    7.90    6.60
 -12  -9  -5    6.40    8.40
 -12   9  -5   -5.20    6.10
 -12   9  -5    0.40    4.30
 -13  10   5    4.50    5.90
 -12 -10   5   14.60    5.90
 -12  10   5   -0.90    4.00
  12  10  -5    1.20    7.60
 -11 -10   5   -5.90    4.40
 -11  10   5   -4.00    4.30
  11  10  -5    8.80   10.40
 -11  10   5   -6.70    4.80
 -10 -10   5   -2.80    4.00
  10  10  -5   -8.10    7.80
 -10  10   5   -0.60    3.90
  -9 -10   5    3.80    4.20
  -9  10   5   10.70    5.80
  -9  10   5    0.60    4.60
   9  10  -5    0.10    5.90
  -8 -10   5    2.60    3.90
  -8  10   5   -3.00    3.40
   8  10  -5    2.20    8.80
  -7 -10   5   10.00    5.00
   7 -10  -5   17.30    5.90
  -7  10   5   11.60    4.70
  -7  10   5   17.10    5.90
   7  10  -5    7.00    6.40
   6 -10  -5    1.40    3.50
   6 -10  -5    5.10    2.10
   6 -10  -5   -4.30    2.50
  -6 -10   5    3.10    3.60
  -6  10   5   -5.70    3.40
   6  10  -5    4.60    6.90
  -6  10   5   -8.10    3.40
  -5 -10   5   -0.40    2.50
   5 -10  -5    6.20    4.20
   5 -10  -5    7.20    3.20
  -5 -10   5    3.70    3.70
  -5  10   5   -2.40    3.70
  -5  10   5    3.30    3.30
   5  10  -5    7.10    4.20
   5  10  -5    5.80    4.70
  -4 -10   5   -4.10    2.10
   4 -10  -5    1.10    2.10
   4 -10  -5   -4.10    2.50
   4 -10  -5    6.50    4.00
  -4 -10   5   -3.00    2.20
  -4  10   5   -0.20    3.70
   4  10  -5   -3.60    5.20
   4  10  -5    0.80    3.70
  -4  10   5    4.50    3.80
  -3 -10   5   23.40    4.30
   3 -10  -5   39.60    5.20
   3 -10  -5   30.60    6.90
   3 -10  -5   24.20    4.90
   3  10  -5   30.80   10.50
  -3  10   5   22.80    6.00
   3  10  -5   29.90    8.20
  -3  10   5   32.30    6.00
   2 -10  -5   78.69   10.70
   2 -10  -5   63.59    6.60
  -2 -10   5   57.69    4.90
   2  10  -5   66.99   14.10
  -2  10   5   55.89    7.60
  -2  10   5   63.09   10.30
   1 -10  -5    7.60    4.10
   1 -10  -5    1.70    2.40
   1 -10  -5    0.50    1.50
   1 -10  -5    1.80    2.40
   1  10  -5   -3.40    4.20
   1  10  -5    1.20    4.30
  -1  10   5   -3.40    2.70
   0 -10  -5   76.49    6.90
   0 -10  -5   85.69    8.60
   0 -10  -5  106.29   13.40
   0 -10  -5   80.09    6.20
   0  10  -5   79.09   13.60
   0  10   5   94.49   10.90
   0  10  -5   72.99   12.00
  -1 -10  -5    0.50    3.20
  -1 -10  -5    0.10    1.90
  -1 -10  -5    2.80    2.60
  -1  10  -5    0.10    3.80
   1  10   5   14.20    4.90
  -1  10  -5    2.60    3.70
  -2 -10  -5   37.60    7.20
  -2 -10  -5   30.70    6.50
   2  10   5   37.20    8.00
  -3 -10  -5  273.27   18.60
  -3 -10  -5  251.87   13.00
  -3  10  -5  256.27   19.10
  -3  10  -5  247.68   16.00
   3  10   5  262.57   19.20
  -4 -10  -5   30.20    5.50
  -4 -10  -5   18.60    5.90
  -4  10  -5   20.40    6.20
  -4  10  -5   19.70    4.90
  -5 -10  -5   -3.70    2.60
  -5 -10  -5   -1.00    4.50
  -5  10  -5   -1.60    2.90
  -5  10  -5    5.40    4.30
  -6 -10  -5   65.99   11.90
  -6 -10  -5   62.49    9.60
  -6  10  -5   57.19   11.20
  -7 -10  -5   -0.90    3.00
  -7 -10  -5   -2.30    3.90
  -7  10  -5    8.40    4.90
  -8 -10  -5    2.60    4.30
  -8 -10  -5    5.30    6.50
  -8  10  -5    6.10    4.90
  -9 -10  -5   47.40    9.50
  -9 -10  -5   65.39   14.30
  -9  10  -5   60.39   11.20
 -10 -10  -5   29.80   10.90
 -10 -10  -5   49.30    9.90
 -10  10  -5   32.50   14.50
 -11 -10  -5    9.10    6.60
 -11 -10  -5    4.80    9.20
 -11  10  -5    5.00    6.30
 -11 -11   5    9.30    6.30
 -11  11   5   15.20    6.30
  11  11  -5    1.10    8.50
 -10 -11   5   12.20    6.80
 -10  11   5    1.20    6.00
  10  11  -5   -4.20    9.10
  -9 -11   5   -2.60    4.50
  -9  11   5    3.80    4.20
   9  11  -5    0.00    6.20
  -8  11   5   11.80    5.80
  -8  11   5   13.20    6.30
  -7 -11   5    9.10    5.10
  -7  11   5   11.20    5.80
  -7  11   5    2.70    5.30
   7  11  -5    1.20    6.80
  -6 -11   5   13.10    5.80
   6 -11  -5    6.30    4.60
   6 -11  -5   10.20    4.60
  -6 -11   5   -0.80    3.10
  -6  11   5    3.90    4.80
   6  11  -5   -3.30    8.10
  -6  11   5    6.50    5.00
  -5 -11   5   -4.20    3.00
   5 -11  -5   -0.30    3.90
   5 -11  -5    4.00    4.30
   5 -11  -5    0.70    2.20
  -5 -11   5    3.30    3.20
   5  11  -5   -1.40    4.50
   5  11  -5    2.50    6.50
  -5  11   5   -5.30    3.70
  -5  11   5    3.60    4.00
  -4 -11   5   30.90    7.00
   4 -11  -5   37.50    6.80
   4 -11  -5   31.90    4.90
  -4 -11   5   25.70    5.00
   4 -11  -5   47.90    8.00
  -4  11   5   37.90    7.00
   4  11  -5   44.50   20.40
   4  11  -5   39.30   10.60
  -4  11   5   39.80    8.50
   3 -11  -5   25.90    4.80
   3 -11  -5   22.20    4.80
  -3 -11   5   17.00    3.70
   3 -11  -5   33.20    7.70
   3  11  -5   14.40    6.40
   3  11  -5   16.70    9.20
   2 -11  -5   -0.40    2.40
  -2 -11   5   -1.90    1.60
  -2 -11   5   -0.10    1.70
   2 -11  -5    2.70    2.50
  -2  11   5   -3.50    3.40
   2  11  -5   11.40    6.00
   2  11  -5    1.20    3.60
   1 -11  -5   53.09    9.70
   1 -11  -5   42.70    5.60
   1 -11  -5   48.20    6.10
   1  11  -5   46.00   10.50
   1  11  -5   49.60   11.50
  -1  11   5   54.29   10.40
   0 -11  -5  101.09    8.60
   0 -11  -5  101.19    8.30
   0 -11  -5   90.09    8.10
   0  11  -5   81.59   13.40
   0  11   5  110.89   12.60
   0  11  -5  104.79   13.60
  -1 -11  -5   -3.80    2.80
  -1 -11  -5    2.30    2.60
  -1 -11  -5   -1.00    2.20
   1  11   5    5.20    5.40
  -1  11  -5    0.50    4.20
  -1  11  -5   -2.30    4.60
  -2 -11  -5  104.99   10.30
  -2 -11  -5   74.39    7.30
  -2  11  -5   81.79   14.30
  -2  11  -5   77.09   13.10
   2  11   5   79.19   12.30
  -3 -11  -5    1.10    2.80
   3  11   5    2.80    4.60
  -3  11  -5    5.40    4.40
  -3  11  -5   -6.00    4.30
  -4 -11  -5  179.48   12.00
  -4 -11  -5  181.38   15.90
  -4  11  -5  171.98   12.40
  -4  11  -5  165.28   15.90
  -5 -11  -5   28.30    6.50
  -5 -11  -5   27.40    8.00
  -5  11  -5   32.10    7.90
  -6 -11  -5   95.99    9.80
  -6 -11  -5   67.79   12.70
  -6  11  -5   76.29   13.70
  -7 -11  -5   -4.00    4.30
  -7 -11  -5    8.70    4.60
  -7  11  -5   -6.70    4.50
  -8 -11  -5   -4.00    4.80
  -8  11  -5    2.10    5.70
  -9 -11  -5   59.09   10.60
  -9 -11  -5   80.79   14.40
  -9  11  -5   74.89   14.00
 -10 -11  -5   -3.40    4.60
 -10  11  -5    3.50    6.20
 -10 -12   5   -2.20    5.20
 -10  12   5    0.50    6.40
  10  12  -5  -10.60    8.70
  -9 -12   5   20.00    8.00
  -9  12   5    5.90    7.20
   9  12  -5   20.00   10.90
  -8 -12   5    6.10    6.90
  -8  12   5    6.70    6.90
   8  12  -5   25.20   13.00
  -7 -12   5   -3.90    4.00
  -7  12   5   -6.10    4.30
   7  12  -5    6.80   10.50
  -6 -12   5    6.00    4.80
  -6  12   5    9.70    5.40
  -6  12   5    9.10    6.20
   6  12  -5   17.00    8.90
   5 -12  -5   31.00    6.60
  -5 -12   5    5.80    3.80
   5 -12  -5    9.90    3.10
  -5 -12   5    4.60    4.90
  -5  12   5   24.00    7.00
   5  12  -5   -5.50    6.00
   5  12  -5   23.40   10.20
   4 -12  -5    0.00    2.10
   4 -12  -5    5.60    4.40
  -4 -12   5    6.20    4.50
   4  12  -5    4.30    8.20
   4  12  -5   -1.30    5.50
  -4  12   5   -1.10    2.80
   3 -12  -5   25.10    4.30
   3 -12  -5   37.70    8.00
   3 -12  -5   33.80    7.10
  -3 -12   5   27.20    3.80
  -3 -12   5   16.50    3.70
  -3  12   5   25.00    7.00
   3  12  -5   26.30    9.20
   2 -12  -5   45.20   10.50
   2  12  -5   32.00    8.90
  -2  12   5   53.19   10.20
   2  12  -5   33.50    9.90
   1 -12  -5   15.00    4.20
   1 -12  -5   24.20    4.90
   1 -12  -5   26.50    5.40
  -1  12   5   20.30    7.50
   1  12  -5   18.30    8.50
   1  12  -5   23.20    8.30
   0 -12  -5  199.68   12.50
   0 -12  -5  244.98   15.40
   0 -12  -5  220.88   11.60
   0  12  -5  243.28   20.60
   0  12   5  231.88   19.00
   0  12  -5  207.78   20.00
  -1 -12  -5  105.89    8.50
  -1 -12  -5  103.99    9.70
  -1  12  -5  111.79   14.20
   1  12   5   92.49   12.00
  -1  12  -5  107.79   14.50
  -2 -12  -5   63.39    6.90
  -2 -12  -5   50.99    8.00
  -2 -12  -5   58.49    7.80
  -2  12  -5   78.39   11.90
  -2  12  -5   58.59   10.90
   2  12   5   57.59   11.80
  -3 -12  -5   -1.40    2.60
  -3 -12  -5    4.80    3.80
  -3  12  -5    7.90    5.10
  -3  12  -5   -3.00    5.00
   3  12   5    1.00    4.40
  -4 -12  -5   -2.90    2.40
  -4  12  -5   -4.10    4.60
  -4  12  -5   -1.80    4.20
  -5 -12  -5   -8.50    6.90
  -5 -12  -5    0.60    3.30
  -5  12  -5    7.70    6.00
  -6 -12  -5    3.10    4.00
  -6 -12  -5   14.60    6.30
  -6  12  -5    4.90    5.10
  -7 -12  -5   -0.40    6.90
  -7 -12  -5   -6.80    7.20
  -8 -12  -5   -7.40    5.90
  -8 -12  -5   -0.40    4.50
  -8  12  -5   -7.90    4.30
  -9 -12  -5    2.70    7.50
  -9  12  -5   -1.40    5.00
   9  13  -5   11.60   14.40
  -8 -13   5    9.40    5.80
  -8 -13   5   14.00    6.10
   8  13  -5    5.40   11.90
  -8  13   5   25.10   10.20
  -7 -13   5   -6.10    4.50
  -7 -13   5   -0.90    4.80
   7  13  -5    1.10    9.00
  -6 -13   5    4.30    5.80
  -6 -13   5    5.70    3.60
   6  13  -5    5.70    8.80
  -6  13   5   11.70    6.60
  -5 -13   5   -2.90    4.00
  -5 -13   5   -9.20    3.40
   5  13  -5  -15.10    7.60
  -5  13   5   -3.90    4.10
   5  13  -5  -17.70    8.90
  -4 -13   5   28.10    4.50
  -4 -13   5   37.10    8.60
   4 -13  -5   43.60    4.50
   4  13  -5   42.10   12.90
  -4  13   5   42.50   10.00
   4  13  -5   52.19   12.20
   3 -13  -5   -2.30    2.10
  -3 -13   5    3.70    4.50
   3  13  -5    8.60    6.30
   3  13  -5   -9.70    7.60
  -3  13   5    3.20    5.50
   2 -13  -5   21.00    4.70
   2 -13  -5   23.70    4.20
  -2  13   5   24.10    7.50
   2  13  -5   18.90    8.60
   2  13  -5   26.60    9.80
   1 -13  -5   30.90    5.70
   1 -13  -5   34.00    5.50
   1  13  -5   42.00   11.20
  -1  13   5   48.80   10.30
   1  13  -5   44.30   12.80
   0 -13  -5   -0.80    2.70
   0 -13  -5    6.40    3.60
   0  13  -5   11.20    7.40
   0  13  -5   18.60    7.60
   0  13   5   14.40    6.70
  -1 -13  -5   11.40    4.30
  -1 -13  -5   18.80    5.20
  -1  13  -5    1.90    9.50
  -1  13  -5   11.10    6.80
   1  13   5    7.80    6.30
  -2 -13  -5   49.00    6.80
  -2  13  -5   46.60   12.00
  -2  13  -5   40.10   10.10
   2  13   5   41.90   10.80
  -3 -13  -5   33.70    6.20
  -3 -13  -5   30.90   10.00
   3  13   5   38.00    9.40
  -3  13  -5   27.10    9.40
  -3  13  -5   46.20   11.20
  -4 -13  -5    9.40    4.70
  -4 -13  -5   -1.30    3.30
  -4  13  -5   -0.10    5.40
  -5 -13  -5   10.10    6.20
  -5 -13  -5   16.50    5.00
  -5  13  -5    5.20    6.00
  -6 -13  -5   60.49   13.70
  -6 -13  -5   45.40    9.40
  -6  13  -5   72.39   13.70
  -7 -13  -5    4.50    4.10
  -7 -13  -5   -0.70    5.80
  -7  13  -5   12.80    7.20
  -8 -13  -5   -1.90    5.80
  -6 -14   5   26.90    7.70
  -6  14   5   15.60    6.80
  -5 -14   5   -3.00    3.80
   5  14  -5   32.10   10.00
  -5  14   5    1.60    6.20
  -4 -14   5   59.29   10.50
   4  14  -5   55.89   12.70
   4  14  -5   63.99   16.50
  -4  14   5   43.30   11.10
  -3  14   5    5.60    6.30
   3  14  -5    8.40    8.80
   3  14  -5   -1.00    6.60
  -2  14   5   36.70   10.80
   2  14  -5   27.70   10.80
   2  14  -5   38.00   12.90
   1  14  -5    6.50    8.50
   1  14  -5   11.10    7.10
  -1  14   5   11.80    6.70
   0  14  -5   21.30    8.30
   0  14   5   -1.10    4.80
   0  14  -5   10.10    6.70
  -1 -14  -5    8.80    4.00
  -1 -14  -5    7.90    4.00
  -1  14  -5   17.10    7.80
   1  14   5   11.60    6.00
  -1  14  -5   49.80   13.20
  -2 -14  -5    1.40    2.90
  -2 -14  -5   -8.50    6.60
  -2  14  -5   -1.20    5.50
  -2  14  -5   21.00   11.30
   2  14   5  -12.80    6.70
  -3 -14  -5   10.10    4.60
  -3 -14  -5   20.10    6.10
   3  14   5   26.10    9.80
  -3  14  -5   10.70    7.70
  -4 -14  -5   39.40    6.50
  -4 -14  -5   34.20    8.70
  -4  14  -5   33.80   10.00
  -5 -14  -5   25.90    7.50
  -5 -14  -5   17.80    5.70
  -2 -15   5    1.50    5.30
  -2  15   5    3.30    5.50
   2  15  -5   -7.70    9.90
   1  15  -5    7.00   11.80
  -1  15   5    5.00    7.60
   0  15   5   10.70    6.10
   1  15   5    0.00    6.20
  17   0  -6   18.90   12.30
 -16   0   6   -4.50    5.20
  16   0  -6  -14.70    7.00
 -15   0   6    3.70    5.80
  15   0  -6  -10.80    6.80
 -14   0   6    7.10    5.10
  14   0  -6   12.20    7.10
 -13   0   6    2.40    5.20
  13   0  -6   13.00    7.30
  12   0  -6   12.10    6.30
 -11   0   6    2.20    3.70
  10   0  -6   84.79   12.40
 -10   0   6   80.29   14.30
   9   0  -6    7.60    2.90
  -9   0   6   -1.40    2.80
   9   0  -6    1.40    5.00
   8   0  -6 1241.18   38.30
   8   0  -6 1268.87   47.00
  -8   0   6 1301.57   38.80
  -8   0   6 1228.08   36.70
   8   0  -6 1266.37   34.40
   7   0  -6   -0.30    2.00
   7   0  -6    2.40    3.40
   7   0  -6    0.10    1.90
  -7   0   6   -0.30    2.20
  -6   0   6  247.28   13.00
   6   0  -6  257.47   13.20
   6   0  -6  251.87   11.20
  -6   0   6  279.77   12.90
   5   0  -6    2.80    2.00
  -5   0   6   -1.80    1.40
  -5   0   6    2.90    1.80
   5   0  -6   -0.20    1.40
   4   0  -6 8189.48  158.78
  -4   0   6 8312.77  155.18
  -4   0   6 8314.47  161.28
  -3   0   6    0.50    1.20
   3   0  -6    1.20    1.60
  -3   0   6    0.30    1.50
   2   0  -6  337.67   13.90
  -2   0   6  347.37   15.10
  -2   0   6  324.27   10.30
  -2   0   6  327.57   11.20
  -1   0   6    0.60    0.80
  -1   0   6    0.60    1.90
   1   0  -6    2.20    1.80
   0   0   6  366.36   16.70
   0   0   6  402.86   12.50
   0   0  -6  406.26   16.30
  -1   0  -6   18.00    4.20
   1   0   6   -0.20    1.90
  -1   0  -6    1.90    1.10
   2   0   6  178.78    9.50
  -2   0  -6  185.98   12.10
  -2   0  -6  190.68    6.50
  -2   0  -6  190.68    8.90
   2   0   6  194.98   12.50
  -3   0  -6    0.60    1.50
   3   0   6   -1.30    2.10
  -3   0  -6    2.60    2.80
   3   0   6    2.20    2.10
   4   0   6   40.20    6.50
  -4   0  -6   41.10    8.50
  -4   0  -6   44.10    6.50
   5   0   6    1.30    1.80
  -5   0  -6    1.30    2.20
  -5   0  -6    2.30    5.20
  -5   0  -6    0.80    2.50
  -6   0  -6 1308.27   43.80
  -6   0  -6 1312.07   51.09
   6   0   6 1318.57   40.20
  -6   0  -6 1363.26   39.50
  -7   0  -6   -2.30    2.60
  -7   0  -6    3.20    3.70
   7   0   6   -1.70    2.70
   8   0   6   73.49    9.10
  -8   0  -6   55.59   11.70
  -8   0  -6   43.70    9.00
  -8   0  -6   46.50    8.80
  -9   0  -6    5.10    6.20
  -9   0  -6   -3.20    2.20
  -9   0  -6    1.00    3.10
 -10   0  -6   48.10    9.70
 -10   0  -6   28.80    7.60
 -11   0  -6   -5.30    3.40
 -12   0  -6    3.90    4.30
 -12   0  -6    7.80    5.20
 -13   0  -6   -5.50    3.50
 -13   0  -6   -5.40    4.70
 -14   0  -6   19.30    9.50
 -14   0  -6   36.80   10.00
 -15   0  -6    6.30    5.90
 -15   0  -6  -13.40    5.30
  17  -1  -6   -3.00   11.00
  17   1  -6    0.20   12.50
  16  -1  -6    8.30    9.70
 -16  -1   6    5.40    6.60
 -16   1   6    0.40    6.10
  16   1  -6    7.60    9.20
  15  -1  -6   10.20    7.20
 -15  -1   6    0.10    4.70
  15   1  -6    5.10    6.40
 -15   1   6    1.70    5.00
 -14  -1   6   10.90    6.20
  14  -1  -6   19.80    8.70
 -14   1   6   16.20    5.60
  14   1  -6    3.80    6.00
  13  -1  -6   20.20    8.20
 -13  -1   6   11.50    5.80
 -13   1   6   18.10    7.30
  13   1  -6   -6.20   11.30
  12  -1  -6   25.20    8.30
 -12  -1   6   20.30    7.90
 -12   1   6   21.10    7.40
  12   1  -6   25.30    6.50
 -11  -1   6  198.18   16.10
  11  -1  -6  217.68   19.50
 -11   1   6  218.18   17.30
  11   1  -6  194.18   19.80
  10  -1  -6   32.40    8.20
 -10  -1   6   42.40    8.60
  10   1  -6   41.60   11.40
 -10   1   6   37.80    8.40
  -9  -1   6  384.06   19.80
   9  -1  -6  379.96   24.00
   9  -1  -6  416.16   17.50
   9   1  -6  367.36   25.60
  -9   1   6  405.36   20.90
   9   1  -6  404.26   17.70
   8  -1  -6   63.59    6.40
   8  -1  -6   63.09    9.60
  -8  -1   6   70.59    7.30
   8  -1  -6   61.09    7.60
  -8  -1   6   67.19    8.30
   8   1  -6   77.49   11.00
  -8   1   6   52.89    8.60
  -8   1   6   72.39    7.50
   8   1  -6   43.90    5.60
  -7  -1   6 1007.30   30.90
   7  -1  -6 1036.70   32.00
   7  -1  -6  951.00   37.50
  -7  -1   6 1017.50   35.80
   7  -1  -6 1062.89   28.80
   7   1  -6 1039.20   41.10
  -7   1   6 1132.19   36.90
   7   1  -6 1089.09   29.70
   7   1  -6 1037.00   32.60
  -6  -1   6  405.16   16.90
   6  -1  -6  395.06   14.30
   6  -1  -6  389.06   16.70
  -6   1   6  402.96   17.30
   6   1  -6  385.16   14.90
   6   1  -6  432.76   23.50
   6   1  -6  399.16   17.20
  -6   1   6  392.96   16.30
  -5  -1   6    0.00    1.60
   5  -1  -6    0.10    1.30
  -5  -1   6   -1.60    1.50
   5  -1  -6    0.70    1.60
   5   1  -6    1.50    2.10
  -5   1   6   -0.80    1.70
  -5   1   6    2.20    2.30
  -4  -1   6  329.07   14.50
   4  -1  -6  317.27   10.80
   4  -1  -6  339.47   14.10
  -4  -1   6  322.77   12.20
  -4   1   6  332.17   15.00
   4   1  -6  347.97   14.00
  -4   1   6  319.77   11.60
  -3  -1   6   20.90    3.30
  -3  -1   6   20.80    3.90
   3  -1  -6   14.30    3.50
  -3  -1   6   18.70    4.00
  -3   1   6   15.20    3.90
   3   1  -6   23.70    4.00
  -3   1   6   18.10    2.80
  -2  -1   6 5355.36  109.29
   2  -1  -6 5500.95  109.09
  -2  -1   6 5411.36  104.19
   2   1  -6 5489.85  107.39
  -2   1   6 5454.95  111.19
  -2   1   6 5307.57  100.29
  -1  -1   6   35.80    3.20
   1  -1  -6   30.10    5.10
  -1  -1   6   37.60    4.90
   1   1  -6   38.50    4.50
  -1   1   6   31.00    5.50
   0  -1   6 1235.48   29.50
   0  -1   6 1236.78   25.90
   0  -1   6 1220.08   34.00
   0  -1  -6 1232.08   34.10
   0   1   6 1172.28   35.00
   0   1  -6 1125.89   31.60
   0   1  -6 1196.88   26.40
   0   1   6 1183.58   26.40
  -1  -1  -6  176.58   11.50
   1  -1   6  207.58   12.10
  -1   1  -6  214.38   11.50
   1   1   6  191.78   12.40
  -1   1  -6  198.78    7.30
   1   1   6  191.88    8.30
  -2  -1  -6   98.59    9.40
   2  -1   6   96.69    8.60
   2  -1   6  102.99    7.40
  -2  -1  -6  100.89    6.00
  -2   1  -6   93.89    5.20
  -2   1  -6   98.39    6.80
   2   1   6   97.49    6.60
  -2   1  -6  101.49    8.40
   2   1   6   95.99    9.20
   3  -1   6 2331.77   55.49
   3  -1   6 2328.67   58.39
  -3  -1  -6 2345.07   51.99
  -3  -1  -6 2491.65   61.49
   3   1   6 2347.47   60.09
  -3   1  -6 2323.57   58.29
  -3   1  -6 2419.56   53.79
  -3   1  -6 2366.66   49.40
  -4  -1  -6 1400.66   43.20
  -4  -1  -6 1442.06   36.50
  -4  -1  -6 1381.66   51.99
   4  -1   6 1381.86   38.80
   4   1   6 1339.17   36.70
  -4   1  -6 1353.56   37.00
  -4   1  -6 1393.36   41.50
  -5  -1  -6 1059.79   45.30
  -5  -1  -6 1099.79   32.50
   5  -1   6 1100.69   34.80
  -5  -1  -6 1094.59   38.20
   5   1   6 1097.89   32.70
  -5   1  -6 1065.09   36.30
  -5   1  -6 1065.19   32.60
   6  -1   6   49.80    8.70
  -6  -1  -6   52.99    9.40
  -6  -1  -6   52.79    8.10
  -6  -1  -6   50.29   12.00
  -6   1  -6   56.69    9.30
  -6   1  -6   57.79   11.20
[truncated: 428,492 more chars]
