# Supplementary material for: Synthesis, crystal structure and computational analysis of 2,7-bis­(4-chloro­phen­yl)-3,3-dimethyl-1,4-diazepan-5-one
Source: Acta Crystallogr E Crystallogr Commun. 2023 Nov 30;79(Pt 12):1212–7. doi: 10.1107/S2056989023010162 (PMC10833417; doi:10.1107/S2056989023010162)
Supplement: Supplementary file 2 [file e-79-01212-Isup3.hkl]

data_I                                                                          
_shelx_title ' DRKR_RAHPdiM3Cl_28092021_0m_a.res in P2(1)/n'                    
_shelx_refln_list_code          4                                               
_shelx_F_calc_maximum       91.43                                               
_exptl_crystal_F_000       760.00                                               
_reflns_d_resolution_high  0.7111                                               
                                                                                
loop_                                                                           
 _space_group_symop_operation_xyz                                               
 'x, y, z'                                                                      
 '-x+1/2, y+1/2, -z+1/2'                                                        
 '-x, -y, -z'                                                                   
 'x-1/2, -y-1/2, z-1/2'                                                         
                                                                                
_cell_length_a    12.3636                                                       
_cell_length_b    11.1477                                                       
_cell_length_c    13.8978                                                       
_cell_angle_alpha  90.000                                                       
_cell_angle_beta   96.500                                                       
_cell_angle_gamma  90.000                                                       
                                                                                
_shelx_F_squared_multiplier     1.000                                           
                                                                                
loop_                                                                           
 _refln_index_h                                                                 
 _refln_index_k                                                                 
 _refln_index_l                                                                 
 _refln_F_squared_calc                                                          
 _refln_F_squared_meas                                                          
 _refln_F_squared_sigma                                                         
 _refln_observed_status                                                         
   2   0   0        604.80        604.87         9.33 o                         
   4   0   0         73.10         62.58         2.47 o                         
   6   0   0       2783.77       2804.01        31.59 o                         
   8   0   0         24.90         31.35         2.98 o                         
  10   0   0        246.76        230.99         9.39 o                         
  12   0   0          7.01          6.10         2.71 o                         
  14   0   0         34.55         30.05         6.02 o                         
  16   0   0          8.72         13.77         4.95 o                         
   1   1   0        580.93        582.28         5.44 o                         
   2   1   0       1967.08       1905.87        13.60 o                         
   3   1   0       1248.78       1249.68        10.08 o                         
   4   1   0       1724.67       1736.16        13.94 o                         
   5   1   0       1068.30       1164.96        10.84 o                         
   6   1   0        803.84        805.64         8.91 o                         
   7   1   0        151.19        133.72         3.43 o                         
   8   1   0         58.16         52.14         2.38 o                         
   9   1   0         46.39         46.22         2.65 o                         
  10   1   0          4.47          3.11         1.42 o                         
  11   1   0         68.09         67.66         4.37 o                         
  12   1   0        122.63        131.32         6.05 o                         
  13   1   0          0.98         -0.58         2.08 o                         
  14   1   0          4.78          3.52         2.75 o                         
  15   1   0          4.44         12.97        15.50 o                         
  16   1   0          0.03          8.17         3.44 o                         
  17   1   0          0.44         -8.20         8.20 o                         
   1   2   0       1524.82       1638.77         9.46 o                         
   2   2   0       2297.12       2231.76        17.16 o                         
   3   2   0       2731.84       2597.10        19.02 o                         
   4   2   0          1.63          3.58         0.60 o                         
   5   2   0       4030.84       4185.01        30.34 o                         
   6   2   0        183.71        163.99         3.45 o                         
   7   2   0         15.43         12.47         1.20 o                         
   8   2   0        319.40        293.71         5.31 o                         
   9   2   0        349.27        337.26         5.92 o                         
  10   2   0        199.57        212.93         5.62 o                         
  11   2   0        136.73        117.30         5.49 o                         
  12   2   0         55.91         50.57         4.48 o                         
  13   2   0          0.12          2.44         1.82 o                         
  14   2   0         10.49          4.02         2.55 o                         
  15   2   0          2.22          2.93         3.28 o                         
  16   2   0          2.55         -1.21         3.25 o                         
  17   2   0          0.41         18.96        10.99 o                         
   1   3   0        121.38        114.19         1.45 o                         
   2   3   0         79.88         80.75         1.51 o                         
   3   3   0       1316.11       1397.88        12.15 o                         
   4   3   0       1992.05       2053.05        16.27 o                         
   5   3   0       1614.92       1750.95        15.83 o                         
   6   3   0          8.21          9.69         0.95 o                         
   7   3   0        551.77        586.59         6.94 o                         
   8   3   0         54.57         66.33         2.38 o                         
   9   3   0         52.36         58.47         2.42 o                         
  10   3   0        943.08        957.88        14.29 o                         
  11   3   0          4.88          8.45         2.44 o                         
  12   3   0          4.38          1.03         3.55 o                         
  13   3   0          7.00          3.26         2.37 o                         
  14   3   0          6.75          5.87         2.82 o                         
  15   3   0          1.90          1.95         3.39 o                         
  16   3   0          5.86          7.38         5.18 o                         
   0   4   0        902.87        812.31        19.72 o                         
   1   4   0        293.83        293.52         3.56 o                         
   2   4   0        188.91        184.75         2.64 o                         
   3   4   0        187.31        152.88         2.55 o                         
   4   4   0        246.04        238.55         3.66 o                         
   5   4   0         23.40         13.16         1.21 o                         
   6   4   0        599.63        611.67         7.48 o                         
   7   4   0        161.70        151.10         3.59 o                         
   8   4   0         10.96         10.32         1.34 o                         
   9   4   0         45.58         42.56         3.47 o                         
  10   4   0          3.26          4.00         1.66 o                         
  11   4   0         64.41         68.47         6.50 o                         
  12   4   0          5.56          4.62         3.08 o                         
  13   4   0          7.66          5.13         2.31 o                         
  14   4   0          0.87         -0.28         2.86 o                         
  15   4   0          0.13         -2.52         2.52 o                         
  16   4   0         14.12         24.67        11.03 o                         
   1   5   0        923.68       1000.95         8.08 o                         
   2   5   0       4655.95       4925.57        36.70 o                         
   3   5   0         86.83         94.77         2.07 o                         
   4   5   0         69.35         84.91         2.36 o                         
   5   5   0        639.02        658.62         9.04 o                         
   6   5   0        141.27        157.73         3.94 o                         
   7   5   0        329.76        325.74         5.65 o                         
   8   5   0        102.73         80.31         2.96 o                         
   9   5   0         26.12         16.48         2.38 o                         
  10   5   0          4.30          9.74         2.23 o                         
  11   5   0         34.41         44.50         4.27 o                         
  12   5   0         37.52         32.71         4.90 o                         
  13   5   0          5.18         10.81         3.34 o                         
  14   5   0          9.58         12.74         3.89 o                         
  15   5   0          0.98          9.18         6.23 o                         
  16   5   0          7.21          3.69         5.98 o                         
   0   6   0       5033.22       5015.08        75.72 o                         
   1   6   0        238.63        255.13         3.27 o                         
   2   6   0        371.62        396.31         5.23 o                         
   3   6   0       1376.42       1317.43        14.69 o                         
   4   6   0        232.90        245.79         4.54 o                         
   5   6   0         13.85         14.49         1.23 o                         
   6   6   0        331.69        302.82         5.15 o                         
   7   6   0          0.02         -0.72         0.72 o                         
   8   6   0        166.93        170.98         5.85 o                         
   9   6   0         41.60         40.60         3.31 o                         
  10   6   0         35.66         33.08         3.53 o                         
  11   6   0          0.12         -2.38         2.38 o                         
  12   6   0         10.46         18.16         3.39 o                         
  13   6   0         30.70         35.38         5.48 o                         
  14   6   0          2.92          3.97         3.20 o                         
  15   6   0          1.91          6.54         4.62 o                         
   1   7   0        334.93        361.79         4.26 o                         
   2   7   0         65.52         81.95         2.34 o                         
   3   7   0         33.57         33.60         1.84 o                         
   4   7   0        498.75        465.42         6.92 o                         
   5   7   0        365.48        353.95         5.88 o                         
   6   7   0        378.70        420.59         6.71 o                         
   7   7   0        542.16        499.88         8.31 o                         
   8   7   0         47.86         41.00         3.04 o                         
   9   7   0          9.40          4.10         1.64 o                         
  10   7   0          1.92         -1.17         1.17 o                         
  11   7   0         26.42         28.54         4.70 o                         
  12   7   0         18.32         17.41         4.06 o                         
  13   7   0          1.26          0.99         2.51 o                         
  14   7   0          1.99          2.61         5.22 o                         
  15   7   0          0.64         -0.97         3.13 o                         
   0   8   0        261.09        226.00         7.86 o                         
   1   8   0        398.22        418.99         5.75 o                         
   2   8   0         51.06         51.07         2.01 o                         
   3   8   0        382.44        376.38         6.23 o                         
   4   8   0        161.49        155.47         4.41 o                         
   5   8   0        854.19        865.04        16.37 o                         
   6   8   0        262.53        264.27         5.93 o                         
   7   8   0          0.32         -0.09         1.10 o                         
   8   8   0          0.32          2.47         1.37 o                         
   9   8   0         46.56         36.78         3.04 o                         
  10   8   0          7.25          6.15         1.87 o                         
  11   8   0          0.07          2.03         2.31 o                         
  12   8   0          0.95         -2.31         2.31 o                         
  13   8   0          5.75          5.58         3.21 o                         
  14   8   0          0.01          0.53         2.60 o                         
   1   9   0        202.64        204.18         5.70 o                         
   2   9   0          1.60         -1.05         1.05 o                         
   3   9   0         43.43         41.55         2.52 o                         
   4   9   0        500.57        478.14         8.76 o                         
   5   9   0          6.29          9.62         1.92 o                         
   6   9   0        353.67        377.35        10.07 o                         
   7   9   0          9.82          7.25         1.71 o                         
   8   9   0         23.36         25.83         2.61 o                         
   9   9   0         52.81         44.04         3.22 o                         
  10   9   0          0.75         -1.36         1.36 o                         
  11   9   0          1.64         -0.43         1.81 o                         
  12   9   0          3.15          5.68         2.41 o                         
  13   9   0          0.00          4.32         2.95 o                         
  14   9   0          0.36          0.81         2.90 o                         
   0  10   0        139.25        142.18         4.25 o                         
   1  10   0         65.79         57.24         2.69 o                         
   2  10   0        466.80        464.12         8.75 o                         
   3  10   0         32.09         40.11         3.37 o                         
   4  10   0        190.74        179.79         5.96 o                         
   5  10   0          3.38          0.84         1.46 o                         
   6  10   0         29.21         27.49         3.57 o                         
   7  10   0         63.41         72.26         4.85 o                         
   8  10   0          0.73          0.27         1.21 o                         
   9  10   0         18.16         13.99         1.62 o                         
  10  10   0          0.98          2.17         1.78 o                         
  11  10   0         11.32          9.62         2.53 o                         
  12  10   0          2.83          3.15         1.96 o                         
  13  10   0          1.43         -2.75         5.22 o                         
   1  11   0          0.00          0.04         0.88 o                         
   2  11   0         11.79          4.63         1.59 o                         
   3  11   0         35.02         28.01         2.76 o                         
   4  11   0         32.96         35.84         3.30 o                         
   5  11   0         26.93         29.64         3.10 o                         
   6  11   0          1.42          4.60         2.05 o                         
   7  11   0          1.98          1.32         1.98 o                         
   8  11   0          2.63         -0.78         4.06 o                         
   9  11   0          0.49         -1.92         1.92 o                         
  10  11   0         25.77         22.00         5.20 o                         
  11  11   0          3.15          9.23         6.10 o                         
  12  11   0          2.37          1.64         6.61 o                         
   0  12   0          3.81          1.63         2.70 o                         
   1  12   0         36.41         35.73         2.37 o                         
   2  12   0          4.66          2.50         1.10 o                         
   3  12   0          0.07         -0.96         0.96 o                         
   4  12   0          0.67         -1.26         1.26 o                         
   5  12   0          0.38         -0.07         1.67 o                         
   6  12   0          1.51          1.21         1.92 o                         
   7  12   0         22.39         24.62         3.31 o                         
   8  12   0         26.50         27.90         3.82 o                         
   9  12   0         15.54         16.73         3.46 o                         
  10  12   0          0.86          1.40         2.11 o                         
  11  12   0          0.03         -2.78         3.23 o                         
   1  13   0         11.24          7.62         2.59 o                         
   2  13   0          9.33          9.70         2.13 o                         
   3  13   0         16.23         20.70         2.46 o                         
   4  13   0          7.09         11.06         2.11 o                         
   5  13   0          1.15          2.03         1.89 o                         
   6  13   0         21.10         19.64         2.98 o                         
   7  13   0          7.20          2.75         2.41 o                         
   8  13   0          6.78          9.13         2.98 o                         
   9  13   0          2.71         10.33         3.91 o                         
   0  14   0          8.04          7.65         6.05 o                         
   1  14   0          4.40         10.68         2.93 o                         
   2  14   0          0.88          3.87         3.43 o                         
   3  14   0         25.97         26.52         2.82 o                         
   4  14   0          4.39          3.76         3.63 o                         
   5  14   0          2.15         -1.31         2.67 o                         
   6  14   0         25.95         29.27         3.86 o                         
   7  14   0         19.78         17.30         4.15 o                         
   1  15   0          2.88          3.59         3.07 o                         
   2  15   0          1.51          5.03         3.48 o                         
   3  15   0          0.71          0.16         4.24 o                         
   4  15   0         14.01         15.43         8.77 o                         
 -17   0   1          0.31          3.35         7.57 o                         
 -15   0   1          4.32          0.82         3.47 o                         
 -13   0   1          7.46          2.42         3.13 o                         
 -11   0   1         22.73         25.19         4.03 o                         
  -9   0   1        252.23        267.07         6.64 o                         
  -7   0   1        200.07        206.34         5.09 o                         
  -5   0   1       1422.01       1337.47        14.70 o                         
  -3   0   1       2800.10       2605.05        23.43 o                         
  -1   0   1         33.25         23.20         1.75 o                         
   1   0   1        169.58        147.53         3.46 o                         
   3   0   1       2744.85       2717.99        28.26 o                         
   5   0   1       1457.32       1489.74        18.92 o                         
   7   0   1       1095.36       1210.18        17.86 o                         
   9   0   1        143.49        139.87         5.67 o                         
  11   0   1         92.18        109.60         8.71 o                         
  13   0   1         32.86         35.32         6.56 o                         
  15   0   1          0.01         -3.66         3.66 o                         
 -17   1   1          1.72          1.52         6.44 o                         
 -16   1   1          0.23         -1.33         3.37 o                         
 -15   1   1          0.68          4.29         3.68 o                         
 -14   1   1          1.23          3.04         3.11 o                         
 -13   1   1          2.71          4.90         2.12 o                         
 -12   1   1         77.12         93.58         6.58 o                         
 -11   1   1         29.43         36.59         3.33 o                         
 -10   1   1          3.33         -0.23         2.13 o                         
  -9   1   1         44.28         30.45         1.88 o                         
  -8   1   1        160.04        166.48         3.68 o                         
  -7   1   1       2401.54       2291.30        18.21 o                         
  -6   1   1         54.94         50.53         1.76 o                         
  -5   1   1         98.91         88.44         2.07 o                         
  -4   1   1       2794.38       2756.06        19.07 o                         
  -3   1   1       5111.54       4973.12        60.66 o                         
  -2   1   1       4198.99       4069.63        56.67 o                         
  -1   1   1       2900.82       2756.95        62.34 o                         
   0   1   1         71.94         65.28         1.48 o                         
   1   1   1       6945.50       7042.39       133.82 o                         
   4   1   1       1613.58       1592.36        14.32 o                         
   5   1   1        467.55        450.29         5.93 o                         
   6   1   1         13.51         12.42         1.23 o                         
   7   1   1         56.36         70.30         2.57 o                         
   8   1   1          2.68          0.54         1.00 o                         
   9   1   1         13.49         13.96         1.62 o                         
  10   1   1         84.78         84.15         4.16 o                         
  11   1   1         35.63         49.21         3.88 o                         
  12   1   1         32.32         34.30         3.83 o                         
  13   1   1         13.74          9.62         2.82 o                         
  14   1   1          5.63         11.76         3.53 o                         
  15   1   1          3.84          6.18         3.43 o                         
  16   1   1          0.00         -5.34         5.34 o                         
 -17   2   1          0.31         17.68        11.23 o                         
 -16   2   1          0.45          0.88         4.94 o                         
 -15   2   1         16.62         14.42         3.84 o                         
 -14   2   1          0.12          3.13         2.37 o                         
 -13   2   1         13.21         12.48         2.82 o                         
 -12   2   1         21.20         17.35         3.18 o                         
 -11   2   1          8.37          3.86         2.09 o                         
 -10   2   1         32.82         29.48         2.55 o                         
  -9   2   1        697.01        745.30         9.37 o                         
  -8   2   1         25.84         29.93         2.14 o                         
  -7   2   1        101.00        119.84         2.95 o                         
  -6   2   1         39.72         45.58         1.96 o                         
  -5   2   1         95.35         92.66         2.47 o                         
  -4   2   1        152.24        152.85         2.62 o                         
  -3   2   1       8359.19       8463.11       115.44 o                         
  -2   2   1        532.19        566.54         4.88 o                         
  -1   2   1       1801.95       1859.49        15.52 o                         
   0   2   1       6124.42       6175.86        83.36 o                         
   1   2   1       2712.90       2710.53        19.45 o                         
   2   2   1        387.33        348.30         4.14 o                         
   3   2   1        535.72        507.32         5.72 o                         
   4   2   1       1352.46       1311.14        13.44 o                         
   5   2   1          3.98          2.51         0.75 o                         
   6   2   1         55.11         44.75         1.91 o                         
   7   2   1         24.94          6.42         1.04 o                         
   8   2   1        259.06        275.51         5.91 o                         
   9   2   1          1.31          0.09         0.99 o                         
  10   2   1         43.36         34.68         3.30 o                         
  11   2   1         16.64         12.60         2.42 o                         
  12   2   1        192.78        197.75         8.21 o                         
  13   2   1          7.66          7.56         2.74 o                         
  14   2   1          7.93          4.44         2.81 o                         
  15   2   1          0.33         -1.04         4.58 o                         
  16   2   1          0.24         -0.24         3.61 o                         
 -17   3   1          0.14          6.85        11.47 o                         
 -16   3   1          2.41          2.13         8.04 o                         
 -15   3   1          0.07         -1.93         3.39 o                         
 -14   3   1          2.73          2.60         2.63 o                         
 -13   3   1         46.51         41.33         4.51 o                         
 -12   3   1         53.41         62.96         6.69 o                         
 -11   3   1          6.55          5.08         2.17 o                         
 -10   3   1         40.82         43.27         3.39 o                         
  -9   3   1          2.94          1.28         0.84 o                         
  -8   3   1         27.60         31.55         2.12 o                         
  -7   3   1         53.13         49.99         1.99 o                         
  -6   3   1         29.45         41.59         1.90 o                         
  -5   3   1        819.51        847.74         7.96 o                         
  -4   3   1          2.53          1.79         0.44 o                         
  -3   3   1          3.17          3.49         0.50 o                         
  -2   3   1        114.95        113.37         1.90 o                         
  -1   3   1       2528.55       2429.17        15.58 o                         
   0   3   1        325.13        338.59         4.20 o                         
   1   3   1       6491.86       6557.38        69.51 o                         
   2   3   1         41.39         47.91         1.26 o                         
   3   3   1        538.03        527.22         5.59 o                         
   4   3   1          4.63          5.87         0.71 o                         
   5   3   1       1897.12       1761.40        16.09 o                         
   6   3   1         42.12         41.10         1.99 o                         
   7   3   1        512.10        535.32         7.85 o                         
   8   3   1         12.06         16.43         1.70 o                         
   9   3   1        137.69        145.37         4.14 o                         
  10   3   1         84.68         66.72         3.91 o                         
  11   3   1         93.36         74.58         5.06 o                         
  12   3   1          0.09          2.07         2.10 o                         
  13   3   1         89.82         96.38        10.84 o                         
  14   3   1          2.30         -0.96         2.55 o                         
  15   3   1          0.03         -2.01         2.01 o                         
  16   3   1          1.32          1.34         2.94 o                         
 -16   4   1          0.15         -1.90         4.62 o                         
 -15   4   1          0.41         -0.28         3.44 o                         
 -14   4   1          5.01          2.72         3.05 o                         
 -13   4   1         17.83         21.27         4.08 o                         
 -12   4   1         11.10         15.92         4.65 o                         
 -11   4   1         85.90         73.12         4.70 o                         
 -10   4   1         20.70         24.62         2.64 o                         
  -9   4   1        102.65         95.05         3.87 o                         
  -8   4   1         91.16         89.50         2.68 o                         
  -7   4   1        172.52        171.68         3.43 o                         
  -6   4   1          3.64          0.32         0.50 o                         
  -5   4   1        135.02        155.50         3.14 o                         
  -4   4   1        970.30        993.73        10.17 o                         
  -3   4   1          8.75         13.58         0.70 o                         
  -2   4   1         22.91         18.86         0.87 o                         
  -1   4   1        695.33        695.04         5.73 o                         
   0   4   1       1200.97       1260.28        12.71 o                         
   1   4   1       1903.10       1786.32        13.47 o                         
   2   4   1        234.41        249.98         3.36 o                         
   3   4   1       4095.38       4049.66        27.51 o                         
   4   4   1       1419.96       1465.99        11.93 o                         
   5   4   1        112.40        135.94         2.95 o                         
   6   4   1        633.28        640.87         6.95 o                         
   7   4   1        572.66        658.91         7.94 o                         
   8   4   1         22.66         13.65         1.34 o                         
   9   4   1         51.94         51.31         3.20 o                         
  10   4   1         46.44         41.84         3.95 o                         
  11   4   1         12.35         22.66         5.26 o                         
  12   4   1         84.59         89.96         7.37 o                         
  13   4   1         45.64         57.73         6.60 o                         
  14   4   1         37.40         33.01         5.12 o                         
  15   4   1          1.08          0.24         7.97 o                         
  16   4   1          1.93          9.23         4.93 o                         
 -16   5   1          0.78          5.16         7.21 o                         
 -15   5   1          5.44          9.10         3.84 o                         
 -14   5   1          0.44         -1.68         4.23 o                         
 -13   5   1         10.49         14.46         3.62 o                         
 -12   5   1          6.47          2.87         2.28 o                         
 -11   5   1          5.13          4.87         2.12 o                         
 -10   5   1          3.26         -0.11         1.78 o                         
  -9   5   1         35.44         29.23         2.85 o                         
  -8   5   1         23.30         28.11         1.98 o                         
  -7   5   1         38.63         33.87         1.94 o                         
  -6   5   1         15.97         16.66         1.47 o                         
  -5   5   1       1056.29       1002.57        10.26 o                         
  -4   5   1        633.57        603.69         7.11 o                         
  -3   5   1       1176.59       1111.88         8.43 o                         
  -2   5   1         18.62         26.65         1.19 o                         
  -1   5   1         75.28         57.90         1.46 o                         
   0   5   1        802.95        774.25         6.42 o                         
   1   5   1       2660.81       2858.63        19.42 o                         
   2   5   1       2327.24       2357.88        19.83 o                         
   3   5   1        112.65        108.10         2.15 o                         
   4   5   1          6.74          4.02         0.65 o                         
   5   5   1       1118.99       1145.33        10.51 o                         
   6   5   1        308.89        317.24         5.31 o                         
   7   5   1        237.41        223.07         4.90 o                         
   8   5   1         11.60         11.54         1.53 o                         
   9   5   1         13.22         19.99         3.85 o                         
  10   5   1          7.23          4.67         1.78 o                         
  11   5   1         74.02         79.05         4.79 o                         
  12   5   1          0.79          2.56         3.26 o                         
  13   5   1          5.43          6.54         3.16 o                         
  14   5   1         10.87         15.93         4.29 o                         
  15   5   1          1.89          2.44         4.42 o                         
  16   5   1          0.19          0.40         9.72 o                         
 -16   6   1          2.05         16.97        17.29 o                         
 -15   6   1          0.02         -0.13         3.05 o                         
 -14   6   1          0.20          1.82         3.40 o                         
 -13   6   1          3.45          6.11         2.98 o                         
 -12   6   1          0.98         -1.89         1.89 o                         
 -11   6   1          0.63         -1.15         1.35 o                         
 -10   6   1         54.86         36.28         5.01 o                         
  -9   6   1        272.54        269.05         7.61 o                         
  -8   6   1          7.61          9.89         1.71 o                         
  -7   6   1         23.58         23.06         1.80 o                         
  -6   6   1          0.82          0.24         0.75 o                         
  -5   6   1        317.60        308.89         5.05 o                         
  -4   6   1        142.61        133.11         2.85 o                         
  -3   6   1        406.60        438.53         5.23 o                         
  -2   6   1       1498.36       1466.02        11.87 o                         
  -1   6   1        221.94        223.26         3.26 o                         
   0   6   1       1925.29       2213.11        17.47 o                         
   1   6   1        728.47        749.23         7.79 o                         
   2   6   1        687.43        705.34         7.10 o                         
   3   6   1        340.74        357.10         5.02 o                         
   4   6   1        105.36        104.21         2.94 o                         
   5   6   1        300.58        285.23         4.81 o                         
   6   6   1         37.97         34.77         1.84 o                         
   7   6   1        444.43        457.25         7.32 o                         
   8   6   1        876.33        895.76        13.42 o                         
   9   6   1         56.38         49.66         3.67 o                         
  10   6   1         29.49         24.63         2.98 o                         
  11   6   1         11.92         13.57         2.50 o                         
  12   6   1         30.75         27.60         7.39 o                         
  13   6   1          5.59          7.33         2.67 o                         
  14   6   1          0.62          2.67         2.60 o                         
  15   6   1          5.57          4.52         3.63 o                         
 -15   7   1          8.88          4.96         3.53 o                         
 -14   7   1          5.94          9.98         5.10 o                         
 -13   7   1          8.12         22.95         6.68 o                         
 -12   7   1          8.29          7.66         2.88 o                         
 -11   7   1         42.15         46.67         4.07 o                         
 -10   7   1          5.83          4.84         1.60 o                         
  -9   7   1          2.32          0.55         1.22 o                         
  -8   7   1         32.22         31.66         2.93 o                         
  -7   7   1         99.46         98.33         3.55 o                         
  -6   7   1        252.88        261.51         5.50 o                         
  -5   7   1        237.45        243.54         4.51 o                         
  -4   7   1        285.17        274.56         4.76 o                         
  -3   7   1        356.33        365.92         4.42 o                         
  -2   7   1        425.62        404.72         5.19 o                         
  -1   7   1        272.71        276.27         3.83 o                         
   0   7   1        166.46        186.64         2.66 o                         
   1   7   1        831.94        867.40         8.59 o                         
   2   7   1          3.68          1.10         0.57 o                         
   3   7   1        307.71        327.18         5.05 o                         
   4   7   1         89.85         90.19         3.34 o                         
   5   7   1        242.48        224.31         3.60 o                         
   6   7   1        493.47        491.68         7.77 o                         
   7   7   1        342.57        306.04         7.57 o                         
   8   7   1          6.82          5.49         1.52 o                         
   9   7   1         41.45         34.31         3.74 o                         
  10   7   1         13.83         18.44         2.54 o                         
  11   7   1          6.54          2.51         1.61 o                         
  12   7   1          4.13          2.97         2.13 o                         
  13   7   1          0.29         -2.45         4.15 o                         
  14   7   1          0.00          0.54         3.91 o                         
  15   7   1          1.89         -1.87         4.44 o                         
 -14   8   1          1.43         -0.56         3.25 o                         
 -13   8   1          0.01         -1.57         8.36 o                         
 -12   8   1          2.84          1.65         2.79 o                         
 -11   8   1          3.87          2.44         2.31 o                         
 -10   8   1         12.42         13.59         3.71 o                         
  -9   8   1         16.73         22.62         2.56 o                         
  -8   8   1          3.38          2.01         1.35 o                         
  -7   8   1        299.14        282.45         7.09 o                         
  -6   8   1        125.16        127.89         5.33 o                         
  -5   8   1         16.84         13.32         1.57 o                         
  -4   8   1          5.33          5.80         1.02 o                         
  -3   8   1       1178.26       1169.41        12.31 o                         
  -2   8   1         29.98         30.54         1.52 o                         
  -1   8   1        592.19        542.96         5.43 o                         
   0   8   1         11.55         10.55         0.70 o                         
   1   8   1        146.19        148.13         3.73 o                         
   2   8   1        188.44        181.90         3.60 o                         
   3   8   1         16.01         16.12         1.47 o                         
   4   8   1         18.83         14.31         1.55 o                         
   5   8   1        405.03        390.30         8.63 o                         
   6   8   1         91.01         85.47         2.50 o                         
   7   8   1         48.37         43.52         2.19 o                         
   8   8   1         32.92         28.44         2.61 o                         
   9   8   1         30.18         27.91         3.34 o                         
  10   8   1          2.58         -0.01         1.32 o                         
  11   8   1         10.68          4.61         1.56 o                         
  12   8   1          5.25          0.26         2.53 o                         
  13   8   1          3.81          3.21         2.24 o                         
  14   8   1          0.00         -2.12         2.12 o                         
 -14   9   1          0.60          0.16         4.30 o                         
 -13   9   1          1.81          2.82         2.42 o                         
 -12   9   1          0.26         -1.61         2.52 o                         
 -11   9   1          4.67          1.82         2.05 o                         
 -10   9   1          1.14         -0.57         1.31 o                         
  -9   9   1         13.36         10.87         2.02 o                         
  -8   9   1         40.21         39.90         3.55 o                         
  -7   9   1         33.97         37.53         5.99 o                         
  -6   9   1          5.44          3.76         1.31 o                         
  -5   9   1         35.42         38.41         3.26 o                         
  -4   9   1        110.23        114.99         4.14 o                         
  -3   9   1         27.07         23.45         1.74 o                         
  -2   9   1        844.23        849.34         9.73 o                         
  -1   9   1         33.32         24.99         1.24 o                         
   0   9   1         10.76         15.94         1.83 o                         
   1   9   1        422.43        441.64         7.67 o                         
   2   9   1         81.44         85.08         3.44 o                         
   3   9   1        168.05        162.90         4.14 o                         
   4   9   1        455.98        444.48        14.84 o                         
   5   9   1         94.74         99.28         4.97 o                         
   6   9   1         20.46         17.58         2.69 o                         
   7   9   1        196.81        189.33         7.47 o                         
   8   9   1         27.02         29.44         2.46 o                         
   9   9   1         45.37         51.07         3.64 o                         
  10   9   1          0.92          3.07         1.47 o                         
  11   9   1          1.01          0.17         2.27 o                         
  12   9   1          1.17         -0.68         2.74 o                         
  13   9   1          1.00          3.76         2.23 o                         
 -13  10   1          2.84         -0.58         4.14 o                         
 -12  10   1          0.13         -2.81         2.81 o                         
 -11  10   1          4.08          6.44         2.61 o                         
 -10  10   1          3.90          7.44         2.29 o                         
  -9  10   1         33.34         42.55         4.48 o                         
  -8  10   1          5.39          4.23         1.50 o                         
  -7  10   1          5.06          4.59         1.84 o                         
  -6  10   1        191.03        185.39         6.23 o                         
  -5  10   1        188.73        183.67         6.11 o                         
  -4  10   1        182.39        187.53         6.50 o                         
  -3  10   1         54.05         50.22         2.48 o                         
  -2  10   1          5.58          0.86         0.89 o                         
  -1  10   1        107.30         93.59         2.08 o                         
   0  10   1          4.96          2.14         0.92 o                         
   1  10   1         36.97         38.38         2.94 o                         
   2  10   1         57.43         49.97         2.73 o                         
   3  10   1          4.03         13.23         2.21 o                         
   4  10   1          6.62          6.38         1.78 o                         
   5  10   1          3.02          3.33         1.58 o                         
   6  10   1          0.39         -0.55         2.74 o                         
   7  10   1         63.44         65.44         5.37 o                         
   8  10   1          0.36         -1.14         1.48 o                         
   9  10   1          3.31          1.82         4.04 o                         
  10  10   1          8.92          7.16         2.99 o                         
  11  10   1          1.34          2.16         3.48 o                         
  12  10   1          7.10          6.17         2.50 o                         
  13  10   1          3.55          0.89         3.21 o                         
 -12  11   1          1.96         -0.80         4.30 o                         
 -11  11   1          2.91          8.55         3.59 o                         
 -10  11   1          1.20          0.37         2.02 o                         
  -9  11   1          0.05          0.60         2.12 o                         
  -8  11   1          0.55          0.93         2.02 o                         
  -7  11   1         20.74         18.06         3.08 o                         
  -6  11   1          2.62          1.97         1.89 o                         
  -5  11   1          5.82          6.91         1.88 o                         
  -4  11   1         18.34         21.92         2.16 o                         
  -3  11   1         32.73         29.23         2.79 o                         
  -2  11   1         69.43         60.93         3.43 o                         
  -1  11   1          0.93          1.79         1.47 o                         
   0  11   1        115.30        122.11         4.23 o                         
   1  11   1         23.99         21.20         2.72 o                         
   2  11   1         18.58         19.92         2.85 o                         
   3  11   1         77.85         79.08         4.18 o                         
   4  11   1          5.74          1.15         1.65 o                         
   5  11   1          7.73          6.99         1.87 o                         
   6  11   1          0.04         -1.29         1.40 o                         
   7  11   1          1.57          3.44         1.73 o                         
   8  11   1          0.54          5.54         3.78 o                         
   9  11   1         11.62          7.86         2.84 o                         
  10  11   1         45.60         41.16         5.12 o                         
  11  11   1          0.54          0.08         2.44 o                         
  12  11   1          1.56          1.22         3.35 o                         
 -11  12   1         16.79         13.43         4.72 o                         
 -10  12   1          5.25         -0.07         3.79 o                         
  -9  12   1          6.42          6.37         2.57 o                         
  -8  12   1          2.26          5.34         3.89 o                         
  -7  12   1         13.95         16.05         2.88 o                         
  -6  12   1          0.00         -0.55         2.80 o                         
  -5  12   1          0.35         -1.29         1.29 o                         
  -4  12   1         21.05         25.21         2.33 o                         
  -3  12   1         90.54         96.07         3.58 o                         
  -2  12   1         19.31         22.40         1.74 o                         
  -1  12   1          0.41          0.06         3.38 o                         
   0  12   1          0.49         -3.11         3.11 o                         
   1  12   1         36.31         38.99         2.61 o                         
   2  12   1         29.66         33.43         2.78 o                         
   3  12   1          0.03          0.65         1.34 o                         
   4  12   1         40.71         43.42         5.10 o                         
   5  12   1          4.93          5.18         1.83 o                         
   6  12   1         30.18         43.51         4.86 o                         
   7  12   1         22.90         23.20         3.58 o                         
   8  12   1         74.01         95.15         6.45 o                         
   9  12   1         26.44         25.32         3.80 o                         
  10  12   1          0.04         -0.26         2.37 o                         
  -9  13   1          0.00         -2.56         2.56 o                         
  -8  13   1          0.75         -3.47         3.47 o                         
  -7  13   1          6.34         -2.18         5.46 o                         
  -6  13   1         20.32         23.92         3.38 o                         
  -5  13   1         12.52          8.27         2.27 o                         
  -4  13   1          3.87          4.20         2.05 o                         
  -3  13   1          1.32          2.67         1.21 o                         
  -2  13   1          0.03          4.99         1.96 o                         
  -1  13   1         15.61         18.90         4.21 o                         
   0  13   1         24.82         22.05         4.98 o                         
   1  13   1          0.20         -0.82         0.82 o                         
   2  13   1         12.19         11.40         2.10 o                         
   3  13   1          0.04         -0.25         1.64 o                         
   4  13   1         20.72         18.15         2.71 o                         
   5  13   1          3.76          6.15         3.82 o                         
   6  13   1         14.06         13.10         2.74 o                         
   7  13   1          1.63          2.66         2.68 o                         
   8  13   1         33.79         35.00         4.30 o                         
   9  13   1         11.59          1.19         3.34 o                         
  -7  14   1          0.04          1.02         3.75 o                         
  -6  14   1          0.85          0.35         3.83 o                         
  -5  14   1          0.02         -0.45         2.32 o                         
  -4  14   1          3.81          3.58         2.08 o                         
  -3  14   1          1.31         -0.51         3.11 o                         
  -2  14   1          0.81          2.86         5.39 o                         
  -1  14   1          0.23         -2.73         3.46 o                         
   0  14   1          3.90          5.34         3.98 o                         
   1  14   1          1.07         -0.86         3.08 o                         
   2  14   1         26.25         23.86         2.81 o                         
   3  14   1          1.16          0.64         2.87 o                         
   4  14   1          0.51          1.93         2.59 o                         
   5  14   1          0.22         -2.03         2.03 o                         
   6  14   1          3.02          0.73         2.25 o                         
   7  14   1          1.36          0.81         2.95 o                         
  -5  15   1          6.34          4.54         4.29 o                         
  -4  15   1          8.61         18.34         5.92 o                         
  -3  15   1          4.10          1.96         2.36 o                         
  -2  15   1          8.06          8.75         3.77 o                         
  -1  15   1         20.47         23.77         7.48 o                         
   0  15   1          3.36         -0.17         3.55 o                         
   1  15   1          0.39         -2.15         2.15 o                         
   2  15   1          0.14          1.06         2.57 o                         
   3  15   1         13.74         18.22         3.25 o                         
   4  15   1         50.19         50.89        14.86 o                         
 -16   0   2          1.98          5.14         4.70 o                         
 -14   0   2          0.05         -3.19         3.19 o                         
 -12   0   2         78.68         77.03        14.10 o                         
 -10   0   2         51.70         50.11         6.81 o                         
  -8   0   2          4.90          3.73         1.15 o                         
  -6   0   2         44.81         44.82         2.17 o                         
  -4   0   2        915.59        864.20        14.01 o                         
   0   0   2        140.42        178.06         7.11 o                         
   2   0   2       2383.86       2306.50        26.97 o                         
   4   0   2       5144.20       4938.30        73.08 o                         
   6   0   2       2387.22       2400.32        28.99 o                         
   8   0   2         11.22         13.42         2.59 o                         
  10   0   2         40.96         50.46         5.58 o                         
  12   0   2         15.49         15.28         4.63 o                         
  14   0   2          3.10         -0.48         3.27 o                         
  16   0   2          6.34          3.35         4.54 o                         
 -17   1   2          9.13         11.37         6.62 o                         
 -16   1   2          2.35         -0.39         2.72 o                         
 -15   1   2          0.82         -1.06         2.25 o                         
 -14   1   2         12.23          7.63         3.74 o                         
 -13   1   2          0.20         -0.17         1.77 o                         
 -12   1   2          0.92         -0.10         2.27 o                         
 -11   1   2         19.17         15.70         2.72 o                         
 -10   1   2        100.07        103.45         4.50 o                         
  -9   1   2        318.23        295.11         5.14 o                         
  -8   1   2        382.62        403.75         5.78 o                         
  -7   1   2         45.87         45.24         1.89 o                         
  -6   1   2         92.14        116.16         2.56 o                         
  -5   1   2        562.26        515.34         5.55 o                         
  -4   1   2         61.34         55.63         1.37 o                         
  -3   1   2       1218.77       1220.77         8.96 o                         
  -2   1   2       1587.53       1521.80        12.03 o                         
  -1   1   2        999.13       1000.13        11.26 o                         
   0   1   2        630.63        570.91         4.52 o                         
   1   1   2       1580.80       1582.06        14.83 o                         
   2   1   2         15.32         20.44         0.98 o                         
   3   1   2       2633.21       2383.01        19.63 o                         
   4   1   2       1908.00       1890.46        28.16 o                         
   5   1   2          0.61          0.47         0.58 o                         
   6   1   2       1587.46       1549.65        16.87 o                         
   7   1   2          9.41         12.45         1.35 o                         
   8   1   2          7.82          8.95         1.46 o                         
   9   1   2         18.02         16.41         1.82 o                         
  10   1   2         17.53         15.09         2.49 o                         
  11   1   2         61.60         61.28         5.59 o                         
  12   1   2          7.81          7.26         2.69 o                         
  13   1   2          0.80         -1.68         3.79 o                         
  14   1   2          9.99          9.09         3.45 o                         
  15   1   2          0.01         -2.70         4.66 o                         
  16   1   2          0.41          4.86         3.50 o                         
 -17   2   2          0.78         14.39         6.21 o                         
 -16   2   2          0.27         -2.88         2.88 o                         
 -15   2   2          6.52          7.75         5.59 o                         
 -14   2   2          2.85          0.69         1.96 o                         
 -13   2   2         24.67         24.66         3.40 o                         
 -12   2   2        247.66        256.83        10.17 o                         
 -11   2   2         36.32         28.44         3.63 o                         
 -10   2   2         47.04         44.87         3.45 o                         
  -9   2   2         50.19         55.80         2.38 o                         
  -8   2   2         12.14         10.54         1.34 o                         
  -7   2   2          1.74          0.00         0.52 o                         
  -6   2   2       2708.75       2650.22        19.67 o                         
  -5   2   2         34.30         31.24         1.33 o                         
  -4   2   2         12.67         11.56         0.75 o                         
  -3   2   2       3154.50       3062.21        19.43 o                         
  -2   2   2        731.49        672.89         5.67 o                         
  -1   2   2        875.80        888.69         6.17 o                         
   0   2   2          9.33          9.77         0.43 o                         
   2   2   2        268.76        249.45         2.86 o                         
   3   2   2        416.19        432.54         6.08 o                         
   4   2   2       3083.14       3055.22        27.26 o                         
   5   2   2        457.49        490.58         6.86 o                         
   6   2   2        326.64        316.70         5.75 o                         
   7   2   2        323.80        311.59         6.45 o                         
   8   2   2        129.73        130.27         4.19 o                         
   9   2   2         10.30          7.03         1.54 o                         
  10   2   2         74.83         69.13         4.41 o                         
  11   2   2         26.56         33.52         3.90 o                         
  12   2   2          0.05          0.12         1.87 o                         
  13   2   2          3.53          9.47         2.64 o                         
  14   2   2         38.25         44.84         5.95 o                         
  15   2   2          0.10          7.99         3.76 o                         
  16   2   2          0.01         -1.43         2.88 o                         
 -17   3   2          0.33          7.17        10.04 o                         
 -16   3   2          3.02          4.40         6.49 o                         
 -15   3   2          1.50          0.35         2.86 o                         
 -14   3   2         12.12          7.19         2.72 o                         
 -13   3   2          4.28          2.99         3.46 o                         
 -12   3   2        353.35        346.36        11.87 o                         
 -11   3   2          0.78          1.53         1.93 o                         
 -10   3   2         83.45         83.29         4.36 o                         
  -9   3   2          0.02         -0.67         0.67 o                         
  -8   3   2         92.56         88.04         2.66 o                         
  -7   3   2         31.78         34.43         1.66 o                         
  -6   3   2       2095.52       1974.48        15.68 o                         
  -5   3   2       1404.71       1492.73        10.91 o                         
  -4   3   2        616.14        529.07         5.50 o                         
  -3   3   2       1041.14       1039.86         8.46 o                         
  -2   3   2        139.24        140.39         2.00 o                         
  -1   3   2          0.59          1.62         0.47 o                         
   0   3   2       4835.85       4999.87        61.54 o                         
   1   3   2       1585.01       1629.10        10.87 o                         
   2   3   2       4647.26       4649.44        30.53 o                         
   3   3   2        520.72        485.66         4.90 o                         
   4   3   2       1302.51       1322.15        11.92 o                         
   5   3   2        526.04        551.55         7.32 o                         
   6   3   2        477.71        492.79         7.22 o                         
   7   3   2        407.56        420.57         6.96 o                         
   8   3   2         72.18         81.14         3.14 o                         
   9   3   2          2.61          3.32         1.39 o                         
  10   3   2         56.96         45.95         4.42 o                         
  11   3   2         14.35         20.62         3.62 o                         
  12   3   2         76.83         74.70         6.05 o                         
  13   3   2         12.23         17.93         3.41 o                         
  14   3   2          5.76          2.25         2.27 o                         
  15   3   2         14.72         20.72         8.01 o                         
  16   3   2          0.47          3.83         3.98 o                         
 -16   4   2          0.58         11.62         3.93 o                         
 -15   4   2          0.80         -1.36         4.99 o                         
 -14   4   2          5.38          3.94         3.65 o                         
 -13   4   2          6.97         14.98         3.41 o                         
 -12   4   2         23.87         34.69         6.08 o                         
 -11   4   2         16.31         20.85         3.10 o                         
 -10   4   2         19.83         19.94         2.38 o                         
  -9   4   2          5.12          1.39         1.07 o                         
  -8   4   2        274.16        307.95         4.99 o                         
  -7   4   2        504.69        487.93         6.37 o                         
  -6   4   2         18.33          7.97         0.81 o                         
  -5   4   2         77.05         86.66         2.08 o                         
  -4   4   2         13.07         12.25         0.94 o                         
  -3   4   2         88.27         91.07         1.74 o                         
  -2   4   2       5242.69       5232.87        32.24 o                         
  -1   4   2        943.14        937.36         7.44 o                         
   0   4   2        633.43        650.48         5.95 o                         
   1   4   2       1029.08       1047.85         8.42 o                         
   2   4   2          4.73         15.36         0.98 o                         
   3   4   2        129.44        105.73         2.25 o                         
   4   4   2        576.33        614.79         7.12 o                         
   5   4   2          3.16          4.80         0.79 o                         
   6   4   2          0.01          0.40         0.60 o                         
   7   4   2        341.14        351.69         5.80 o                         
   8   4   2         20.38         17.09         1.72 o                         
   9   4   2         11.97         11.24         2.35 o                         
  10   4   2          1.34          3.16         1.54 o                         
  11   4   2          3.41          5.56         2.10 o                         
  12   4   2         42.36         42.02         4.35 o                         
  13   4   2         19.04         26.06         4.73 o                         
  14   4   2          2.60          3.55         2.88 o                         
  15   4   2          0.05         -0.64         4.22 o                         
  16   4   2          0.11         -0.41         4.11 o                         
 -16   5   2         10.72         11.09         9.03 o                         
 -15   5   2         10.35          9.99         3.80 o                         
 -14   5   2          0.00          2.14         2.67 o                         
 -13   5   2          9.91         15.02         3.48 o                         
 -12   5   2         19.28         18.68         3.89 o                         
 -11   5   2         30.41         36.15         4.89 o                         
 -10   5   2          3.45         10.21         1.72 o                         
  -9   5   2        112.50        117.83         3.73 o                         
  -8   5   2        119.26        126.61         3.69 o                         
  -7   5   2        201.96        213.92         4.74 o                         
  -6   5   2        838.54        829.39        10.08 o                         
  -5   5   2        439.89        424.17         5.46 o                         
  -4   5   2        366.17        404.25         4.67 o                         
  -3   5   2          2.98          3.70         0.54 o                         
  -2   5   2          5.47          2.52         0.47 o                         
  -1   5   2         26.48         20.28         0.92 o                         
   0   5   2       1713.19       1837.26        13.42 o                         
   1   5   2       2154.82       2360.90        16.63 o                         
   2   5   2          4.67          0.92         0.48 o                         
   3   5   2         81.96         91.90         1.58 o                         
   4   5   2        232.13        229.51         3.33 o                         
   5   5   2         79.31         71.92         2.02 o                         
   6   5   2          6.92          8.79         1.09 o                         
   7   5   2         33.04         33.75         2.05 o                         
   8   5   2        178.60        154.57         3.84 o                         
   9   5   2         58.86         50.41         3.86 o                         
  10   5   2         73.26         74.84         4.39 o                         
  11   5   2          0.07         -0.52         1.48 o                         
  12   5   2          3.49          0.91         2.59 o                         
  13   5   2         44.44         48.70         6.38 o                         
  15   5   2          5.24          5.83         3.64 o                         
  16   5   2          1.87         -4.29         4.29 o                         
 -16   6   2          2.48          3.55         4.94 o                         
 -15   6   2          2.92          9.40         5.54 o                         
 -14   6   2          0.68          5.61         3.29 o                         
 -13   6   2         13.92         17.49         3.92 o                         
 -12   6   2          0.18         -1.36         1.78 o                         
 -11   6   2          0.96          0.25         1.90 o                         
 -10   6   2         31.60         31.29         3.56 o                         
  -9   6   2         33.93         27.07         3.81 o                         
  -8   6   2        108.83        126.27         4.10 o                         
  -7   6   2         34.23         30.73         2.16 o                         
  -6   6   2         23.37         21.92         1.51 o                         
  -5   6   2          0.62          1.31         0.60 o                         
  -4   6   2         44.59         43.09         1.33 o                         
  -3   6   2        107.38        107.72         2.14 o                         
  -2   6   2       1381.29       1332.97        11.01 o                         
  -1   6   2        817.62        878.72         7.92 o                         
   0   6   2          0.17          0.72         0.49 o                         
   1   6   2        605.23        583.17         6.80 o                         
   2   6   2         88.90         92.08         2.24 o                         
   3   6   2        184.77        194.34         3.73 o                         
   4   6   2        911.67        904.79         8.47 o                         
   5   6   2        214.84        187.95         3.32 o                         
   6   6   2         10.06         15.13         1.20 o                         
   7   6   2         53.34         61.96         3.21 o                         
   8   6   2        490.38        514.78         8.54 o                         
   9   6   2        174.60        157.69         6.76 o                         
  10   6   2         17.76         14.92         2.27 o                         
  11   6   2         10.24          4.12         1.94 o                         
  12   6   2          7.92          8.02         4.51 o                         
  13   6   2         32.85         33.83         5.38 o                         
  14   6   2          3.31          0.84         3.77 o                         
  15   6   2          0.08          0.14         2.28 o                         
 -15   7   2         12.60         22.73         7.58 o                         
 -14   7   2          4.33         -1.24         2.78 o                         
 -13   7   2          0.01         -2.08         2.08 o                         
 -12   7   2          5.24          7.11         2.80 o                         
 -11   7   2          1.97          0.42         3.66 o                         
 -10   7   2          1.31          2.19         1.50 o                         
  -9   7   2        131.59        142.31         5.28 o                         
  -8   7   2        149.12        145.35         4.54 o                         
  -7   7   2         95.60         88.73         3.09 o                         
  -6   7   2         25.32         26.44         1.84 o                         
  -5   7   2        151.13        152.39         3.30 o                         
  -4   7   2         33.40         36.18         1.39 o                         
  -3   7   2         37.47         37.62         1.38 o                         
  -2   7   2        672.41        650.39         6.40 o                         
  -1   7   2        269.40        271.61         3.79 o                         
   0   7   2          3.74          3.54         0.86 o                         
   1   7   2       1123.72       1120.91        10.98 o                         
   2   7   2        666.46        673.10         8.57 o                         
   3   7   2          9.66          9.13         1.04 o                         
   4   7   2         30.91         28.24         2.26 o                         
   5   7   2          8.83          9.42         1.20 o                         
   6   7   2          6.43          6.07         1.05 o                         
   7   7   2        192.69        191.44         5.06 o                         
   8   7   2        106.00        105.12         3.68 o                         
   9   7   2         75.38         67.25         3.09 o                         
  10   7   2          2.59          3.84         1.58 o                         
  11   7   2         18.66         13.67         3.49 o                         
  12   7   2          5.13          5.87         1.81 o                         
  13   7   2         22.26         15.97         2.67 o                         
  14   7   2         13.70         17.51         3.62 o                         
  15   7   2          1.42         -3.26        11.19 o                         
 -14   8   2          7.02          8.75         2.92 o                         
 -13   8   2          4.43          3.07         2.61 o                         
 -12   8   2         40.91         42.39         4.46 o                         
 -11   8   2          0.11         -0.11         1.90 o                         
 -10   8   2          6.49          3.20         1.81 o                         
  -9   8   2          6.95          6.28         1.58 o                         
  -8   8   2          1.15          1.69         1.34 o                         
  -7   8   2          8.21          5.73         1.14 o                         
  -6   8   2          0.92         -0.67         1.39 o                         
  -5   8   2         42.24         35.18         2.24 o                         
  -4   8   2          7.77          6.00         0.84 o                         
  -3   8   2         23.66         26.89         1.29 o                         
  -2   8   2         31.67         37.80         1.43 o                         
  -1   8   2        582.51        547.51         5.73 o                         
   0   8   2          3.31          3.64         0.99 o                         
   1   8   2         35.95         32.85         2.02 o                         
   2   8   2        269.04        285.17         4.64 o                         
   3   8   2        293.76        288.92         5.02 o                         
   4   8   2         80.45         96.93         3.50 o                         
   5   8   2        316.84        313.17        10.54 o                         
   6   8   2          4.53          6.68         1.84 o                         
   7   8   2          8.43          8.65         1.18 o                         
   8   8   2         70.16         74.34         3.45 o                         
   9   8   2          8.34          5.83         1.46 o                         
  10   8   2         41.74         44.29         2.87 o                         
  11   8   2          7.22          4.70         1.56 o                         
  12   8   2          0.01         -0.12         1.71 o                         
  13   8   2          0.55          1.27         2.11 o                         
  14   8   2          2.22          8.48         2.87 o                         
 -14   9   2          1.27          2.12         9.00 o                         
 -13   9   2          0.03         -1.24         2.84 o                         
 -12   9   2          1.90         -2.13         2.89 o                         
 -11   9   2          2.86          0.10         1.66 o                         
 -10   9   2          0.04          1.16         1.73 o                         
  -9   9   2          0.61         -1.29         1.29 o                         
  -8   9   2          5.14          2.26         1.58 o                         
  -7   9   2         14.41         12.33         2.95 o                         
  -6   9   2         99.56        102.47         3.57 o                         
  -5   9   2          0.06          2.36         0.91 o                         
  -4   9   2        323.79        301.59         4.96 o                         
  -3   9   2          8.80          8.64         1.07 o                         
  -2   9   2         29.25         25.21         1.41 o                         
  -1   9   2          3.70          3.78         0.67 o                         
   0   9   2        441.12        426.17         7.04 o                         
   1   9   2        109.46         92.85         3.17 o                         
   2   9   2          6.62          4.05         1.07 o                         
   3   9   2          7.84          0.72         1.15 o                         
   4   9   2          0.38          0.74         1.21 o                         
   5   9   2         13.37          9.65         2.07 o                         
   6   9   2         18.22         15.70         3.43 o                         
   7   9   2        225.83        242.38         8.43 o                         
   8   9   2          3.22          3.05         1.60 o                         
   9   9   2         10.81         11.18         2.29 o                         
  10   9   2          0.40          0.61         1.36 o                         
  11   9   2          3.56          1.68         1.52 o                         
  12   9   2         25.98         27.12         3.03 o                         
  13   9   2          0.27         -0.43         2.27 o                         
 -13  10   2          0.68          1.86         3.52 o                         
 -12  10   2          4.98         12.57         2.86 o                         
 -11  10   2          0.08         -1.47         1.71 o                         
 -10  10   2          0.16         -1.92         1.92 o                         
  -9  10   2          0.28         -0.54         2.52 o                         
  -8  10   2         61.72         69.71         6.09 o                         
  -7  10   2         64.58         69.75         3.93 o                         
  -6  10   2          2.07          4.98         1.35 o                         
  -5  10   2          1.02         -1.22         1.22 o                         
  -4  10   2          7.20          3.80         1.29 o                         
  -3  10   2         61.74         72.64         2.09 o                         
  -2  10   2        122.28        139.11         2.88 o                         
  -1  10   2         35.54         42.21         1.71 o                         
   0  10   2         20.55         20.01         1.93 o                         
   1  10   2         39.11         34.27         2.32 o                         
   2  10   2          2.16          2.35         1.16 o                         
   3  10   2         60.42         67.22         3.34 o                         
   4  10   2         12.06         16.87         3.93 o                         
   5  10   2        121.85        124.12         9.80 o                         
   6  10   2          0.78          1.80         1.80 o                         
   7  10   2          5.25          3.79         2.03 o                         
   8  10   2          3.57          5.60         2.19 o                         
   9  10   2          0.10          0.39         1.81 o                         
  10  10   2          2.33          0.12         1.26 o                         
  11  10   2         13.40         10.57         2.58 o                         
  12  10   2          8.33          5.06         3.55 o                         
 -12  11   2          2.07          3.98         5.26 o                         
 -11  11   2          2.65          4.33         5.51 o                         
 -10  11   2          1.39          3.07         2.82 o                         
  -9  11   2         17.27         13.77         2.63 o                         
  -8  11   2          5.66          5.65         2.36 o                         
  -7  11   2          0.68         -1.41         1.47 o                         
  -6  11   2        134.80        141.19         5.18 o                         
  -5  11   2         42.87         45.93         3.12 o                         
  -4  11   2         34.06         31.99         2.96 o                         
  -3  11   2         83.90         78.33         2.94 o                         
  -2  11   2          8.66          9.87         0.95 o                         
  -1  11   2          1.05          1.39         0.93 o                         
   0  11   2        113.31        113.80         3.88 o                         
   1  11   2          1.43         -0.85         0.85 o                         
   2  11   2         12.80         14.77         2.00 o                         
   3  11   2        101.78         94.28         4.11 o                         
   4  11   2         29.28         30.96         3.14 o                         
   5  11   2          1.32          0.36         1.62 o                         
   6  11   2         49.53         74.74         6.55 o                         
   7  11   2         35.00         32.14         3.91 o                         
   8  11   2          3.41          1.56         2.08 o                         
   9  11   2         19.65         21.74         4.00 o                         
  10  11   2         37.96         42.67         4.94 o                         
  11  11   2          8.37          2.60         5.14 o                         
 -11  12   2          0.15         -3.50         4.70 o                         
 -10  12   2          0.81          3.30         2.76 o                         
  -9  12   2          2.75          2.42         2.78 o                         
  -8  12   2          4.11          0.12         2.47 o                         
  -7  12   2          0.47          2.51         2.01 o                         
  -6  12   2          1.67          4.34         3.40 o                         
  -5  12   2          0.96         -1.40         1.40 o                         
  -4  12   2          1.74          0.05         1.41 o                         
  -3  12   2          2.56          1.19         1.48 o                         
  -2  12   2          1.66          3.18         1.08 o                         
  -1  12   2          1.32          0.21         0.82 o                         
   0  12   2          4.05         -1.08         1.71 o                         
   1  12   2         32.19         31.66         2.58 o                         
   2  12   2         11.36          6.76         2.15 o                         
   3  12   2         27.57         26.09         2.80 o                         
   4  12   2         59.57         61.83         4.23 o                         
   5  12   2          3.61          6.61         2.17 o                         
   6  12   2         26.50         25.07         4.28 o                         
   7  12   2          0.24          0.20         3.10 o                         
   8  12   2         17.19         13.29         5.79 o                         
   9  12   2          0.22         -0.70         4.98 o                         
  10  12   2          7.23          7.77         3.01 o                         
  -9  13   2         16.85         18.74         4.66 o                         
  -8  13   2          4.40          0.81         3.14 o                         
  -7  13   2          0.47         -1.71         3.88 o                         
  -6  13   2          0.19          4.46         2.41 o                         
  -5  13   2          4.96          1.17         2.18 o                         
  -4  13   2          0.41         -1.28         1.28 o                         
  -3  13   2          9.73          9.36         1.75 o                         
  -2  13   2          5.98          8.55         2.14 o                         
  -1  13   2         68.85         67.31         5.93 o                         
   0  13   2          1.15          0.80         1.07 o                         
   1  13   2         16.57         13.85         1.86 o                         
   2  13   2          0.31         -1.11         1.68 o                         
   3  13   2          2.82         -0.34         3.06 o                         
   4  13   2         11.73         11.80         2.14 o                         
   5  13   2          0.17         -0.99         1.69 o                         
   6  13   2         11.48         21.23         3.65 o                         
   7  13   2          0.30          1.83         2.02 o                         
   8  13   2          4.81          5.34         2.84 o                         
   9  13   2          0.31          5.18         4.22 o                         
  -7  14   2          0.87          3.81         2.46 o                         
  -6  14   2          2.11          4.06         2.31 o                         
  -5  14   2          0.32         -2.48         2.48 o                         
  -4  14   2          0.00         -1.73         4.74 o                         
  -3  14   2         11.98         13.15         4.73 o                         
  -2  14   2         17.61         20.39         4.82 o                         
  -1  14   2         14.27         10.43         3.72 o                         
   0  14   2         24.20         24.69         3.82 o                         
   1  14   2          8.18          8.81         5.02 o                         
   2  14   2          4.26          0.70         1.90 o                         
   3  14   2          5.96          2.04         1.91 o                         
   4  14   2          0.41         -2.44         2.44 o                         
   5  14   2         59.33         68.63         5.35 o                         
   6  14   2         13.44         15.54         4.13 o                         
   7  14   2          5.82          6.86         3.62 o                         
  -4  15   2          9.64         16.05         9.43 o                         
  -3  15   2          1.19         -1.52         2.73 o                         
  -2  15   2          0.00         -2.31         2.31 o                         
  -1  15   2          0.79          0.26         1.71 o                         
   0  15   2          0.05          0.03         5.45 o                         
   1  15   2          2.55          7.10         2.63 o                         
   2  15   2          0.62          5.06         2.94 o                         
   3  15   2         19.33         25.56         4.32 o                         
   4  15   2          2.55          3.19        10.91 o                         
 -17   0   3          4.44          1.78         3.98 o                         
 -15   0   3         51.40         81.55        21.47 o                         
 -13   0   3          0.11         -0.44         2.68 o                         
 -11   0   3         39.43         48.44         6.31 o                         
  -9   0   3         17.09         17.12         2.30 o                         
  -7   0   3        778.85        787.19        12.61 o                         
  -5   0   3       3148.10       3135.63        29.07 o                         
  -3   0   3       4820.86       4626.08        88.05 o                         
   1   0   3         42.81         55.59         1.80 o                         
   3   0   3        174.32        186.33         4.54 o                         
   5   0   3       3383.73       3320.49        42.08 o                         
   7   0   3       1178.69       1165.23        20.40 o                         
   9   0   3        223.07        222.59         8.43 o                         
  11   0   3         13.84          8.86         3.37 o                         
  13   0   3          7.96          2.39         4.38 o                         
  15   0   3          0.00         -1.99         4.86 o                         
 -17   1   3          3.63         -4.48         4.59 o                         
 -16   1   3          0.18         -2.68         2.68 o                         
 -15   1   3          1.82          0.72         2.58 o                         
 -14   1   3          0.72         -2.08         2.08 o                         
 -13   1   3          8.02          6.43         2.69 o                         
 -12   1   3         61.02         47.10         4.99 o                         
 -11   1   3        105.01        106.54         5.79 o                         
 -10   1   3       1156.70       1131.71        19.84 o                         
  -9   1   3        348.32        346.53         5.84 o                         
  -8   1   3        244.16        252.48         4.70 o                         
  -7   1   3        369.20        371.94         5.72 o                         
  -6   1   3          1.08          3.34         0.75 o                         
  -5   1   3        125.25        128.49         2.39 o                         
  -4   1   3         15.49         12.34         0.82 o                         
  -3   1   3       5101.23       4914.84        70.64 o                         
  -2   1   3        329.28        322.31         3.47 o                         
  -1   1   3       3550.39       3423.16        50.99 o                         
   1   1   3       4002.71       4042.49        34.08 o                         
   2   1   3       7924.82       8072.33       153.07 o                         
   3   1   3       4388.96       4434.91        33.53 o                         
   4   1   3       1419.04       1446.76        12.99 o                         
   5   1   3        137.78        163.17         4.06 o                         
   6   1   3       1284.74       1328.56        18.59 o                         
   7   1   3        150.30        152.97         4.21 o                         
   8   1   3         48.40         44.41         2.66 o                         
   9   1   3        138.52        130.12         4.79 o                         
  10   1   3          0.11         -0.89         1.42 o                         
  11   1   3          3.22          5.13         2.37 o                         
  12   1   3          4.66          2.76         2.82 o                         
  13   1   3          0.29          1.26         2.48 o                         
  14   1   3          0.44         -3.58         3.82 o                         
  15   1   3          0.21          0.78         6.37 o                         
  16   1   3          1.13         -2.83         2.83 o                         
 -17   2   3          0.26         -6.34        10.95 o                         
 -16   2   3          0.18         -0.91         2.94 o                         
 -15   2   3          6.13          3.32         2.67 o                         
 -14   2   3          2.09         -0.63         2.28 o                         
 -13   2   3         19.86         18.27         3.18 o                         
 -12   2   3          1.97          0.10         1.69 o                         
 -11   2   3        283.86        305.64         9.72 o                         
 -10   2   3        663.55        658.49        11.32 o                         
  -9   2   3         67.75         67.75         2.46 o                         
  -8   2   3        483.53        491.44         6.51 o                         
  -7   2   3         55.91         50.81         1.97 o                         
  -6   2   3        190.08        212.96         3.36 o                         
  -5   2   3       3542.44       3672.03        24.97 o                         
  -4   2   3       1124.54       1015.98         9.48 o                         
  -3   2   3         30.75         35.24         1.07 o                         
  -2   2   3        781.51        757.78         6.17 o                         
  -1   2   3        362.60        397.49         3.39 o                         
   1   2   3       3027.95       3094.73        20.59 o                         
   2   2   3       3324.25       3462.79        20.86 o                         
   3   2   3        329.21        335.66         4.71 o                         
   4   2   3        365.89        352.51         5.26 o                         
   5   2   3        129.55        133.87         3.02 o                         
   6   2   3        548.91        519.36         7.91 o                         
   7   2   3        381.94        383.29         6.83 o                         
   8   2   3         16.55         12.75         1.69 o                         
   9   2   3        146.20        162.17         5.78 o                         
  10   2   3        134.58        122.91         6.64 o                         
  11   2   3          4.72          6.74         2.38 o                         
  12   2   3          6.98          2.79         2.73 o                         
  13   2   3         43.75         56.15         6.91 o                         
  14   2   3          6.26          7.57         4.94 o                         
  15   2   3          5.39          4.94         4.54 o                         
  16   2   3          0.19         -2.76         2.76 o                         
 -17   3   3          0.05         10.04        10.75 o                         
 -16   3   3          1.61         -0.04         3.43 o                         
 -15   3   3          9.56          7.28         3.90 o                         
 -14   3   3          0.10         -2.18         2.18 o                         
 -13   3   3         18.85         24.70         3.60 o                         
 -12   3   3         48.68         40.47         5.65 o                         
 -11   3   3          1.14         -1.39         1.39 o                         
 -10   3   3          9.25          7.01         2.03 o                         
  -9   3   3        106.27        111.20         3.64 o                         
  -8   3   3          3.98          3.07         0.81 o                         
  -7   3   3        266.98        261.45         5.06 o                         
  -6   3   3        265.64        310.46         4.18 o                         
  -5   3   3        617.58        609.14         6.47 o                         
  -4   3   3       2387.97       2479.20        20.11 o                         
  -3   3   3        170.26        171.95         2.67 o                         
  -2   3   3        398.24        385.77         3.73 o                         
  -1   3   3          0.61          0.99         0.30 o                         
   0   3   3       1943.91       1891.45        14.79 o                         
   1   3   3        307.52        306.87         3.11 o                         
   2   3   3        779.42        802.64         6.22 o                         
   3   3   3        614.48        633.14         6.06 o                         
   4   3   3         28.03         36.95         1.71 o                         
   5   3   3       1309.92       1292.79        13.17 o                         
   6   3   3        315.26        363.66         7.36 o                         
   7   3   3         14.66         21.07         1.90 o                         
   8   3   3         34.34         29.69         2.21 o                         
   9   3   3        312.92        339.44         8.42 o                         
  10   3   3          9.06          4.48         2.36 o                         
  11   3   3          9.54          8.32         2.57 o                         
  12   3   3         30.04         33.02         3.89 o                         
  13   3   3          3.24          4.93         2.91 o                         
  14   3   3          1.00          9.40         6.93 o                         
  15   3   3         41.89         40.66         8.25 o                         
  16   3   3          2.47          0.07         6.09 o                         
 -16   4   3          0.36          1.08         5.85 o                         
 -15   4   3          0.02         -2.71         2.71 o                         
 -14   4   3          0.92          2.75         2.48 o                         
 -13   4   3          6.33         12.41         3.26 o                         
 -12   4   3         24.27         24.35         5.31 o                         
 -11   4   3         48.50         56.63         5.12 o                         
 -10   4   3        256.08        240.08         6.68 o                         
  -9   4   3         59.06         56.59         3.35 o                         
  -8   4   3          7.04          2.47         0.78 o                         
  -7   4   3          0.08         -0.45         0.45 o                         
  -6   4   3        133.85        167.59         3.04 o                         
  -5   4   3        274.64        314.04         4.35 o                         
  -4   4   3         17.93         29.05         1.38 o                         
  -3   4   3       3965.76       3985.29        25.36 o                         
  -2   4   3        155.44        161.44         2.69 o                         
  -1   4   3        157.10        164.36         2.21 o                         
   0   4   3       1019.41       1041.26         8.10 o                         
   1   4   3        848.93        940.37         7.03 o                         
   2   4   3          0.46          0.84         0.49 o                         
   3   4   3         68.16         93.19         2.01 o                         
   4   4   3        366.82        433.51         5.57 o                         
   5   4   3        383.68        367.34         4.68 o                         
   6   4   3         66.19         53.48         1.99 o                         
   7   4   3          0.24         -0.26         0.77 o                         
   8   4   3         20.08         23.33         2.10 o                         
   9   4   3        144.68        151.30         8.25 o                         
  10   4   3         22.58         24.62         3.31 o                         
  11   4   3          7.65          6.20         2.78 o                         
  12   4   3         20.91         21.49         3.55 o                         
  13   4   3          3.41         -0.40         2.13 o                         
  14   4   3          0.34         -1.27         1.83 o                         
  15   4   3          0.00         -2.17         2.17 o                         
  16   4   3          0.00         -1.84         7.13 o                         
 -16   5   3          0.73         11.90         4.91 o                         
 -15   5   3          9.32         11.52         5.76 o                         
 -14   5   3          6.05         11.38         3.73 o                         
 -13   5   3          1.49          1.13         1.93 o                         
 -12   5   3          0.58         -0.51         2.61 o                         
 -11   5   3         57.96         68.05         4.36 o                         
 -10   5   3         15.74         15.49         2.31 o                         
  -9   5   3          0.01         -0.29         1.19 o                         
  -8   5   3         61.28         54.46         2.68 o                         
  -7   5   3         33.95         34.85         1.92 o                         
  -6   5   3         21.12         17.97         1.27 o                         
  -5   5   3        119.18        109.02         2.50 o                         
  -4   5   3         11.31         17.31         1.13 o                         
  -3   5   3        434.92        439.49         4.65 o                         
  -2   5   3        358.81        342.90         4.42 o                         
  -1   5   3        689.18        739.49         6.60 o                         
   0   5   3       2935.39       3014.46        21.26 o                         
   1   5   3       2356.87       2516.35        16.32 o                         
   2   5   3         64.56         64.15         1.78 o                         
   3   5   3         15.95          5.00         0.73 o                         
   4   5   3         86.95         88.99         2.24 o                         
   5   5   3        710.17        717.60         7.14 o                         
   6   5   3        885.19        862.80         8.34 o                         
   7   5   3        112.69         93.14         2.66 o                         
   8   5   3          5.80          6.38         1.11 o                         
   9   5   3          1.73          0.45         1.06 o                         
  10   5   3        214.78        239.72         6.76 o                         
  11   5   3          2.84          1.41         1.28 o                         
  12   5   3         12.53          9.94         2.13 o                         
  13   5   3          0.12         -1.24         2.23 o                         
  14   5   3          7.38         10.64         2.92 o                         
  15   5   3          9.11          9.19         3.03 o                         
 -16   6   3          3.51         51.13        23.98 o                         
 -15   6   3          0.29         -4.89         5.76 o                         
 -14   6   3         10.92         11.28         3.86 o                         
 -13   6   3          1.75          1.65         2.72 o                         
 -12   6   3         26.16         32.17         4.25 o                         
 -11   6   3          8.77          6.66         2.43 o                         
 -10   6   3          6.56          0.69         2.24 o                         
  -9   6   3         20.56         21.76         2.69 o                         
  -8   6   3         77.24         90.84         3.51 o                         
  -7   6   3         10.24          7.40         1.19 o                         
  -6   6   3         81.48         76.70         1.80 o                         
  -5   6   3       1253.66       1305.21        10.74 o                         
  -4   6   3        336.61        334.96         4.06 o                         
  -3   6   3         61.26         59.26         1.75 o                         
  -2   6   3        381.32        436.92         5.18 o                         
  -1   6   3         18.71         14.59         0.92 o                         
   0   6   3         59.41         54.66         2.16 o                         
   1   6   3        407.24        412.70         5.21 o                         
   2   6   3        128.89        110.36         2.56 o                         
   3   6   3        144.47        149.73         3.20 o                         
   4   6   3          1.96          1.70         0.62 o                         
   5   6   3        750.14        710.52         6.66 o                         
   6   6   3        293.38        284.00         4.41 o                         
   7   6   3          5.27          4.72         0.93 o                         
   8   6   3         24.66         28.38         2.01 o                         
   9   6   3          0.50          2.49         1.27 o                         
  10   6   3         26.67         24.96         2.67 o                         
  11   6   3        121.29        133.15         5.06 o                         
  12   6   3         40.60         50.98         4.31 o                         
  13   6   3          0.63          1.47         2.44 o                         
  14   6   3          1.67         -1.32         2.20 o                         
  15   6   3         12.46          4.51         4.58 o                         
 -15   7   3          0.00          8.48         7.49 o                         
 -14   7   3          0.20          0.91         2.78 o                         
 -13   7   3          1.63          1.86         2.81 o                         
 -12   7   3          0.53          0.11         2.36 o                         
 -11   7   3        113.61         99.22         7.36 o                         
 -10   7   3         22.11         18.60         2.54 o                         
  -9   7   3        140.18        137.70         5.30 o                         
  -8   7   3         83.30         82.59         3.46 o                         
  -7   7   3        327.57        336.11         6.57 o                         
  -6   7   3         18.74         22.89         1.53 o                         
  -5   7   3          6.03          6.65         0.88 o                         
  -4   7   3         58.95         61.35         2.42 o                         
  -3   7   3        459.68        431.07         5.25 o                         
  -2   7   3        325.35        365.95         5.36 o                         
  -1   7   3        413.28        420.99         5.18 o                         
   0   7   3         35.35         34.92         1.39 o                         
   1   7   3        388.54        391.83         5.34 o                         
   2   7   3        225.83        247.09         4.20 o                         
   3   7   3        176.17        177.68         3.86 o                         
   4   7   3         34.50         40.29         2.08 o                         
   5   7   3        132.43        112.57         2.55 o                         
   6   7   3         60.15         53.02         2.01 o                         
   7   7   3        129.03        136.69         3.66 o                         
   8   7   3          0.60         -0.35         1.11 o                         
   9   7   3         18.18         18.34         2.24 o                         
  10   7   3          9.27          3.60         1.47 o                         
  11   7   3          0.71          1.47         1.30 o                         
  12   7   3          9.63          9.21         2.61 o                         
  13   7   3          2.22         -2.15         2.15 o                         
  14   7   3          3.49          3.24         2.08 o                         
 -14   8   3          2.90          5.94         4.89 o                         
 -13   8   3          0.93         -1.03         2.56 o                         
 -12   8   3          2.56          2.35         2.05 o                         
 -11   8   3          0.92          0.11         1.50 o                         
 -10   8   3         26.81         23.94         2.68 o                         
  -9   8   3          7.23          3.06         1.38 o                         
  -8   8   3         82.91         90.70         4.22 o                         
  -7   8   3          6.92          4.43         1.10 o                         
  -6   8   3          9.59         12.54         1.84 o                         
  -5   8   3        518.47        498.21         6.29 o                         
  -4   8   3        325.13        346.20         5.24 o                         
  -3   8   3        129.59        125.31         3.96 o                         
  -2   8   3         34.16         34.45         1.58 o                         
  -1   8   3         28.61         25.14         1.28 o                         
   0   8   3          6.88          5.13         1.04 o                         
   1   8   3        615.12        590.23         7.67 o                         
   2   8   3       1387.30       1351.46        14.01 o                         
   3   8   3         24.51         15.00         1.51 o                         
   4   8   3        157.91        151.82         3.84 o                         
   5   8   3         45.08         49.13         3.33 o                         
   6   8   3          3.31          3.82         1.67 o                         
   7   8   3          4.69          6.57         1.69 o                         
   8   8   3         19.30         17.80         1.86 o                         
   9   8   3         56.41         62.93         4.36 o                         
  10   8   3          4.91          1.07         1.24 o                         
  11   8   3          4.44          2.33         1.55 o                         
  12   8   3          0.00         -1.71         1.95 o                         
  13   8   3          8.68         11.01         3.59 o                         
  14   8   3          0.98         -0.82         3.21 o                         
 -14   9   3          1.20         14.50         6.05 o                         
 -13   9   3          5.66          5.23         2.29 o                         
 -12   9   3          2.53          3.69         2.53 o                         
 -11   9   3          3.62          5.13         2.39 o                         
 -10   9   3          4.38          3.82         1.97 o                         
  -9   9   3          5.79          4.07         2.72 o                         
  -8   9   3         13.05         13.03         2.36 o                         
  -7   9   3         21.91         16.69         3.48 o                         
  -6   9   3         47.89         53.62         2.77 o                         
  -5   9   3        470.80        498.46         7.08 o                         
  -4   9   3        314.44        282.71         4.54 o                         
  -3   9   3         97.84        106.75         2.79 o                         
  -2   9   3         63.80         59.76         2.23 o                         
  -1   9   3          4.87          9.49         0.83 o                         
   0   9   3          3.62          2.71         1.69 o                         
   1   9   3         26.15         27.26         2.03 o                         
   2   9   3        393.31        410.52         7.58 o                         
   3   9   3        351.09        364.96         7.33 o                         
   4   9   3         29.53         31.22         2.35 o                         
   5   9   3         48.41         47.87         3.90 o                         
   6   9   3         33.48         32.63         3.85 o                         
   7   9   3          1.75          3.89         1.74 o                         
   8   9   3         74.26         68.71         3.27 o                         
   9   9   3         16.94         17.11         2.08 o                         
  10   9   3          3.63          0.92         1.28 o                         
  11   9   3          4.26          4.14         1.79 o                         
  12   9   3          0.05          0.98         2.04 o                         
  13   9   3          5.46          3.45         2.97 o                         
 -13  10   3         12.38         14.27         4.92 o                         
 -12  10   3          0.14          5.07         3.40 o                         
 -11  10   3          4.64          7.47         2.97 o                         
 -10  10   3          1.38          1.79         2.55 o                         
  -9  10   3          0.18         -0.79         1.62 o                         
  -8  10   3          0.32         -0.77         1.50 o                         
  -7  10   3         25.95         24.51         2.78 o                         
  -6  10   3         26.59         21.67         2.76 o                         
  -5  10   3          3.97          1.68         1.01 o                         
  -4  10   3        179.43        167.95         3.37 o                         
  -3  10   3         59.56         53.57         2.06 o                         
  -2  10   3         12.99         15.88         1.24 o                         
  -1  10   3          4.33          6.33         1.15 o                         
   0  10   3        199.73        186.89         5.01 o                         
   1  10   3          6.33          5.49         1.35 o                         
   2  10   3          7.62          9.99         1.71 o                         
   3  10   3          1.08          4.99         1.32 o                         
   4  10   3          0.13         -0.19         1.04 o                         
   5  10   3         18.08         13.20         2.47 o                         
   6  10   3         74.00         65.80         6.03 o                         
   7  10   3          1.72          0.87         2.55 o                         
   8  10   3         50.24         56.42         5.44 o                         
   9  10   3          8.47          8.75         2.67 o                         
  10  10   3          0.01          2.92         4.35 o                         
  11  10   3          8.14         -3.07         5.22 o                         
  12  10   3         10.37         18.15         4.84 o                         
 -12  11   3          0.02         -4.38         4.38 o                         
 -11  11   3          4.51          2.85         3.21 o                         
 -10  11   3          6.02          8.47         3.43 o                         
  -9  11   3          8.07          7.00         5.18 o                         
  -8  11   3         32.19         33.39         4.59 o                         
  -7  11   3          7.09          7.53         2.99 o                         
  -6  11   3          0.15         -1.57         1.57 o                         
  -5  11   3         10.08          9.49         1.71 o                         
  -4  11   3         11.30          8.22         1.42 o                         
  -3  11   3         12.49         16.60         1.30 o                         
  -2  11   3         10.37          5.48         1.58 o                         
  -1  11   3          0.02         -0.82         0.82 o                         
   0  11   3          0.04         -1.18         1.18 o                         
   1  11   3         14.26         13.93         1.70 o                         
   2  11   3         10.42         10.29         1.82 o                         
   3  11   3         37.89         45.02         3.39 o                         
   4  11   3         45.57         34.77         3.46 o                         
   5  11   3          5.03          4.21         1.90 o                         
   6  11   3         50.91         52.92         5.54 o                         
   7  11   3          0.80          3.87         2.07 o                         
   8  11   3         49.49         50.96         5.10 o                         
   9  11   3          3.13          4.89         2.58 o                         
  10  11   3          9.09          5.81         2.82 o                         
  11  11   3          3.67          5.16         4.12 o                         
 -11  12   3          6.68          0.64         5.26 o                         
 -10  12   3          0.00         -2.24         3.04 o                         
  -9  12   3          5.63          4.05         2.65 o                         
  -8  12   3         45.08         44.75         4.81 o                         
  -7  12   3         14.47         14.09         3.59 o                         
  -6  12   3          1.12          0.91         1.42 o                         
  -5  12   3          7.77          5.72         2.58 o                         
  -4  12   3          7.65          3.42         1.37 o                         
  -3  12   3         14.95         10.84         1.73 o                         
  -2  12   3          0.16          0.67         1.05 o                         
  -1  12   3          2.24          1.37         1.21 o                         
   0  12   3         10.74          9.23         1.61 o                         
   1  12   3          1.14          1.22         1.25 o                         
   2  12   3          2.57          2.18         1.63 o                         
   3  12   3         24.52         28.49         2.84 o                         
   4  12   3          1.69         -1.06         1.46 o                         
   5  12   3         13.97         21.99         3.46 o                         
   6  12   3         42.08         62.94         6.82 o                         
   7  12   3          1.45          1.32         2.77 o                         
   8  12   3          9.73         12.81         2.83 o                         
   9  12   3          0.68         -1.06         2.48 o                         
  10  12   3          0.03         -3.04         3.04 o                         
  -9  13   3          0.69          9.35         5.12 o                         
  -8  13   3          0.88         -2.54         2.54 o                         
  -7  13   3          1.26         -0.26         3.05 o                         
  -6  13   3          9.60          5.87         3.89 o                         
  -5  13   3          2.68          2.54         1.75 o                         
  -4  13   3         14.93         10.96         2.82 o                         
  -3  13   3          0.07         -0.28         1.99 o                         
  -2  13   3         23.82         29.20         4.80 o                         
  -1  13   3          0.00         -2.53         2.53 o                         
   0  13   3         48.46         55.86         3.29 o                         
   1  13   3         34.85         38.32         4.58 o                         
   2  13   3         31.03         42.05         3.21 o                         
   3  13   3          5.14          4.01         1.87 o                         
   4  13   3         18.38         19.61         2.90 o                         
   5  13   3          5.04         10.35         2.65 o                         
   6  13   3          1.17         -0.30         2.98 o                         
   7  13   3         18.88         20.38         3.23 o                         
   8  13   3          3.02         -3.19         3.19 o                         
  -7  14   3          1.87          0.75         5.75 o                         
  -6  14   3          0.47         -1.44         2.73 o                         
  -5  14   3          4.23          5.03         2.61 o                         
  -4  14   3         23.21         30.68         5.46 o                         
  -3  14   3         16.00         21.12         3.60 o                         
  -2  14   3         29.19         26.88         4.35 o                         
  -1  14   3         10.95         14.16         5.77 o                         
   0  14   3          9.68          7.96         2.91 o                         
   1  14   3         13.52         15.22         3.55 o                         
   2  14   3          7.03          9.08         2.80 o                         
   3  14   3         11.09         13.76         3.14 o                         
   4  14   3          0.67         -0.06         2.28 o                         
   5  14   3         18.26         17.64         3.56 o                         
   6  14   3         14.31         23.96         4.33 o                         
  -4  15   3          1.47         10.71         5.41 o                         
  -3  15   3          0.17         -3.03         6.77 o                         
  -2  15   3          5.61          5.75         3.03 o                         
  -1  15   3          0.68          2.87         2.27 o                         
   0  15   3          1.53          3.82         5.44 o                         
   1  15   3          4.71          2.61         3.45 o                         
   2  15   3         19.11         31.32         6.29 o                         
   3  15   3         14.35         22.34         7.61 o                         
 -16   0   4          3.95          5.83        11.07 o                         
 -14   0   4         32.09         31.47         5.94 o                         
 -12   0   4         16.92         13.14         6.37 o                         
 -10   0   4        438.46        412.79        23.53 o                         
  -8   0   4       1801.08       1795.64        34.13 o                         
  -6   0   4       3763.63       3821.44        35.46 o                         
  -4   0   4          8.44          8.60         0.99 o                         
  -2   0   4       3128.55       2965.73        33.60 o                         
   2   0   4       1483.28       1457.59        16.84 o                         
   4   0   4         20.28         22.18         2.17 o                         
   6   0   4        129.16        140.36         5.25 o                         
   8   0   4        364.65        408.89         9.92 o                         
  10   0   4        117.13        116.00         9.08 o                         
  12   0   4          3.77          3.35         2.87 o                         
  14   0   4          2.04         -0.48         3.15 o                         
  16   0   4          0.83          2.16         3.83 o                         
 -17   1   4          0.02          1.72         7.97 o                         
 -16   1   4          5.44          2.85         3.30 o                         
 -15   1   4          3.12         -2.01         2.76 o                         
 -14   1   4          3.23          0.81         4.09 o                         
 -13   1   4          1.52         -1.75         1.75 o                         
 -12   1   4         60.14         83.80         6.17 o                         
 -11   1   4        253.30        252.94         8.89 o                         
 -10   1   4        178.49        186.37         7.21 o                         
  -9   1   4          3.97          6.97         1.14 o                         
  -8   1   4       1252.66       1238.14        13.25 o                         
  -7   1   4          8.99          5.11         0.93 o                         
  -6   1   4         22.54         38.91         1.55 o                         
  -5   1   4        443.76        474.52         5.13 o                         
  -4   1   4         66.35         67.67         1.57 o                         
  -3   1   4        773.53        751.44         8.13 o                         
  -2   1   4       1289.85       1235.52        15.48 o                         
  -1   1   4       1427.26       1423.92        18.84 o                         
   0   1   4       5947.58       5958.27        51.60 o                         
   1   1   4         56.19         53.84         1.14 o                         
   2   1   4       6977.27       7365.16       126.44 o                         
   3   1   4          0.10          1.86         0.64 o                         
   4   1   4        295.97        322.82         5.19 o                         
   5   1   4          8.71          6.06         0.99 o                         
   6   1   4        146.30        138.10         3.62 o                         
   7   1   4        151.88        159.92         4.02 o                         
   8   1   4         46.44         52.74         2.58 o                         
   9   1   4         88.83         80.49         4.29 o                         
  10   1   4         36.20         32.02         3.04 o                         
  11   1   4         12.33          4.73         2.76 o                         
  12   1   4          5.03          2.81         1.96 o                         
  13   1   4         27.35         22.05         4.59 o                         
  14   1   4          0.29          0.79         2.20 o                         
  15   1   4          7.88          3.73         3.91 o                         
  16   1   4          0.02          3.29         2.52 o                         
 -17   2   4          1.87          5.26         5.31 o                         
 -16   2   4          0.41          8.85         5.29 o                         
 -15   2   4         23.87         31.77         4.41 o                         
 -14   2   4          2.43          4.33         3.94 o                         
 -13   2   4          9.64         12.66         6.87 o                         
 -12   2   4         23.79         28.21         4.86 o                         
 -11   2   4          3.26          2.34         1.85 o                         
 -10   2   4        144.38        124.34         5.90 o                         
  -9   2   4         55.07         51.82         2.31 o                         
  -8   2   4         36.06         47.15         2.07 o                         
  -7   2   4         18.37         19.58         1.33 o                         
  -6   2   4        321.29        363.03         5.03 o                         
  -5   2   4       3395.65       3403.94        31.17 o                         
  -4   2   4        589.25        569.55         5.67 o                         
  -3   2   4        815.19        828.04         7.35 o                         
  -2   2   4        841.18        843.58         7.51 o                         
  -1   2   4        978.40        951.67         9.26 o                         
   0   2   4       2281.28       2237.59        22.97 o                         
   1   2   4       5341.62       5280.50        47.37 o                         
   2   2   4       3424.89       3426.46        21.00 o                         
   3   2   4       1083.87       1101.66        10.93 o                         
   4   2   4        372.91        341.60         5.35 o                         
   5   2   4        366.77        348.79         6.04 o                         
   6   2   4        165.13        161.30         3.82 o                         
   7   2   4        213.25        219.23         4.73 o                         
   8   2   4        154.34        148.34         4.06 o                         
   9   2   4          7.25          8.36         1.74 o                         
  10   2   4         24.38         20.63         2.68 o                         
  11   2   4         68.19         70.58         5.35 o                         
  12   2   4         86.73         81.86         5.38 o                         
  13   2   4          3.43          2.48         2.45 o                         
  14   2   4          0.81         -0.56         2.39 o                         
  15   2   4          1.20          0.90         2.92 o                         
  16   2   4          8.58         12.32         9.60 o                         
 -16   3   4          0.34         -2.73         2.73 o                         
 -15   3   4          2.18          0.49         2.91 o                         
 -14   3   4          4.94          0.26         2.11 o                         
 -13   3   4          0.93         -2.28         3.32 o                         
 -12   3   4         67.94         68.86         5.35 o                         
 -11   3   4         43.30         36.47         3.87 o                         
 -10   3   4          0.63          0.22         1.62 o                         
  -9   3   4        132.33        134.29         4.40 o                         
  -8   3   4         70.96         61.06         2.29 o                         
  -7   3   4          9.27         10.55         1.04 o                         
  -6   3   4         18.09         21.22         1.21 o                         
  -5   3   4          7.66         11.22         0.99 o                         
  -4   3   4        327.05        293.92         3.80 o                         
  -3   3   4        874.12        959.57         7.99 o                         
  -2   3   4        106.22        107.46         1.82 o                         
  -1   3   4        595.98        586.13         6.14 o                         
   0   3   4        212.49        198.81         2.91 o                         
   1   3   4       1605.96       1727.83        14.04 o                         
   2   3   4       5063.01       5221.86        32.34 o                         
   3   3   4          7.50          9.63         0.86 o                         
   4   3   4         59.28         56.29         1.81 o                         
   5   3   4          5.59         12.57         1.14 o                         
   6   3   4        135.43        129.07         3.59 o                         
   7   3   4         10.72          7.19         1.14 o                         
   8   3   4          0.18         -0.31         1.03 o                         
   9   3   4         80.13         69.23         3.91 o                         
  10   3   4        231.50        232.80         9.83 o                         
  11   3   4         13.34         10.61         2.16 o                         
  12   3   4         11.59          5.56         2.48 o                         
  13   3   4          8.82          8.80         3.45 o                         
  14   3   4          0.14          2.96         2.22 o                         
  15   3   4          5.76          7.00         2.99 o                         
  16   3   4         13.08          3.58         5.50 o                         
 -16   4   4          1.07         -0.12         2.77 o                         
 -15   4   4          0.11          0.16         3.13 o                         
 -14   4   4         16.60         18.15         3.39 o                         
 -13   4   4          1.60          3.44         2.00 o                         
 -12   4   4          9.28          6.02         2.67 o                         
 -11   4   4         18.41         22.38         2.93 o                         
 -10   4   4          2.20          0.57         1.66 o                         
  -9   4   4          3.34          4.56         1.20 o                         
  -8   4   4          0.60         -0.65         0.65 o                         
  -7   4   4          6.77          5.79         0.93 o                         
  -6   4   4         59.50         71.81         2.22 o                         
  -5   4   4        425.32        449.64         5.66 o                         
  -4   4   4        145.68        142.93         2.96 o                         
  -3   4   4         65.74         62.76         1.63 o                         
  -2   4   4       4840.21       4770.79        31.30 o                         
  -1   4   4          3.55          2.60         0.44 o                         
   0   4   4         32.76         37.45         1.02 o                         
   1   4   4          0.89          0.57         0.53 o                         
   2   4   4       3373.05       3579.00        22.03 o                         
   3   4   4       3932.28       3965.61        28.89 o                         
   4   4   4        151.65        170.46         3.16 o                         
   5   4   4         73.16         65.20         2.11 o                         
   6   4   4         34.85         34.47         1.86 o                         
   7   4   4          2.89          3.49         0.89 o                         
   8   4   4        678.08        718.56         9.73 o                         
   9   4   4         11.33          5.91         1.66 o                         
  10   4   4         17.52         18.50         2.79 o                         
  11   4   4          0.73          0.58         1.69 o                         
  12   4   4         24.26         29.61         3.29 o                         
  13   4   4          0.41         -1.68         3.04 o                         
  14   4   4          0.66          2.23         2.06 o                         
  15   4   4          0.36         -1.61         4.02 o                         
 -16   5   4          6.55         -2.75         7.33 o                         
 -15   5   4          1.23         -2.82         4.25 o                         
 -14   5   4          1.46          3.11         2.23 o                         
 -13   5   4         11.10         10.13         2.61 o                         
 -12   5   4          0.05          0.38         1.66 o                         
 -11   5   4          1.37         -1.27         1.27 o                         
 -10   5   4        122.99        144.10         5.13 o                         
  -9   5   4         55.92         55.84         2.77 o                         
  -8   5   4        166.19        160.11         3.97 o                         
  -7   5   4        240.80        230.45         4.08 o                         
  -6   5   4         45.63         45.35         1.87 o                         
  -5   5   4        136.06        140.98         2.98 o                         
  -4   5   4        236.82        268.96         3.83 o                         
  -3   5   4        776.64        776.18         9.20 o                         
  -2   5   4        348.56        366.96         4.75 o                         
  -1   5   4         56.50         59.71         1.44 o                         
   0   5   4         34.61         55.01         1.57 o                         
   1   5   4        848.38        848.79         6.64 o                         
   2   5   4         22.28         23.35         1.14 o                         
   3   5   4        161.69        145.89         3.24 o                         
   4   5   4        419.42        455.03         5.63 o                         
   5   5   4        756.55        766.36         8.13 o                         
   6   5   4        123.86        136.31         2.99 o                         
   7   5   4        610.09        592.41         8.88 o                         
   8   5   4        265.44        287.05         5.57 o                         
   9   5   4         34.43         32.04         2.71 o                         
  10   5   4          2.60          3.48         2.51 o                         
  11   5   4          2.13         -1.36         1.36 o                         
  12   5   4         30.24         31.19         3.32 o                         
  13   5   4         13.31          6.25         2.34 o                         
  14   5   4          0.25         -2.56         2.56 o                         
  15   5   4          2.53          0.14         3.80 o                         
 -15   6   4          1.71          2.94         4.15 o                         
 -14   6   4          0.14          4.05         5.60 o                         
 -13   6   4          0.95          1.99         3.23 o                         
 -12   6   4          3.77          2.30         4.20 o                         
 -11   6   4          4.10          1.68         1.58 o                         
 -10   6   4         89.42         91.44         3.82 o                         
  -9   6   4        313.39        288.00         6.01 o                         
  -8   6   4         58.67         49.50         2.53 o                         
  -7   6   4        596.81        548.75         7.20 o                         
  -6   6   4         68.01         67.00         2.16 o                         
  -5   6   4         71.69         67.73         2.04 o                         
  -4   6   4         24.19         27.36         1.30 o                         
  -3   6   4         46.09         39.09         1.72 o                         
  -2   6   4          0.07          0.44         0.43 o                         
  -1   6   4        111.09        123.11         2.39 o                         
   0   6   4        779.23        788.94         7.27 o                         
   1   6   4         36.73         31.61         1.20 o                         
   2   6   4          5.61          6.09         0.70 o                         
   3   6   4        641.98        629.00         8.83 o                         
   4   6   4        103.98        121.66         3.09 o                         
   5   6   4         54.13         60.51         2.71 o                         
   6   6   4         16.72         17.34         1.53 o                         
   7   6   4        672.92        676.76         8.27 o                         
   8   6   4         49.53         44.27         2.30 o                         
   9   6   4         37.27         40.53         2.26 o                         
  10   6   4          4.91          5.10         1.22 o                         
  11   6   4          0.24          0.27         1.43 o                         
  12   6   4          8.26          9.07         2.67 o                         
  13   6   4          3.81          4.52         2.72 o                         
  14   6   4          4.01          3.73         2.84 o                         
  15   6   4          5.41         -0.64         5.81 o                         
 -15   7   4          1.74          0.38         7.93 o                         
 -14   7   4          7.85          3.11         3.17 o                         
 -13   7   4          2.94          1.54         2.64 o                         
 -12   7   4          9.72         16.47         3.74 o                         
 -11   7   4         16.23         10.92         4.80 o                         
 -10   7   4          4.61          4.47         1.72 o                         
  -9   7   4          6.07          9.29         1.85 o                         
  -8   7   4         12.25         17.81         2.37 o                         
  -7   7   4        236.64        228.12         3.61 o                         
  -6   7   4        172.56        186.20         3.60 o                         
  -5   7   4        298.66        307.16         4.75 o                         
  -4   7   4         39.56         39.42         1.69 o                         
  -3   7   4          5.20          1.64         0.68 o                         
  -2   7   4        995.97       1006.15        11.32 o                         
  -1   7   4        395.42        394.73         5.09 o                         
   0   7   4         43.39         46.30         1.42 o                         
   1   7   4         85.19         76.76         2.28 o                         
   2   7   4         17.12         21.29         1.53 o                         
   3   7   4        361.26        344.16         5.58 o                         
   4   7   4        705.24        685.80         9.17 o                         
   5   7   4        148.34        147.57         3.13 o                         
   6   7   4         10.03          6.58         1.17 o                         
   7   7   4        125.89        114.31         4.69 o                         
   8   7   4         53.66         53.75         3.08 o                         
   9   7   4          0.17          0.75         1.18 o                         
  10   7   4          0.26         -1.05         1.05 o                         
  11   7   4         16.48         19.40         2.16 o                         
  12   7   4         12.41          6.37         3.01 o                         
  13   7   4          1.44         -2.52         2.52 o                         
  14   7   4          2.24          2.16         3.22 o                         
 -14   8   4         28.91         35.00         4.71 o                         
 -13   8   4         15.01         19.10         4.54 o                         
 -12   8   4         23.69         26.48         3.75 o                         
 -11   8   4         19.91         13.12         2.47 o                         
 -10   8   4         30.57         27.84         2.84 o                         
  -9   8   4        106.48        107.45         5.45 o                         
  -8   8   4         14.44         18.32         2.30 o                         
  -7   8   4         27.80         33.31         2.32 o                         
  -6   8   4          9.58         13.60         1.36 o                         
  -5   8   4        398.76        407.40         5.91 o                         
  -4   8   4        352.39        353.89         6.07 o                         
  -3   8   4        691.03        681.07         8.11 o                         
  -2   8   4        801.29        747.51         8.07 o                         
  -1   8   4         65.33         67.04         1.97 o                         
   0   8   4         34.49         30.92         1.55 o                         
   1   8   4          8.99          7.02         0.95 o                         
   2   8   4          0.78          0.68         0.81 o                         
   3   8   4         49.13         55.30         2.62 o                         
   4   8   4         31.80         21.42         2.07 o                         
   5   8   4         94.83         87.29         3.23 o                         
   6   8   4        199.98        203.62         7.44 o                         
   7   8   4          3.30         -0.23         1.23 o                         
   8   8   4          0.91          0.79         1.30 o                         
   9   8   4          3.45          3.60         1.36 o                         
  10   8   4          5.37          1.51         1.35 o                         
  11   8   4          5.23          3.78         1.69 o                         
  12   8   4          0.10         -2.00         2.00 o                         
  13   8   4          1.20          0.75         2.03 o                         
 -13   9   4          3.29          6.13         2.77 o                         
 -12   9   4          9.29         12.71         4.44 o                         
 -11   9   4          9.69         11.10         2.56 o                         
 -10   9   4          9.23         11.15         2.14 o                         
  -9   9   4          1.74         -0.94         1.51 o                         
  -8   9   4         39.33         31.38         3.32 o                         
  -7   9   4          0.02         -1.27         1.27 o                         
  -6   9   4         22.16         23.75         1.96 o                         
  -5   9   4         41.19         34.24         1.83 o                         
  -4   9   4         54.72         50.12         2.26 o                         
  -3   9   4         27.83         34.99         1.98 o                         
  -2   9   4        109.37        104.74         2.80 o                         
  -1   9   4        119.64        124.95         3.36 o                         
   0   9   4          0.41         -0.52         0.66 o                         
   1   9   4          0.30          1.81         1.09 o                         
   2   9   4        182.73        162.07         4.24 o                         
   3   9   4         73.14         64.97         3.19 o                         
   4   9   4         21.76         16.10         2.00 o                         
   5   9   4         52.72         50.42         9.08 o                         
   6   9   4         28.80         30.29         3.63 o                         
   7   9   4         17.90         17.18         4.68 o                         
   8   9   4         59.59         52.67         3.85 o                         
   9   9   4          0.00         -1.09         1.17 o                         
  10   9   4         35.97         29.65         3.96 o                         
  11   9   4         18.30         18.25         2.94 o                         
  12   9   4          1.55         -2.75         2.75 o                         
  13   9   4          4.54         -0.91         3.67 o                         
 -13  10   4          0.25         -4.06         4.38 o                         
 -12  10   4         21.01         25.17         3.83 o                         
 -11  10   4          0.04         -0.07         2.18 o                         
 -10  10   4          2.68          9.84         2.90 o                         
  -9  10   4          0.00         -1.67         2.23 o                         
  -8  10   4          8.25          7.02         2.15 o                         
  -7  10   4          2.66          1.98         1.83 o                         
  -6  10   4         19.15         19.23         2.01 o                         
  -5  10   4         49.78         47.66         2.08 o                         
  -4  10   4         83.00         93.75         2.62 o                         
  -3  10   4         10.21          7.43         1.18 o                         
  -2  10   4        248.46        257.72         4.39 o                         
  -1  10   4        119.63        129.02         4.10 o                         
   0  10   4          9.87         17.04         1.88 o                         
   1  10   4         62.26         55.27         2.97 o                         
   2  10   4          0.56         -0.41         1.13 o                         
   3  10   4        185.08        202.30         5.88 o                         
   4  10   4        129.08        132.49         5.71 o                         
   5  10   4          2.90          0.93         1.66 o                         
   6  10   4        147.63        159.53         8.52 o                         
   7  10   4          2.01          4.21         2.34 o                         
   8  10   4          0.96          3.68         1.82 o                         
   9  10   4         45.91         40.17         4.93 o                         
  10  10   4          0.01          2.34         2.61 o                         
  11  10   4          0.33          1.11         2.56 o                         
  12  10   4          8.11          7.59         3.58 o                         
 -11  11   4          3.09          6.03         4.64 o                         
 -10  11   4          0.84          1.89         3.06 o                         
  -9  11   4          0.36         -0.51         2.32 o                         
  -8  11   4          1.80         -0.86         1.57 o                         
  -7  11   4         27.51         26.81         3.25 o                         
  -6  11   4         18.81         19.36         2.31 o                         
  -5  11   4         11.21          7.08         1.02 o                         
  -4  11   4         68.88         61.95         2.46 o                         
  -3  11   4         11.20         19.76         1.71 o                         
  -2  11   4          2.50          0.96         0.88 o                         
  -1  11   4         17.37         20.23         2.01 o                         
   0  11   4         17.71         12.21         1.82 o                         
   1  11   4         75.92         74.12         3.47 o                         
   2  11   4          2.34          1.89         1.25 o                         
   3  11   4          0.69         -1.18         1.18 o                         
   4  11   4          3.79          1.69         2.01 o                         
   5  11   4         20.21         20.26         3.25 o                         
   6  11   4          0.13         -0.28         1.54 o                         
   7  11   4         80.79        106.66        10.01 o                         
   8  11   4         49.98         78.44         7.26 o                         
   9  11   4         11.61         14.23         8.09 o                         
  10  11   4          0.10         -1.54         3.82 o                         
  11  11   4          0.18          2.07         4.62 o                         
 -10  12   4          1.29         10.93         4.32 o                         
  -9  12   4         11.11         12.37         3.95 o                         
  -8  12   4          2.39          2.05         2.69 o                         
  -7  12   4          1.27          1.55         1.97 o                         
  -6  12   4          2.93         -0.02         2.03 o                         
  -5  12   4          2.78         -1.17         1.32 o                         
  -4  12   4          0.59          2.12         1.31 o                         
  -3  12   4         18.77         18.05         1.64 o                         
  -2  12   4         66.06         68.02         3.41 o                         
  -1  12   4          0.36          1.42         1.17 o                         
   0  12   4         57.66         61.27         3.27 o                         
   1  12   4          0.00          1.07         2.39 o                         
   2  12   4         73.20         79.72         5.81 o                         
   3  12   4         69.19         87.88         4.30 o                         
   4  12   4         22.45         20.03         3.60 o                         
   5  12   4          7.93         10.93         2.40 o                         
   6  12   4         24.26         20.27         3.41 o                         
   7  12   4          9.31          9.63         2.93 o                         
   8  12   4          1.63          3.26         2.48 o                         
   9  12   4         12.14         12.90         3.94 o                         
  10  12   4          0.47         -1.35         5.66 o                         
  -9  13   4          0.11         -2.41         2.41 o                         
  -8  13   4          0.27         -2.05         2.25 o                         
  -7  13   4          3.41          3.32         8.40 o                         
  -6  13   4         21.91         23.11         3.32 o                         
  -5  13   4          1.07          3.11         1.82 o                         
  -4  13   4          4.37          1.44         1.72 o                         
  -3  13   4         16.28         17.66         2.03 o                         
  -2  13   4        104.17        109.58         5.65 o                         
  -1  13   4         70.12         78.90         5.40 o                         
   0  13   4         30.46         33.69         3.52 o                         
   1  13   4          0.61          2.22         2.81 o                         
   2  13   4          0.62         -1.57         1.61 o                         
   3  13   4          0.98          4.16         1.86 o                         
   4  13   4         28.86         27.86         4.43 o                         
   5  13   4         11.26         12.23         6.33 o                         
   6  13   4          4.08          4.62         2.95 o                         
   7  13   4         12.50         19.00         7.88 o                         
   8  13   4          2.45          0.75         7.77 o                         
  -7  14   4          3.13         13.21         5.44 o                         
  -6  14   4          6.50          0.46         2.88 o                         
  -5  14   4          0.48          2.63         5.25 o                         
  -4  14   4          0.24         -1.84         4.99 o                         
  -3  14   4         18.41         18.75         3.64 o                         
  -2  14   4          5.05          5.85         2.62 o                         
  -1  14   4          1.39          0.21         1.74 o                         
   0  14   4          7.35          9.90         2.45 o                         
   1  14   4          6.82          6.49         1.85 o                         
   2  14   4          2.48          1.12         3.15 o                         
   3  14   4         25.47         27.08         3.40 o                         
   4  14   4         35.83         49.24         4.27 o                         
   5  14   4          9.94         12.70         2.69 o                         
   6  14   4          1.63         -2.39         2.73 o                         
  -3  15   4         10.38          8.00         5.68 o                         
  -2  15   4          0.32         -0.28         5.57 o                         
  -1  15   4         10.39          7.53        16.53 o                         
   0  15   4          0.32         -3.96         9.28 o                         
   1  15   4          9.64         10.90         3.76 o                         
   2  15   4          2.97          2.22        11.27 o                         
   3  15   4         11.37         14.34        13.02 o                         
 -17   0   5         10.29         -2.38        13.42 o                         
 -15   0   5          3.99          0.81         3.98 o                         
 -13   0   5         25.39         23.60         4.80 o                         
 -11   0   5        217.87        209.76        11.09 o                         
  -9   0   5       1108.33       1024.73        16.03 o                         
  -7   0   5         16.62         20.66         2.00 o                         
  -5   0   5         96.18         85.46         2.84 o                         
  -3   0   5        567.95        597.52         9.53 o                         
  -1   0   5        330.00        294.38         6.34 o                         
   1   0   5       3661.32       3641.59        36.02 o                         
   3   0   5       3197.19       3275.40        35.10 o                         
   5   0   5        135.79        136.98         5.63 o                         
   7   0   5          2.04          2.89         1.45 o                         
   9   0   5         14.46         18.48         3.18 o                         
  11   0   5          0.98          1.91         3.19 o                         
  13   0   5          0.23          6.88         2.91 o                         
  15   0   5         16.61         17.92         7.25 o                         
 -17   1   5          1.49         -0.71         4.60 o                         
 -16   1   5          3.81          5.62         3.12 o                         
 -15   1   5          0.04         -1.62         2.63 o                         
 -14   1   5          0.24          0.07         3.40 o                         
 -13   1   5          5.48          7.80         2.54 o                         
 -12   1   5          0.23          0.71         1.60 o                         
 -11   1   5          2.47          6.36         1.86 o                         
 -10   1   5        112.76        117.28         5.73 o                         
  -9   1   5         67.54         63.82         2.77 o                         
  -8   1   5        590.33        548.76         9.31 o                         
  -7   1   5          5.72          7.48         0.95 o                         
  -6   1   5        887.21        895.41         8.15 o                         
  -5   1   5        421.77        440.60         4.96 o                         
  -4   1   5       4443.37       4493.84        54.52 o                         
  -3   1   5        143.98        155.24         2.56 o                         
  -2   1   5        402.26        410.77         5.11 o                         
  -1   1   5         75.65         83.65         2.35 o                         
   0   1   5        849.99        847.30         7.87 o                         
   1   1   5       1613.66       1627.79        22.57 o                         
   2   1   5       2210.36       2216.84        17.98 o                         
   3   1   5       3274.78       3223.71        24.17 o                         
   4   1   5        858.37        807.67         9.51 o                         
   5   1   5         13.95         18.89         1.55 o                         
   6   1   5        298.43        296.32         5.53 o                         
   7   1   5        111.70        120.88         3.65 o                         
   8   1   5        150.70        157.64         4.32 o                         
   9   1   5          2.48          0.92         1.22 o                         
  10   1   5         90.18         76.37         4.35 o                         
  11   1   5          2.81          1.37         1.87 o                         
  12   1   5          3.11          0.27         1.53 o                         
  13   1   5         66.64         66.62         5.44 o                         
  14   1   5          0.17         -1.88         1.88 o                         
  15   1   5          1.22          3.37         2.54 o                         
  16   1   5          0.00          0.48         5.34 o                         
 -17   2   5          0.56          1.19         8.12 o                         
 -16   2   5          6.63         11.16         3.40 o                         
 -15   2   5          6.28          6.84         2.48 o                         
 -14   2   5         13.94          6.81         2.66 o                         
 -13   2   5          4.33          2.07         2.16 o                         
 -12   2   5         63.09         70.45         5.05 o                         
 -11   2   5         59.64         63.78         4.85 o                         
 -10   2   5        123.32        123.62         6.58 o                         
  -9   2   5        294.11        292.96         9.20 o                         
  -8   2   5         14.08         10.41         1.10 o                         
  -7   2   5        436.45        423.99         5.55 o                         
  -6   2   5        228.07        234.33         3.67 o                         
  -5   2   5          1.60          4.17         0.67 o                         
  -4   2   5       3143.64       3389.54        23.16 o                         
  -3   2   5         40.25         61.18         1.60 o                         
  -2   2   5         10.17         22.02         1.10 o                         
  -1   2   5        780.94        702.12         9.81 o                         
   0   2   5        123.77        110.57         1.79 o                         
   1   2   5        688.84        724.17         5.84 o                         
   2   2   5        446.96        502.12         5.11 o                         
   3   2   5         12.13         16.28         1.01 o                         
   4   2   5        738.80        782.82         9.90 o                         
   5   2   5         98.10        112.43         3.24 o                         
   6   2   5        860.27        868.53        12.17 o                         
   7   2   5         29.67         38.51         2.42 o                         
   8   2   5        177.36        170.22         5.02 o                         
   9   2   5         24.16         23.67         3.02 o                         
  10   2   5         46.43         58.88         4.31 o                         
  11   2   5         29.66         31.56         3.53 o                         
  12   2   5          1.14         -0.04         1.88 o                         
  13   2   5          7.84          3.96         2.36 o                         
  14   2   5          5.21          2.64         2.39 o                         
  15   2   5          0.44         -1.83         2.45 o                         
 -16   3   5          9.04          7.80         4.85 o                         
 -15   3   5          0.02         -2.94         2.94 o                         
 -14   3   5          4.17          4.39         2.36 o                         
 -13   3   5         33.42         36.52         4.35 o                         
 -12   3   5         10.75         13.16         2.62 o                         
 -11   3   5         51.60         56.95         4.83 o                         
 -10   3   5         72.06         66.24         4.44 o                         
  -9   3   5        200.89        206.69         5.38 o                         
  -8   3   5        185.87        193.72         3.88 o                         
  -7   3   5          3.31          1.67         0.68 o                         
  -6   3   5         35.43         50.59         1.83 o                         
  -5   3   5        502.21        463.76         5.52 o                         
  -4   3   5        699.35        809.43         7.47 o                         
  -3   3   5        920.61        973.92         9.04 o                         
  -2   3   5        246.75        236.16         2.99 o                         
  -1   3   5        358.12        345.48         4.53 o                         
   0   3   5        367.52        347.31         4.11 o                         
   1   3   5          8.68          6.80         0.53 o                         
   2   3   5        137.36        169.24         3.18 o                         
   3   3   5       2027.88       1950.26        17.92 o                         
   4   3   5        401.97        424.30         5.79 o                         
   5   3   5        584.17        583.83         7.50 o                         
   6   3   5        187.56        173.42         4.47 o                         
   7   3   5        255.42        249.69         5.20 o                         
   8   3   5         12.08          5.71         1.35 o                         
   9   3   5          0.24          0.00         1.52 o                         
  10   3   5          7.04          9.27         2.77 o                         
  11   3   5          2.48          1.29         1.80 o                         
  12   3   5          0.08         -1.57         1.57 o                         
  13   3   5          5.94         13.68         3.64 o                         
  14   3   5          0.28         -0.05         2.83 o                         
  15   3   5          5.61          5.81         2.72 o                         
 -16   4   5          0.22          2.15         6.25 o                         
 -15   4   5          1.02         -0.77         2.68 o                         
 -14   4   5          5.05          7.83         3.24 o                         
 -13   4   5         24.19         22.80         4.94 o                         
 -12   4   5          0.46         -0.70         2.06 o                         
 -11   4   5          1.02         -0.90         1.79 o                         
 -10   4   5         42.35         39.14         3.83 o                         
  -9   4   5          4.79          5.62         1.26 o                         
  -8   4   5          8.34          9.25         1.18 o                         
  -7   4   5        604.67        594.39         7.10 o                         
  -6   4   5         43.02         42.12         1.76 o                         
  -5   4   5         26.73         31.33         1.46 o                         
  -4   4   5         40.22         46.73         1.47 o                         
  -3   4   5        770.42        768.80         6.72 o                         
  -2   4   5          9.26         11.98         0.94 o                         
  -1   4   5        668.58        709.26         7.58 o                         
   0   4   5       1041.98       1119.28         9.79 o                         
   1   4   5        441.41        416.89         4.24 o                         
   2   4   5        115.24        105.03         2.02 o                         
   3   4   5       3313.31       3310.68        26.86 o                         
   4   4   5         20.05         24.28         1.42 o                         
   5   4   5        613.14        595.99         7.54 o                         
   6   4   5          5.74          6.89         1.02 o                         
   7   4   5         24.67         30.83         2.25 o                         
   8   4   5         58.88         57.33         2.89 o                         
   9   4   5         84.93         83.60         4.02 o                         
  10   4   5         25.36         28.30         3.07 o                         
  11   4   5         60.85         53.75         5.11 o                         
  12   4   5         12.71          8.26         2.37 o                         
  13   4   5          2.32          2.70         2.27 o                         
  14   4   5          0.65         -2.80         2.80 o                         
  15   4   5          5.73         12.90         4.00 o                         
 -16   5   5          0.55         -4.79        12.27 o                         
 -15   5   5          5.39          5.18         4.64 o                         
 -14   5   5          9.38         10.67         3.42 o                         
 -13   5   5         14.98         24.14         3.37 o                         
 -12   5   5          2.70         -1.66         2.61 o                         
 -11   5   5         10.15         15.31         2.46 o                         
 -10   5   5        148.62        146.97         7.43 o                         
  -9   5   5         50.21         44.02         2.71 o                         
  -8   5   5          4.03         10.22         1.47 o                         
  -7   5   5         43.64         43.52         2.14 o                         
  -6   5   5         18.67         17.39         1.45 o                         
  -5   5   5        563.39        527.70         6.46 o                         
  -4   5   5        310.19        282.19         3.97 o                         
  -3   5   5          0.79          2.08         0.58 o                         
  -2   5   5          1.08          3.15         0.55 o                         
  -1   5   5          3.29          3.74         0.41 o                         
   0   5   5       1436.27       1468.13        11.15 o                         
   1   5   5       1886.18       1922.67        13.31 o                         
   2   5   5         61.66         56.53         1.55 o                         
   3   5   5        118.56        124.31         3.05 o                         
   4   5   5         79.94         70.75         2.27 o                         
   5   5   5         58.33         64.17         2.16 o                         
   6   5   5          0.16          1.46         0.89 o                         
   7   5   5         84.20         74.49         2.95 o                         
   8   5   5         45.40         48.89         2.47 o                         
   9   5   5        137.92        143.48         5.35 o                         
  10   5   5          2.92          2.93         1.65 o                         
  11   5   5          0.04          1.63         2.83 o                         
  12   5   5          1.05          0.57         2.70 o                         
  13   5   5          0.94          6.25         2.87 o                         
  14   5   5          8.84          6.41         2.65 o                         
  15   5   5          0.11          1.36         6.25 o                         
 -15   6   5          0.01          3.18         4.38 o                         
 -14   6   5          1.00         -0.09         3.19 o                         
 -13   6   5          4.28          1.76         2.09 o                         
 -12   6   5          3.96          6.14         2.20 o                         
 -11   6   5          0.00          2.68         2.07 o                         
 -10   6   5         10.54          9.23         2.81 o                         
  -9   6   5          4.70          5.10         1.43 o                         
  -8   6   5          6.58          7.24         1.25 o                         
  -7   6   5         17.67         20.65         1.75 o                         
  -6   6   5         42.17         42.27         1.86 o                         
  -5   6   5        182.76        195.66         3.52 o                         
  -4   6   5         78.06         75.13         2.21 o                         
  -3   6   5        256.64        242.07         3.98 o                         
  -2   6   5        432.76        451.74         5.65 o                         
  -1   6   5         23.49         18.46         1.02 o                         
   0   6   5          0.45         -0.09         0.38 o                         
   1   6   5          9.79          7.97         0.67 o                         
   2   6   5         77.83         70.64         1.89 o                         
   3   6   5         41.57         43.54         1.81 o                         
   4   6   5          0.95          0.77         0.64 o                         
   5   6   5          1.55          1.81         0.82 o                         
   6   6   5        242.20        207.46         4.27 o                         
   7   6   5         24.44         32.19         2.21 o                         
   8   6   5          7.40          9.04         1.43 o                         
   9   6   5         15.32         11.21         1.93 o                         
  10   6   5          2.62          4.74         1.75 o                         
  11   6   5          0.08         -1.32         1.32 o                         
  12   6   5          8.57          7.34         2.08 o                         
  13   6   5         13.83         11.81         4.01 o                         
  14   6   5          0.59         -1.89         1.89 o                         
 -15   7   5          2.90         -9.56        12.74 o                         
 -14   7   5          2.71          6.02         3.38 o                         
 -13   7   5          0.00          2.80         2.52 o                         
 -12   7   5         11.46         13.98         3.44 o                         
 -11   7   5         55.61         59.53         5.42 o                         
 -10   7   5         74.85         77.90         5.59 o                         
  -9   7   5         83.47         89.32         3.17 o                         
  -8   7   5        167.23        166.61         4.21 o                         
  -7   7   5        158.99        168.30         3.65 o                         
  -6   7   5        206.58        210.46         4.21 o                         
  -5   7   5        140.48        138.30         3.53 o                         
  -4   7   5         90.09         86.91         2.39 o                         
  -3   7   5         13.57         13.83         1.16 o                         
  -2   7   5        562.14        562.94         6.82 o                         
  -1   7   5         82.99         79.68         2.10 o                         
   0   7   5        305.60        287.28         3.75 o                         
   1   7   5          2.76          3.79         0.64 o                         
   2   7   5          0.87         -0.57         0.57 o                         
   3   7   5         16.36         16.20         0.98 o                         
   4   7   5         16.86         19.99         1.42 o                         
   5   7   5        249.29        254.28         6.12 o                         
   6   7   5         39.85         41.77         2.16 o                         
   7   7   5        187.76        192.46         4.82 o                         
   8   7   5        129.67        122.45         4.39 o                         
   9   7   5          0.23          0.11         1.15 o                         
  10   7   5         16.13         18.04         2.36 o                         
  11   7   5          0.68         -1.00         1.35 o                         
  12   7   5          0.49         -1.19         2.61 o                         
  13   7   5         16.17         19.84         3.29 o                         
  14   7   5          0.82          2.54         2.88 o                         
 -14   8   5          0.14         -2.17         2.17 o                         
 -13   8   5          0.33         -1.76         2.69 o                         
 -12   8   5          0.00         -2.20         3.20 o                         
 -11   8   5          0.71         -1.99         1.99 o                         
 -10   8   5          0.98          1.93         2.93 o                         
  -9   8   5          9.20         10.74         2.24 o                         
  -8   8   5          6.78         10.75         2.10 o                         
  -7   8   5          4.31          2.03         0.93 o                         
  -6   8   5        494.15        485.27         6.97 o                         
  -5   8   5         69.49         71.53         4.20 o                         
  -4   8   5          4.71          3.80         0.94 o                         
  -3   8   5         33.89         33.90         1.85 o                         
  -2   8   5         33.92         27.24         2.07 o                         
  -1   8   5        110.47        104.36         2.62 o                         
   0   8   5        175.88        165.44         3.05 o                         
   1   8   5         53.13         64.07         2.52 o                         
   2   8   5         30.29         28.32         1.95 o                         
   3   8   5         31.86         27.67         2.20 o                         
   4   8   5        222.26        216.99         5.63 o                         
   5   8   5          2.47         -0.91         1.29 o                         
   6   8   5         17.98         16.07         1.18 o                         
   7   8   5          1.38         -0.67         0.83 o                         
   8   8   5          0.24         -0.70         0.92 o                         
   9   8   5         83.67         87.17         5.00 o                         
  10   8   5         13.99          7.16         1.71 o                         
  11   8   5          0.06          0.11         1.68 o                         
  12   8   5         13.50         11.41         3.46 o                         
  13   8   5          2.15          3.70         2.08 o                         
 -13   9   5         11.96         18.16         3.36 o                         
 -12   9   5          0.05          0.49         2.26 o                         
 -11   9   5          3.22          1.42         2.33 o                         
 -10   9   5          1.12         -0.83         1.74 o                         
  -9   9   5          0.02         -0.94         1.33 o                         
  -8   9   5          8.47          7.42         1.81 o                         
  -7   9   5          7.03          5.82         1.34 o                         
  -6   9   5          3.67          1.54         0.99 o                         
  -5   9   5         42.74         52.70         2.49 o                         
  -4   9   5          8.30         10.05         1.18 o                         
  -3   9   5        227.17        237.71         4.55 o                         
  -2   9   5          8.66          8.81         1.16 o                         
  -1   9   5         86.73         95.68         2.59 o                         
   0   9   5        108.89         92.17         2.76 o                         
   1   9   5        141.64        152.62         4.05 o                         
   2   9   5         72.44         65.36         2.88 o                         
   3   9   5        140.06        121.96         3.96 o                         
   4   9   5         16.48         23.66         2.59 o                         
   5   9   5         52.85         59.19         6.50 o                         
   6   9   5          7.37          9.89         2.31 o                         
   7   9   5        125.86        133.35         9.64 o                         
   8   9   5         64.28         58.82         4.57 o                         
   9   9   5          0.67         -1.11         1.86 o                         
  10   9   5         21.72         33.62         3.76 o                         
  11   9   5          2.82          3.01         2.00 o                         
  12   9   5          0.02          1.43         2.32 o                         
 -13  10   5          1.73          3.58         4.70 o                         
 -12  10   5          0.16          3.48         3.50 o                         
 -11  10   5          0.25         -2.07         2.07 o                         
 -10  10   5          0.62         -2.09         2.09 o                         
  -9  10   5          5.37          2.89         1.98 o                         
  -8  10   5          1.82          0.04         1.96 o                         
  -7  10   5          8.58          9.99         1.95 o                         
  -6  10   5          1.19         -0.52         1.53 o                         
  -5  10   5          3.13          2.78         0.98 o                         
  -4  10   5          1.04         -0.56         0.88 o                         
  -3  10   5         24.72         23.65         1.65 o                         
  -2  10   5         58.20         49.38         2.46 o                         
  -1  10   5          0.01          0.57         0.83 o                         
   0  10   5         69.81         66.43         2.84 o                         
   1  10   5          1.00          2.00         1.12 o                         
   2  10   5         35.02         27.90         3.29 o                         
   3  10   5        201.82        204.76         5.91 o                         
   4  10   5         20.07         18.53         2.21 o                         
   5  10   5          0.00         -0.63         1.31 o                         
   6  10   5         38.19         49.39         4.95 o                         
   7  10   5          0.06          0.83         2.37 o                         
   8  10   5          2.02          3.59         2.31 o                         
   9  10   5         53.70         44.97         5.15 o                         
  10  10   5         25.39         32.12         5.21 o                         
  11  10   5          4.34          5.12         3.25 o                         
 -11  11   5          9.95          7.36         3.14 o                         
 -10  11   5          0.47          2.88         3.53 o                         
  -9  11   5          0.00          0.42         2.19 o                         
  -8  11   5          3.61          9.93         3.40 o                         
  -7  11   5          2.13          4.98         2.25 o                         
  -6  11   5          8.48          3.97         1.45 o                         
  -5  11   5          1.99          0.11         0.92 o                         
  -4  11   5         24.58         28.28         1.85 o                         
  -3  11   5         18.77         17.41         1.97 o                         
  -2  11   5          0.93          0.25         1.00 o                         
  -1  11   5         33.72         38.03         2.58 o                         
   0  11   5         66.45         78.54         3.24 o                         
   1  11   5          0.23         -0.15         1.01 o                         
   2  11   5         71.53         67.10         3.73 o                         
   3  11   5          0.63          0.64         1.57 o                         
   4  11   5        138.97        139.53         5.45 o                         
   5  11   5         14.57         23.32         3.39 o                         
   6  11   5         59.44         67.81         6.95 o                         
   7  11   5          0.63         -0.63         3.49 o                         
   8  11   5          0.52         -0.96         2.92 o                         
   9  11   5         49.86         55.97         5.81 o                         
  10  11   5          0.38         -0.37         2.94 o                         
 -10  12   5          0.05         -2.69         2.92 o                         
  -9  12   5          9.79         11.54         3.83 o                         
  -8  12   5          6.16          8.24         4.27 o                         
  -7  12   5          0.02         -2.41         2.59 o                         
  -6  12   5          7.48          7.67         2.34 o                         
  -5  12   5         12.63          9.99         3.54 o                         
  -4  12   5          0.04          1.28         1.12 o                         
  -3  12   5         26.37         20.87         1.55 o                         
  -2  12   5         32.76         33.50         3.91 o                         
  -1  12   5         17.64         17.28         1.88 o                         
   0  12   5        146.42        177.53         5.45 o                         
   1  12   5         76.14         83.16         3.93 o                         
   2  12   5         50.66         48.56         2.89 o                         
   3  12   5          0.02          1.19         1.40 o                         
   4  12   5          0.08         -1.51         1.51 o                         
   5  12   5          0.69          0.30         3.08 o                         
   6  12   5          5.81          5.34         2.50 o                         
   7  12   5          0.84         -2.81         3.97 o                         
   8  12   5          0.56         -2.19         2.19 o                         
   9  12   5          0.51          0.19         3.31 o                         
  -9  13   5          0.12          9.24        11.47 o                         
  -8  13   5         11.56         10.49         2.94 o                         
  -7  13   5          0.95         -2.09         2.46 o                         
  -6  13   5          3.57          5.28         2.11 o                         
  -5  13   5          0.09         -2.16         2.16 o                         
  -4  13   5         34.57         31.18         2.19 o                         
  -3  13   5          1.41          0.27         2.16 o                         
  -2  13   5         16.41         18.13         2.10 o                         
  -1  13   5         28.56         29.45         2.70 o                         
   0  13   5          4.50          5.68         2.51 o                         
   1  13   5         13.31          9.17         2.06 o                         
   2  13   5         35.09         36.49         3.68 o                         
   3  13   5         24.25         28.05         3.09 o                         
   4  13   5          0.48          1.80         2.45 o                         
   5  13   5         10.45          8.90         2.60 o                         
   6  13   5         38.46         46.12         5.55 o                         
   7  13   5          0.56          3.95         2.62 o                         
   8  13   5          0.00         -1.51         4.62 o                         
  -6  14   5         16.57         16.99         4.50 o                         
  -5  14   5          0.87          4.35         7.32 o                         
  -4  14   5         41.01         44.15         4.84 o                         
  -3  14   5          0.58          3.18         3.22 o                         
  -2  14   5         17.07         27.11         5.23 o                         
  -1  14   5          4.91          7.99         3.37 o                         
   0  14   5          3.62          6.41         4.59 o                         
   1  14   5         10.18         11.67         4.24 o                         
   2  14   5          3.96         -0.94         3.48 o                         
   3  14   5         11.35         12.49         2.92 o                         
   4  14   5         26.69         29.42         3.68 o                         
   5  14   5         12.86         17.13         3.61 o                         
  -2  15   5          1.84          0.18         2.84 o                         
  -1  15   5          2.17          4.61         5.09 o                         
   0  15   5          3.09          8.52         4.86 o                         
   1  15   5          0.25          0.00         4.94 o                         
 -16   0   6          0.19         -4.06         4.06 o                         
 -14   0   6          0.37          7.35         3.30 o                         
 -12   0   6          9.86          9.64         5.02 o                         
 -10   0   6         50.55         66.06         7.46 o                         
  -8   0   6       1053.83       1007.71        13.74 o                         
  -6   0   6        190.86        206.60         4.98 o                         
  -4   0   6       6932.57       6803.24        75.18 o                         
  -2   0   6        250.95        264.65         4.86 o                         
   0   0   6        329.61        315.19         8.99 o                         
   2   0   6        141.13        150.31         3.24 o                         
   4   0   6         29.32         33.45         3.22 o                         
   6   0   6       1097.40       1062.42        17.19 o                         
   8   0   6         42.51         45.60         4.85 o                         
  10   0   6         29.14         30.73         7.69 o                         
  12   0   6          0.02          4.51         2.64 o                         
  14   0   6         21.90         22.88         6.97 o                         
 -17   1   6          0.66         -1.20         6.58 o                         
 -16   1   6          1.67          3.88         2.96 o                         
 -15   1   6          0.03          2.90         2.22 o                         
 -14   1   6          2.18          9.69         2.53 o                         
 -13   1   6          8.60          9.77         3.79 o                         
 -12   1   6         15.46         18.50         2.96 o                         
 -11   1   6        167.61        165.32         7.16 o                         
 -10   1   6         28.55         30.63         3.55 o                         
  -9   1   6        303.14        316.88         6.61 o                         
  -8   1   6         43.99         50.23         2.11 o                         
  -7   1   6        833.35        835.35        10.43 o                         
  -6   1   6        322.73        317.27         4.70 o                         
  -5   1   6          0.06          0.12         0.50 o                         
  -4   1   6        251.61        261.73         3.89 o                         
  -3   1   6         18.96         15.24         1.07 o                         
  -2   1   6       4251.34       4412.12        35.48 o                         
  -1   1   6         27.90         28.21         1.56 o                         
   0   1   6        922.68        962.87         9.30 o                         
   1   1   6        135.17        157.15         3.59 o                         
   2   1   6         93.26         78.31         1.89 o                         
   3   1   6       1965.71       1903.91        15.83 o                         
   4   1   6       1119.47       1108.29        12.10 o                         
   5   1   6        793.62        867.05        10.70 o                         
   6   1   6         30.69         44.81         2.45 o                         
   7   1   6         53.42         60.32         2.77 o                         
   8   1   6        217.76        226.77         5.91 o                         
   9   1   6         14.22         18.03         2.51 o                         
  10   1   6         99.74         90.25         5.43 o                         
  11   1   6          0.36          0.18         1.91 o                         
  12   1   6          0.24         -1.71         1.71 o                         
  13   1   6          0.57         -1.28         1.77 o                         
  14   1   6          0.02         -3.77         3.77 o                         
  15   1   6          0.80          6.00         2.73 o                         
 -16   2   6          1.39         -2.30         3.44 o                         
 -15   2   6          0.43         -1.13         2.59 o                         
 -14   2   6          5.16          3.07         2.43 o                         
 -13   2   6         25.26         27.85         3.77 o                         
 -12   2   6         18.60         21.32         3.32 o                         
 -11   2   6          0.00         -1.38         1.38 o                         
 -10   2   6          9.51          9.72         2.22 o                         
  -9   2   6        147.49        144.04         5.01 o                         
  -8   2   6         12.27         12.29         1.20 o                         
  -7   2   6        266.99        243.08         4.43 o                         
  -6   2   6        924.84        990.61         9.87 o                         
  -5   2   6        658.33        675.50         6.92 o                         
  -4   2   6        231.39        251.92         4.23 o                         
  -3   2   6        458.37        437.02         5.44 o                         
  -2   2   6        609.44        642.44         7.37 o                         
  -1   2   6        644.87        583.51         5.05 o                         
   0   2   6        498.00        506.16         5.74 o                         
   1   2   6        705.29        706.65         5.85 o                         
   2   2   6        281.23        267.28         3.49 o                         
   3   2   6        614.04        668.05         6.51 o                         
   4   2   6        152.62        173.72         3.64 o                         
   5   2   6        131.86        138.83         3.80 o                         
   6   2   6          0.08          2.89         0.91 o                         
   7   2   6          0.09         -0.84         0.84 o                         
   8   2   6         17.23         17.40         1.99 o                         
   9   2   6          1.09          1.57         1.51 o                         
  10   2   6          7.40         10.57         2.44 o                         
  11   2   6          0.18         -1.20         1.20 o                         
  12   2   6          2.87          0.26         2.72 o                         
  13   2   6          0.41         -0.65         1.87 o                         
  14   2   6          1.89         -2.33         2.33 o                         
  15   2   6          0.88         -0.71         3.19 o                         
 -16   3   6          1.95          0.36         3.15 o                         
 -15   3   6          0.16         -2.18         2.52 o                         
 -14   3   6          3.76          8.87         2.85 o                         
 -13   3   6         23.39         27.16         3.62 o                         
 -12   3   6          5.97          1.50         2.16 o                         
 -11   3   6        118.28        120.63         7.23 o                         
 -10   3   6          0.98          1.31         1.90 o                         
  -9   3   6         15.35         14.93         1.86 o                         
  -8   3   6          1.15          3.52         1.46 o                         
  -7   3   6          3.50          3.23         0.90 o                         
  -6   3   6         32.26         35.89         1.59 o                         
  -5   3   6          8.55          9.70         0.89 o                         
  -4   3   6         64.15         64.23         1.81 o                         
  -3   3   6         46.73         33.25         1.31 o                         
  -2   3   6        273.41        270.26         4.15 o                         
  -1   3   6       1103.49       1060.98        11.04 o                         
   0   3   6        117.46        112.75         2.53 o                         
   1   3   6        265.06        287.45         3.27 o                         
   2   3   6         57.79         50.20         1.48 o                         
   3   3   6        678.91        735.75         7.09 o                         
   4   3   6         48.61         53.52         1.86 o                         
   5   3   6         63.32         66.51         2.26 o                         
   6   3   6          7.64          7.50         1.12 o                         
   7   3   6         83.36         81.05         3.68 o                         
   8   3   6        123.86        128.11         4.53 o                         
   9   3   6         31.41         29.58         3.09 o                         
  10   3   6         63.86         64.76         4.18 o                         
  11   3   6          0.18         -0.28         1.70 o                         
  12   3   6          0.33          4.09         2.90 o                         
  13   3   6          3.90          5.17         2.39 o                         
  14   3   6         19.29         24.67         4.30 o                         
  15   3   6          2.16          2.71         2.81 o                         
 -16   4   6          4.74          1.77         2.68 o                         
 -15   4   6          1.95         -1.95         2.52 o                         
 -14   4   6         32.27         31.94         4.27 o                         
 -13   4   6         15.51         13.79         3.47 o                         
 -12   4   6          7.53          9.47         2.66 o                         
 -11   4   6          1.49          3.73         1.87 o                         
 -10   4   6         16.67         20.97         2.97 o                         
  -9   4   6         52.20         50.32         2.80 o                         
  -8   4   6        527.49        525.94         8.02 o                         
  -7   4   6          8.34          7.37         1.08 o                         
  -6   4   6         47.19         46.88         1.87 o                         
  -5   4   6        121.49        128.29         2.68 o                         
  -4   4   6         30.84         24.36         1.23 o                         
  -3   4   6         51.07         53.17         1.32 o                         
  -2   4   6         37.20         29.55         1.48 o                         
  -1   4   6         13.34         11.94         1.05 o                         
   0   4   6        138.94        120.04         2.93 o                         
   1   4   6         58.13         65.88         1.49 o                         
   2   4   6        248.05        253.53         3.52 o                         
   3   4   6       1260.89       1231.80        10.32 o                         
   4   4   6          0.01         -0.51         0.51 o                         
   5   4   6        361.39        337.17         5.12 o                         
   6   4   6         84.84         82.87         2.61 o                         
   7   4   6        242.28        248.81         5.02 o                         
   8   4   6        370.22        377.25         7.13 o                         
   9   4   6          0.17         -0.25         1.48 o                         
  10   4   6         93.06         95.10         5.07 o                         
  11   4   6         12.91         16.58         2.61 o                         
  12   4   6          3.92          7.59         2.42 o                         
  13   4   6          0.01         -2.17         2.17 o                         
  14   4   6          3.53         -0.22         2.41 o                         
  15   4   6          1.05         -4.82         5.10 o                         
 -16   5   6          0.18          0.92         4.06 o                         
 -15   5   6         10.31         13.57         3.37 o                         
 -14   5   6          2.55          4.13         2.68 o                         
 -13   5   6          0.47          0.14         2.00 o                         
 -12   5   6          0.00          2.40         2.11 o                         
 -11   5   6          3.78          3.30         1.78 o                         
 -10   5   6          1.55          2.31         1.59 o                         
  -9   5   6          0.04         -1.02         1.02 o                         
  -8   5   6         76.11         70.03         2.77 o                         
  -7   5   6         20.58         22.36         1.93 o                         
  -6   5   6         19.28         18.30         1.38 o                         
  -5   5   6         40.11         45.71         1.88 o                         
  -4   5   6         70.03         64.03         1.72 o                         
  -3   5   6         61.33         56.95         1.66 o                         
  -2   5   6          1.05          2.53         0.63 o                         
  -1   5   6          1.75          2.55         0.55 o                         
   0   5   6        418.23        428.59         5.99 o                         
   1   5   6         25.63         35.50         1.32 o                         
   2   5   6        475.65        466.21         5.37 o                         
   3   5   6        183.81        180.15         4.49 o                         
   4   5   6        574.68        537.95         6.84 o                         
   5   5   6          0.41         -0.43         0.63 o                         
   6   5   6        110.72         89.62         3.05 o                         
   7   5   6          3.68          3.77         1.09 o                         
   8   5   6        227.45        209.77         4.79 o                         
   9   5   6         64.46         67.17         3.60 o                         
  10   5   6         20.80         14.31         2.19 o                         
  11   5   6         20.35         27.87         2.84 o                         
  12   5   6          2.70          2.99         2.31 o                         
  13   5   6          3.50          3.13         3.50 o                         
  14   5   6         11.04          7.95         2.68 o                         
 -15   6   6          1.94          3.29         4.30 o                         
 -14   6   6          3.05          4.97         3.23 o                         
 -13   6   6          0.75         -1.15         1.85 o                         
 -12   6   6         33.50         37.23         3.91 o                         
 -11   6   6          2.76          0.82         2.18 o                         
 -10   6   6         62.02         49.68         4.39 o                         
  -9   6   6         86.77         88.53         3.79 o                         
  -8   6   6          6.20          7.72         1.21 o                         
  -7   6   6        251.66        224.85         5.60 o                         
  -6   6   6          9.09          8.51         1.05 o                         
  -5   6   6         62.01         48.90         1.77 o                         
  -4   6   6        567.37        575.07         7.18 o                         
  -3   6   6         17.19         17.04         1.26 o                         
  -2   6   6         37.68         35.62         1.39 o                         
  -1   6   6        169.48        158.45         3.54 o                         
   0   6   6        402.62        379.03         3.83 o                         
   1   6   6         98.71         91.29         1.95 o                         
   2   6   6          7.93          8.30         0.79 o                         
   3   6   6        279.85        291.85         5.94 o                         
   4   6   6        253.81        240.24         5.13 o                         
   5   6   6        110.05         91.01         2.98 o                         
   6   6   6        206.26        213.17         4.96 o                         
   7   6   6         38.82         34.51         2.42 o                         
   8   6   6         26.34         28.68         2.33 o                         
   9   6   6        131.16        162.66         5.75 o                         
  10   6   6         75.05         72.80         3.79 o                         
  11   6   6          7.68          7.39         2.10 o                         
  12   6   6         23.79         28.09         3.43 o                         
  13   6   6          0.25          0.67         1.93 o                         
  14   6   6          2.77          1.79         3.04 o                         
 -15   7   6          6.06         -2.47         4.22 o                         
 -14   7   6          0.19          4.60         3.37 o                         
 -13   7   6          0.05          2.32         2.79 o                         
 -12   7   6          3.12          7.75         2.97 o                         
 -11   7   6         12.31         11.72         2.21 o                         
 -10   7   6         17.57         13.10         2.12 o                         
  -9   7   6         12.38         10.31         1.46 o                         
  -8   7   6        170.41        176.44         4.35 o                         
  -7   7   6          6.26          6.31         1.03 o                         
  -6   7   6         16.79         20.58         1.55 o                         
  -5   7   6        101.01         98.56         2.85 o                         
  -4   7   6        901.00        867.91         9.35 o                         
  -3   7   6          2.43          2.03         0.74 o                         
  -2   7   6        574.87        568.68         6.80 o                         
  -1   7   6         77.66         83.47         1.91 o                         
   0   7   6         13.53         21.43         1.18 o                         
   1   7   6        130.29        124.33         2.31 o                         
   2   7   6        889.02        906.61         9.10 o                         
   3   7   6        132.50        139.55         3.86 o                         
   4   7   6          4.09          6.03         1.77 o                         
   5   7   6         90.09         81.64         3.27 o                         
   6   7   6         50.99         50.17         3.07 o                         
   7   7   6         17.34         19.56         1.76 o                         
   8   7   6          0.42          0.96         1.20 o                         
   9   7   6          6.51          3.64         1.49 o                         
  10   7   6          2.01          2.89         1.53 o                         
  11   7   6          2.05         -1.14         1.73 o                         
  12   7   6          0.01         -2.15         2.15 o                         
  13   7   6          4.06          3.39         2.09 o                         
 -14   8   6          1.12          1.51         3.98 o                         
 -13   8   6          4.10          2.10         5.65 o                         
 -12   8   6          5.95          7.81         2.62 o                         
 -11   8   6          1.18         -1.78         1.78 o                         
 -10   8   6         14.46         14.57         2.78 o                         
  -9   8   6         18.74         17.85         1.68 o                         
  -8   8   6         30.61         26.79         1.93 o                         
  -7   8   6          2.20         -0.04         0.79 o                         
  -6   8   6         72.66         67.07         2.57 o                         
  -5   8   6         36.31         36.28         2.09 o                         
  -4   8   6        267.80        291.11         5.20 o                         
  -3   8   6        226.71        233.95         4.53 o                         
  -2   8   6        133.82        140.83         3.41 o                         
  -1   8   6          0.77          1.14         0.81 o                         
   0   8   6         68.77         65.39         1.87 o                         
   1   8   6        472.88        467.31         8.60 o                         
   2   8   6         20.19         25.30         1.91 o                         
   3   8   6        137.90        143.28         4.29 o                         
   4   8   6        243.30        246.43         6.61 o                         
   5   8   6         16.22         12.52         1.16 o                         
   6   8   6         20.81         23.32         1.54 o                         
   7   8   6         40.59         39.91         1.92 o                         
   8   8   6          9.14          6.36         1.43 o                         
   9   8   6         33.99         35.58         3.67 o                         
  10   8   6         25.21         25.43         2.57 o                         
  11   8   6          0.54          1.59         2.32 o                         
  12   8   6          4.09          1.75         1.98 o                         
  13   8   6          0.77          8.82        16.29 o                         
 -13   9   6         11.01         12.11         2.91 o                         
 -12   9   6          0.21         -0.20         2.51 o                         
 -11   9   6          5.47          6.46         3.21 o                         
 -10   9   6          0.72          1.52         2.52 o                         
  -9   9   6         18.52         19.20         2.81 o                         
  -8   9   6         10.25          6.35         1.42 o                         
  -7   9   6         14.50         15.05         1.65 o                         
  -6   9   6         47.17         50.97         2.46 o                         
  -5   9   6          8.05          7.41         1.19 o                         
  -4   9   6        195.70        191.56         4.22 o                         
  -3   9   6        177.99        161.21         3.81 o                         
  -2   9   6         25.66         19.27         1.97 o                         
  -1   9   6         10.48          7.57         1.16 o                         
   0   9   6         16.50         19.37         1.21 o                         
   1   9   6         33.02         20.47         2.46 o                         
   2   9   6         30.83         29.19         2.20 o                         
   3   9   6         23.11         29.90         2.29 o                         
   4   9   6         80.29         73.26         5.05 o                         
   5   9   6        105.14         94.37         4.46 o                         
   6   9   6         11.51         10.70         1.92 o                         
   7   9   6          5.63          5.84         3.26 o                         
   8   9   6          0.34          0.81         1.40 o                         
   9   9   6          0.29         -0.74         2.23 o                         
  10   9   6         26.17         28.98         3.30 o                         
  11   9   6          9.43          6.41         3.69 o                         
  12   9   6         15.06         20.14         3.86 o                         
 -12  10   6          2.90          3.93         2.60 o                         
 -11  10   6          0.52         -0.49         2.21 o                         
 -10  10   6          0.05         -2.54         3.68 o                         
  -9  10   6          8.46          9.97         2.71 o                         
  -8  10   6         54.62         53.96         5.05 o                         
  -7  10   6          0.02          2.47         1.07 o                         
  -6  10   6         36.78         38.63         2.24 o                         
  -5  10   6          3.67          2.73         0.92 o                         
  -4  10   6          0.57          0.16         0.88 o                         
  -3  10   6          3.29          2.06         1.10 o                         
  -2  10   6         49.10         59.22         2.08 o                         
  -1  10   6         80.04         71.66         2.38 o                         
   0  10   6         14.43         13.28         1.75 o                         
   1  10   6          2.33          2.11         1.31 o                         
   2  10   6          0.67         -1.47         1.47 o                         
   3  10   6          8.46          6.73         1.63 o                         
   4  10   6          4.75          3.60         1.53 o                         
   5  10   6          2.55          4.28         2.05 o                         
   6  10   6         30.21         35.04         4.14 o                         
   7  10   6         58.59         73.94        10.24 o                         
   8  10   6          2.29          5.13         4.95 o                         
   9  10   6          7.07          9.26         2.91 o                         
  10  10   6         11.70         22.55         5.31 o                         
  11  10   6         11.08          8.50         3.45 o                         
 -11  11   6          2.11          0.49         2.94 o                         
 -10  11   6          1.68         -2.34         3.03 o                         
  -9  11   6         12.39         10.24         3.77 o                         
  -8  11   6          0.00          1.11         2.97 o                         
  -7  11   6          3.54          3.61         1.36 o                         
  -6  11   6          4.05          1.55         1.42 o                         
  -5  11   6          0.01         -1.16         1.16 o                         
  -4  11   6          6.93          7.73         1.41 o                         
  -3  11   6         61.55         58.99         2.75 o                         
  -2  11   6          0.00         -0.33         0.88 o                         
  -1  11   6         37.26         34.60         2.22 o                         
   0  11   6         32.73         32.43         2.21 o                         
   1  11   6         88.68         90.67         3.37 o                         
   2  11   6          2.72          5.67         2.24 o                         
   3  11   6        106.28        110.35         5.03 o                         
   4  11   6         28.45         33.72         3.30 o                         
   5  11   6          0.19          2.92         3.62 o                         
   6  11   6         25.04         31.53         8.40 o                         
   7  11   6          2.03         -1.34         3.81 o                         
   8  11   6          0.03         -1.18         2.41 o                         
   9  11   6          5.31          4.60         2.72 o                         
  10  11   6          1.17          4.35         6.45 o                         
 -10  12   6          0.01         -4.22         4.22 o                         
  -9  12   6          1.03         -2.43         2.43 o                         
  -8  12   6          3.61          1.78         2.79 o                         
  -7  12   6          2.21         -5.14         5.14 o                         
  -6  12   6          8.67          7.96         1.91 o                         
  -5  12   6          3.19          0.12         1.37 o                         
  -4  12   6          2.63          0.62         1.06 o                         
  -3  12   6         19.56         18.29         1.99 o                         
  -2  12   6         35.75         42.66         3.10 o                         
  -1  12   6          2.62          1.33         1.17 o                         
   0  12   6         44.56         53.23         3.46 o                         
   1  12   6         19.43         15.05         2.36 o                         
   2  12   6          8.18          3.18         1.52 o                         
   3  12   6         17.63         21.25         2.63 o                         
   4  12   6         97.06        124.82         5.71 o                         
   5  12   6         27.07         24.81         4.00 o                         
   6  12   6         17.16         18.18         5.54 o                         
   7  12   6         16.37         16.51         3.22 o                         
   8  12   6          0.17         -3.11         3.11 o                         
   9  12   6          0.16          3.86         3.46 o                         
  -8  13   6          1.15         10.67         7.73 o                         
  -7  13   6          9.18          9.40         4.62 o                         
  -6  13   6          6.32          3.25         2.37 o                         
  -5  13   6         26.41         31.41         3.54 o                         
  -4  13   6         18.98         16.11         1.95 o                         
  -3  13   6          3.57          4.29         1.51 o                         
  -2  13   6          2.75          1.61         1.43 o                         
  -1  13   6         14.07         15.02         2.05 o                         
   0  13   6          3.06          1.49         2.54 o                         
   1  13   6         13.64         14.91         3.99 o                         
   2  13   6         19.75         24.00         2.57 o                         
   3  13   6         49.44         65.98         4.12 o                         
   4  13   6          2.82          3.74         2.53 o                         
   5  13   6         23.74         32.09         5.70 o                         
   6  13   6         28.64         28.23         5.76 o                         
   7  13   6          0.65          7.98         3.36 o                         
  -6  14   6          4.29          2.93         4.33 o                         
  -5  14   6         16.36         19.41         3.72 o                         
  -4  14   6          0.82          0.36         6.20 o                         
  -3  14   6          0.14          0.54         3.00 o                         
  -2  14   6          4.67          5.19         3.18 o                         
  -1  14   6         31.60         28.38         2.65 o                         
   0  14   6          5.06          4.23         1.76 o                         
   1  14   6          0.26          0.22         2.68 o                         
   2  14   6          0.25          1.17         2.16 o                         
   3  14   6          0.46          0.78         3.80 o                         
   4  14   6          0.56          0.36         2.61 o                         
 -15   0   7          8.14         11.74         3.97 o                         
 -13   0   7         49.56         39.03        14.93 o                         
 -11   0   7        128.46        115.49         8.80 o                         
  -9   0   7        233.28        233.60         7.95 o                         
  -7   0   7        631.45        599.58         9.56 o                         
  -5   0   7       1140.05       1118.15        17.00 o                         
  -3   0   7        318.63        356.34         7.42 o                         
  -1   0   7          3.81          0.63         0.72 o                         
   1   0   7       2161.66       2249.19        27.32 o                         
   3   0   7       1723.04       1753.52        21.72 o                         
   5   0   7        348.46        335.20         8.39 o                         
   7   0   7        244.63        233.17         7.60 o                         
   9   0   7          5.54          1.96         2.12 o                         
  11   0   7          9.31          8.60         4.94 o                         
  13   0   7          0.87          2.68         3.14 o                         
  15   0   7          3.14          2.91         3.85 o                         
 -16   1   7          3.80          5.27         3.13 o                         
 -15   1   7          9.30         12.21         3.59 o                         
 -14   1   7          3.00          4.64         2.90 o                         
 -13   1   7         12.84         19.14         3.18 o                         
 -12   1   7         41.22         38.80         4.53 o                         
 -11   1   7         41.39         37.53         4.75 o                         
 -10   1   7         58.09         59.05         4.86 o                         
  -9   1   7        325.60        333.42         6.46 o                         
  -8   1   7         48.23         42.63         2.03 o                         
  -7   1   7         35.87         29.11         1.74 o                         
  -6   1   7         45.99         28.31         1.64 o                         
  -5   1   7        237.16        235.16         4.46 o                         
  -4   1   7         80.42         95.43         2.46 o                         
  -3   1   7       1064.60       1084.55        13.57 o                         
  -2   1   7        928.17        985.85        14.40 o                         
  -1   1   7       1049.34       1028.13         9.45 o                         
   0   1   7        586.00        534.06         5.68 o                         
   1   1   7        130.11        117.66         2.68 o                         
   2   1   7          2.50          9.65         0.62 o                         
   3   1   7         39.17         34.86         1.52 o                         
   4   1   7          1.43          1.05         0.69 o                         
   5   1   7          7.67         13.33         1.49 o                         
   6   1   7          4.67          5.61         1.25 o                         
   7   1   7         91.77         94.41         3.46 o                         
   8   1   7         47.97         36.94         3.40 o                         
   9   1   7          0.42          1.14         1.52 o                         
  10   1   7         11.80          6.83         2.40 o                         
  11   1   7         14.71         14.09         3.20 o                         
  12   1   7         11.32          8.00         2.33 o                         
  13   1   7          0.20          0.86         2.17 o                         
  14   1   7          0.27         -0.82         2.76 o                         
  15   1   7          1.02          2.53         2.76 o                         
 -16   2   7          2.16          6.94         3.43 o                         
 -15   2   7          2.33         -0.16         3.04 o                         
 -14   2   7          0.33         -0.13         2.23 o                         
 -13   2   7          5.22          7.66         2.33 o                         
 -12   2   7         30.69         32.58         4.27 o                         
 -11   2   7         14.55         14.64         2.84 o                         
 -10   2   7         29.75         26.95         3.27 o                         
  -9   2   7         99.42        102.76         3.91 o                         
  -8   2   7        177.47        187.85         4.47 o                         
  -7   2   7          8.72          9.32         1.16 o                         
  -6   2   7        356.74        344.30         5.17 o                         
  -5   2   7         47.88         50.81         1.73 o                         
  -4   2   7        226.96        226.01         3.93 o                         
  -3   2   7        154.13        153.30         3.73 o                         
  -2   2   7        569.96        534.11         8.25 o                         
  -1   2   7        867.95        890.49         7.25 o                         
   0   2   7       1025.21        932.31         8.72 o                         
   1   2   7        354.83        379.39         5.41 o                         
   2   2   7        142.18        156.00         2.53 o                         
   3   2   7        190.42        211.65         3.29 o                         
   4   2   7         40.75         47.16         2.23 o                         
   5   2   7        353.17        334.24         5.57 o                         
   6   2   7        221.46        227.53         5.09 o                         
   7   2   7        259.13        248.46         7.04 o                         
   8   2   7         74.40         91.81         4.22 o                         
   9   2   7          2.87          0.84         1.37 o                         
  10   2   7          0.59          5.48         1.70 o                         
  11   2   7         17.02         20.08         3.03 o                         
  12   2   7          3.78          2.47         2.33 o                         
  13   2   7          0.00          0.53         2.29 o                         
  14   2   7          0.04          1.58         3.36 o                         
  15   2   7          0.28          2.60        12.03 o                         
 -16   3   7          2.15          6.71         3.21 o                         
 -15   3   7          6.21         12.71         3.70 o                         
 -14   3   7          0.11         -0.38         2.20 o                         
 -13   3   7          4.50         -0.77         2.54 o                         
 -12   3   7         22.17         22.83         3.50 o                         
 -11   3   7          1.18          0.83         1.92 o                         
 -10   3   7         41.13         38.64         3.31 o                         
  -9   3   7        129.97        125.03         4.19 o                         
  -8   3   7          2.60          1.47         0.83 o                         
  -7   3   7        276.92        259.48         4.44 o                         
  -6   3   7        340.06        338.26         5.05 o                         
  -5   3   7         69.31         83.43         2.15 o                         
  -4   3   7        147.59        145.17         2.71 o                         
  -3   3   7        864.47        888.92         9.91 o                         
  -2   3   7         38.88         40.66         1.60 o                         
  -1   3   7         23.89         24.54         1.36 o                         
   0   3   7          0.01         -0.45         0.45 o                         
   1   3   7        489.35        447.80         4.71 o                         
   2   3   7        121.21         99.34         2.04 o                         
   3   3   7         84.32         78.87         2.00 o                         
   4   3   7        110.59        113.44         2.68 o                         
   5   3   7       1260.59       1267.18        12.12 o                         
   6   3   7         21.94         27.42         1.87 o                         
   7   3   7          2.54          4.80         1.35 o                         
   8   3   7        103.84        117.59         4.34 o                         
   9   3   7         22.15         21.48         3.05 o                         
  10   3   7         44.16         50.61         4.77 o                         
  11   3   7         15.96          9.86         5.12 o                         
  12   3   7          6.81          8.98         2.57 o                         
  13   3   7          4.12          4.58         2.45 o                         
  14   3   7          0.09          3.27         3.09 o                         
  15   3   7          0.29         12.43         6.85 o                         
 -16   4   7          0.92         -4.38         4.38 o                         
 -15   4   7          5.00          8.66         3.21 o                         
 -14   4   7          3.53          0.24         2.64 o                         
 -13   4   7          1.97          3.98         2.98 o                         
 -12   4   7          0.73         -1.10         1.85 o                         
 -11   4   7         13.94         14.45         2.65 o                         
 -10   4   7         94.89        101.94         4.60 o                         
  -9   4   7         91.47         87.31         3.64 o                         
  -8   4   7         10.11         12.85         1.59 o                         
  -7   4   7        148.61        131.65         3.40 o                         
  -6   4   7          0.45         -0.57         0.57 o                         
  -5   4   7        127.16        126.66         2.68 o                         
  -4   4   7        210.72        214.48         3.27 o                         
  -3   4   7         32.48         28.51         1.17 o                         
  -2   4   7          0.63         -0.54         0.54 o                         
  -1   4   7        313.54        302.34         4.71 o                         
   0   4   7        683.58        689.12         7.97 o                         
   1   4   7        438.60        442.46         5.59 o                         
   2   4   7        101.61        101.85         2.04 o                         
   3   4   7          3.61          0.92         0.57 o                         
   4   4   7          0.11         -0.25         0.61 o                         
   5   4   7        666.04        662.00         7.82 o                         
   6   4   7        114.95        115.25         3.45 o                         
   7   4   7        365.16        407.16         6.67 o                         
   8   4   7         36.03         32.96         2.55 o                         
   9   4   7         79.75        101.34         3.95 o                         
  10   4   7        113.19        128.55         5.53 o                         
  11   4   7          2.65          3.88         2.84 o                         
  12   4   7          0.49          1.90         3.50 o                         
  13   4   7          0.36          0.32         3.90 o                         
  14   4   7          0.06          1.39         3.58 o                         
 -15   5   7          4.10         -2.13         2.71 o                         
 -14   5   7          0.43          2.73         2.98 o                         
 -13   5   7          0.09         -1.88         1.88 o                         
 -12   5   7         15.21         12.89         2.72 o                         
 -11   5   7          0.02          0.53         1.57 o                         
 -10   5   7         18.63         20.02         3.02 o                         
  -9   5   7         36.59         43.53         2.97 o                         
  -8   5   7        179.14        176.42         4.76 o                         
  -7   5   7        397.68        404.79         6.43 o                         
  -6   5   7         10.66         12.87         1.21 o                         
  -5   5   7         33.19         34.39         1.60 o                         
  -4   5   7        132.74        136.64         2.43 o                         
  -3   5   7          7.99          2.47         0.95 o                         
  -2   5   7        164.15        169.79         3.60 o                         
  -1   5   7         21.97         21.23         1.46 o                         
   0   5   7        403.78        388.96         6.10 o                         
   1   5   7        144.49        150.08         3.14 o                         
   2   5   7        111.75        109.30         2.74 o                         
   3   5   7         20.09         16.11         1.11 o                         
   4   5   7        437.36        437.41         6.06 o                         
   5   5   7         15.43          8.19         1.26 o                         
   6   5   7        196.36        198.54         4.57 o                         
   7   5   7        125.73        109.10         3.41 o                         
   8   5   7         67.45         70.20         2.99 o                         
   9   5   7        125.46        111.81         4.50 o                         
  10   5   7         10.82         12.05         2.05 o                         
  11   5   7        111.89        133.58         5.27 o                         
  12   5   7         11.18         10.80         2.59 o                         
  13   5   7          9.58         16.14         3.33 o                         
  14   5   7          3.99          2.02         3.30 o                         
 -15   6   7          0.96          2.56         4.20 o                         
 -14   6   7          1.48          4.18         3.69 o                         
 -13   6   7         30.08         27.64         4.66 o                         
 -12   6   7          3.36         -1.25         2.24 o                         
 -11   6   7          2.20          1.67         1.78 o                         
 -10   6   7         19.32         16.90         2.67 o                         
  -9   6   7          0.01          0.20         1.01 o                         
  -8   6   7          4.28          1.75         1.41 o                         
  -7   6   7          3.27          5.56         1.26 o                         
  -6   6   7        228.99        221.06         4.10 o                         
  -5   6   7        277.64        301.23         4.57 o                         
  -4   6   7         23.44         22.88         2.15 o                         
  -3   6   7        437.24        452.77         6.56 o                         
  -2   6   7        872.16        867.13        10.05 o                         
  -1   6   7          0.15          0.24         0.58 o                         
   0   6   7        460.76        456.67         6.28 o                         
   1   6   7        337.34        331.65         4.71 o                         
   2   6   7         89.47         85.01         2.15 o                         
   3   6   7         18.79         15.49         1.50 o                         
   4   6   7        866.51        905.86        12.20 o                         
   5   6   7         43.39         42.71         2.22 o                         
   6   6   7         20.22         18.16         1.85 o                         
   7   6   7         11.33          8.39         1.84 o                         
   8   6   7          1.57          0.16         0.97 o                         
   9   6   7         16.87         14.47         2.09 o                         
  10   6   7          1.84          0.40         1.85 o                         
  11   6   7          7.02          8.54         2.71 o                         
  12   6   7          0.16         -2.55         5.14 o                         
  13   6   7          0.26          0.00         2.12 o                         
 -14   7   7          0.11         -0.46         4.04 o                         
 -13   7   7          3.98          6.45         7.65 o                         
 -12   7   7          5.47          9.16         2.47 o                         
 -11   7   7          0.74          5.93         3.78 o                         
 -10   7   7         29.56         33.32         3.98 o                         
  -9   7   7         33.50         28.04         2.25 o                         
  -8   7   7          4.88          7.81         1.32 o                         
  -7   7   7         25.52         27.56         2.12 o                         
  -6   7   7         36.75         38.88         1.87 o                         
  -5   7   7         41.90         46.65         2.49 o                         
  -4   7   7          2.67          3.48         0.91 o                         
  -3   7   7        627.49        613.00         7.14 o                         
  -2   7   7        109.47        120.60         3.13 o                         
  -1   7   7         50.95         54.88         2.14 o                         
   0   7   7         42.53         51.19         2.09 o                         
   1   7   7          6.86          9.83         0.74 o                         
   2   7   7        244.53        250.56         4.34 o                         
   3   7   7         53.99         52.76         2.36 o                         
   4   7   7         13.29         11.50         1.48 o                         
   5   7   7        232.08        222.30         5.49 o                         
   6   7   7          7.51          9.89         1.52 o                         
   7   7   7          3.72          3.54         1.11 o                         
   8   7   7         20.01         21.04         2.21 o                         
   9   7   7          0.09          1.19         1.35 o                         
  10   7   7          1.06          0.19         2.04 o                         
  11   7   7         16.58         11.53         2.44 o                         
  12   7   7          7.48         12.13         2.37 o                         
  13   7   7          0.63          6.93         5.78 o                         
 -14   8   7          1.39          0.16         3.15 o                         
 -13   8   7          1.71          2.59         2.98 o                         
 -12   8   7          0.17          2.07         3.02 o                         
 -11   8   7          0.05          2.47         1.53 o                         
 -10   8   7         17.04         18.40         2.30 o                         
  -9   8   7         54.95         53.58         2.52 o                         
  -8   8   7          7.60         14.64         2.57 o                         
  -7   8   7         15.69         19.62         1.89 o                         
  -6   8   7          1.49          3.46         1.58 o                         
  -5   8   7        111.35        103.50         5.92 o                         
  -4   8   7        124.58        134.36         3.60 o                         
  -3   8   7        281.65        254.77         4.80 o                         
  -2   8   7        145.38        134.02         2.46 o                         
  -1   8   7         54.45         61.32         2.85 o                         
   0   8   7         51.10         64.06         1.66 o                         
   1   8   7          2.68         -0.56         0.56 o                         
   2   8   7         60.26         53.77         2.28 o                         
   3   8   7          6.27          4.78         0.97 o                         
   4   8   7         10.63         10.87         1.23 o                         
   5   8   7          0.32         -0.43         0.96 o                         
   6   8   7         17.34         14.99         1.79 o                         
   7   8   7         46.67         43.62         3.49 o                         
   8   8   7          8.02          7.41         1.85 o                         
   9   8   7          4.83          6.44         1.81 o                         
  10   8   7          5.03          4.67         2.89 o                         
  11   8   7          4.63          4.46         2.31 o                         
  12   8   7         12.56         14.53         2.77 o                         
 -13   9   7         16.76         33.64         4.94 o                         
 -12   9   7         17.73         20.87         3.44 o                         
 -11   9   7         12.53         19.49         3.11 o                         
 -10   9   7          1.35          1.65         1.78 o                         
  -9   9   7          5.87          7.72         1.49 o                         
  -8   9   7          0.10          0.50         1.46 o                         
  -7   9   7          9.72          8.64         1.55 o                         
  -6   9   7         80.54         85.88         3.04 o                         
  -5   9   7         37.82         29.14         1.97 o                         
  -4   9   7          4.91          6.52         1.26 o                         
  -3   9   7         25.07         18.55         1.54 o                         
  -2   9   7         61.40         68.97         2.02 o                         
  -1   9   7          1.74          1.30         1.25 o                         
   0   9   7         97.36        101.77         2.35 o                         
   1   9   7          2.00          1.75         0.74 o                         
   2   9   7          2.72          2.32         1.11 o                         
   3   9   7          0.04         -0.93         1.78 o                         
   4   9   7          2.57          1.53         1.72 o                         
   5   9   7         24.20         25.59         2.87 o                         
   6   9   7          7.34          0.38         2.48 o                         
   7   9   7          1.52          1.16         1.57 o                         
   8   9   7         48.58         57.63         4.32 o                         
   9   9   7          9.32         12.52         2.13 o                         
  10   9   7          1.22          2.12         2.30 o                         
  11   9   7          0.02          3.58         3.37 o                         
 -12  10   7          0.87          2.23         2.72 o                         
 -11  10   7          6.63         10.56         3.31 o                         
 -10  10   7          2.59         26.45        14.18 o                         
  -9  10   7          0.23         -2.17         2.17 o                         
  -8  10   7          0.20          1.94         1.18 o                         
  -7  10   7          5.77          3.43         1.32 o                         
  -6  10   7          1.82         -0.96         0.96 o                         
  -5  10   7         22.45         17.11         1.62 o                         
  -4  10   7          5.91          6.73         1.57 o                         
  -3  10   7         11.30          8.94         1.86 o                         
  -2  10   7         82.07         89.40         2.90 o                         
  -1  10   7         22.07         24.24         1.83 o                         
   0  10   7          3.07          3.17         0.92 o                         
   1  10   7        108.38         90.00         3.92 o                         
   2  10   7          1.10         -0.08         1.10 o                         
   3  10   7         51.94         48.51         3.28 o                         
   4  10   7         23.29         23.23         3.59 o                         
   5  10   7         26.91         23.14         2.82 o                         
   6  10   7          8.89          7.22         3.42 o                         
   7  10   7         12.86         11.45         3.28 o                         
   8  10   7         57.46         64.23         5.76 o                         
   9  10   7          0.43          1.59         2.53 o                         
  10  10   7          2.29          9.73         3.70 o                         
  11  10   7          1.51          1.79         3.38 o                         
 -11  11   7          1.77          0.80         5.34 o                         
 -10  11   7         11.56          8.10         6.03 o                         
  -9  11   7          8.05          7.17         3.41 o                         
  -8  11   7          0.09         -0.31         3.72 o                         
  -7  11   7          2.80         -1.30         1.43 o                         
  -6  11   7          3.37          4.59         1.77 o                         
  -5  11   7         28.28         26.12         2.07 o                         
  -4  11   7         14.54         15.90         1.64 o                         
  -3  11   7         20.86         19.95         1.77 o                         
  -2  11   7          4.76          0.63         0.96 o                         
  -1  11   7          7.45          6.17         2.17 o                         
   0  11   7         86.35         94.94         3.60 o                         
   1  11   7          3.20          1.99         1.03 o                         
   2  11   7         29.86         35.79         3.23 o                         
   3  11   7         31.62         34.72         3.50 o                         
   4  11   7          9.14          6.90         3.25 o                         
   5  11   7         17.55         20.50         3.18 o                         
   6  11   7         89.42        102.59         6.14 o                         
   7  11   7         45.21         51.41         5.70 o                         
   8  11   7         10.27         12.87         3.69 o                         
   9  11   7          0.42          7.65         3.61 o                         
  -9  12   7          0.34         -2.12         2.12 o                         
  -8  12   7          0.63         -3.85         6.90 o                         
  -7  12   7          0.40         -1.58         1.58 o                         
  -6  12   7          0.14          4.27         4.16 o                         
  -5  12   7          0.78          0.79         2.67 o                         
  -4  12   7          0.79          2.12         1.51 o                         
  -3  12   7         41.53         42.86         2.36 o                         
  -2  12   7         91.94         97.65         3.61 o                         
  -1  12   7          0.33          1.90         1.38 o                         
   0  12   7          0.00         -0.37         1.80 o                         
   1  12   7          6.33          6.75         1.55 o                         
   2  12   7          1.41          1.82         1.39 o                         
   3  12   7          0.01         -0.04         2.84 o                         
   4  12   7         87.52         91.17         7.46 o                         
   5  12   7         11.55         11.82         3.41 o                         
   6  12   7          5.21          5.98         5.46 o                         
   7  12   7         27.65         37.15         4.46 o                         
   8  12   7          1.02          0.70         2.61 o                         
  -8  13   7          2.44          5.34         4.09 o                         
  -7  13   7          5.97         -1.28         4.62 o                         
  -6  13   7         14.31         22.71         5.20 o                         
  -5  13   7          4.00         -2.19         2.76 o                         
  -4  13   7          1.66          0.51         1.61 o                         
  -3  13   7         26.83         32.46         3.50 o                         
  -2  13   7          4.99          8.84         2.21 o                         
  -1  13   7         10.88          8.80         2.08 o                         
   0  13   7          1.75          5.46         1.76 o                         
   1  13   7         25.68         28.39         3.32 o                         
   2  13   7          2.12          2.98         2.18 o                         
   3  13   7          7.49         10.20         2.19 o                         
   4  13   7          0.67          0.62         2.16 o                         
   5  13   7          3.39          9.10         6.15 o                         
   6  13   7          3.12          5.18         3.39 o                         
  -5  14   7         15.73         23.45         6.62 o                         
  -4  14   7          0.93         -1.37         4.97 o                         
  -3  14   7          6.71          0.75         3.55 o                         
  -2  14   7          8.71         10.46         4.45 o                         
  -1  14   7         13.80         12.16         6.51 o                         
   0  14   7          9.75         -1.21         2.65 o                         
   1  14   7         16.04         13.78         5.22 o                         
   2  14   7         62.56         76.04         6.41 o                         
   3  14   7         48.59         73.12         9.08 o                         
 -16   0   8         31.53         26.43         6.21 o                         
 -14   0   8          2.22          4.74         3.57 o                         
 -12   0   8          1.70          2.31         2.65 o                         
 -10   0   8         63.16         62.43         6.66 o                         
  -8   0   8         29.27         32.85         2.95 o                         
  -6   0   8        272.12        283.43        11.40 o                         
  -4   0   8       2935.89       3120.58        42.96 o                         
  -2   0   8       1136.32       1081.21        16.23 o                         
   0   0   8          0.02          0.48         0.74 o                         
   2   0   8         78.67         72.01         2.49 o                         
   4   0   8         68.82         66.81         3.51 o                         
   6   0   8          3.20          1.46         1.82 o                         
   8   0   8          1.99          1.59         2.11 o                         
  10   0   8          1.15          3.29         2.62 o                         
  12   0   8         27.44         27.63         4.90 o                         
  14   0   8          0.34          2.84         3.00 o                         
 -16   1   8          0.13         -1.35         3.46 o                         
 -15   1   8          7.11          5.96         3.73 o                         
 -14   1   8          8.89         12.68         5.91 o                         
 -13   1   8          4.68          3.99         2.45 o                         
 -12   1   8         13.67         13.88         3.37 o                         
 -11   1   8         10.21          9.59         2.52 o                         
 -10   1   8         28.62         29.02         4.09 o                         
  -9   1   8         45.95         40.35         2.59 o                         
  -8   1   8         21.27         24.86         2.01 o                         
  -7   1   8         52.43         61.31         2.30 o                         
  -6   1   8        202.83        201.23         4.46 o                         
  -5   1   8         45.84         39.18         2.30 o                         
  -4   1   8        106.45         90.66         2.51 o                         
  -3   1   8        341.07        325.33         4.76 o                         
  -2   1   8         53.12         50.56         1.63 o                         
  -1   1   8        272.01        273.43         6.27 o                         
   0   1   8        673.46        685.84        11.12 o                         
   1   1   8        126.91        130.89         2.99 o                         
   2   1   8        206.05        227.58         8.47 o                         
   3   1   8         18.68         17.70         1.26 o                         
   4   1   8         44.63         40.19         1.77 o                         
   5   1   8        638.34        627.64         9.12 o                         
   6   1   8          0.00         -0.82         0.82 o                         
   7   1   8         40.28         28.99         2.56 o                         
   8   1   8         42.94         54.90         3.91 o                         
   9   1   8         58.56         55.78         5.27 o                         
  10   1   8         29.97         29.51         3.70 o                         
  11   1   8          1.91          2.18         1.57 o                         
  12   1   8          3.71          2.51         2.13 o                         
  13   1   8          3.75          8.78         2.94 o                         
  14   1   8          0.05         -2.73         2.73 o                         
 -16   2   8          3.89          9.38         5.33 o                         
 -15   2   8          1.15         -2.38         2.38 o                         
 -14   2   8          7.86          5.71         5.49 o                         
 -13   2   8          2.70          3.21         2.11 o                         
 -12   2   8          2.72         -1.76         1.76 o                         
 -11   2   8         26.07         87.46        16.57 o                         
 -10   2   8         59.72         52.00         4.01 o                         
  -9   2   8         53.25         55.69         3.00 o                         
  -8   2   8         27.85         28.29         2.17 o                         
  -7   2   8       1531.54       1556.86        16.83 o                         
  -6   2   8         12.05         13.27         1.17 o                         
  -5   2   8          4.13          2.89         0.77 o                         
  -4   2   8        106.46        116.77         2.89 o                         
  -3   2   8          0.11          1.79         0.62 o                         
  -2   2   8        923.58        915.73        10.34 o                         
  -1   2   8        313.36        307.85         4.17 o                         
   0   2   8        214.19        193.22         3.26 o                         
   1   2   8         21.66         27.18         1.54 o                         
   2   2   8         21.47         19.80         1.44 o                         
   3   2   8         73.40         67.75         1.94 o                         
   4   2   8          1.41          2.00         0.62 o                         
   5   2   8        208.57        238.12         4.70 o                         
   6   2   8        105.21        112.80         3.60 o                         
   7   2   8        106.49        117.18         4.36 o                         
   8   2   8          0.11          1.79         1.66 o                         
   9   2   8         83.80         96.06         5.00 o                         
  10   2   8         21.98         25.88         3.67 o                         
  11   2   8          3.71          5.00         3.05 o                         
  12   2   8          1.63          1.87         1.93 o                         
  13   2   8          2.03          0.96         2.76 o                         
  14   2   8          5.67         -1.35         3.77 o                         
 -16   3   8          2.55          3.90         3.39 o                         
 -15   3   8          0.00         -1.04         7.28 o                         
 -14   3   8         10.70         17.36         3.18 o                         
 -13   3   8          2.58          5.29         2.41 o                         
 -12   3   8          8.09          6.38         2.46 o                         
 -11   3   8          5.39          1.84         3.30 o                         
 -10   3   8         11.80          9.91         1.72 o                         
  -9   3   8         45.29         45.31         2.82 o                         
  -8   3   8        110.44        109.96         3.71 o                         
  -7   3   8         42.88         41.47         2.50 o                         
  -6   3   8          0.47          0.08         0.65 o                         
  -5   3   8          6.89          3.62         0.86 o                         
  -4   3   8        571.67        558.40         7.50 o                         
  -3   3   8          0.83         -0.09         0.56 o                         
  -2   3   8        129.21        130.23         3.41 o                         
  -1   3   8        104.18        109.25         2.89 o                         
   0   3   8        111.71        112.10         2.94 o                         
   1   3   8          0.30         -0.19         0.50 o                         
   2   3   8       1689.44       1725.77        14.04 o                         
   3   3   8        379.10        402.32         5.23 o                         
   4   3   8         59.18         52.41         1.85 o                         
   5   3   8         21.48         25.66         1.88 o                         
   6   3   8        113.82        118.42         3.70 o                         
   7   3   8         38.74         39.41         2.54 o                         
   8   3   8         68.59         65.62         3.17 o                         
   9   3   8          0.01          1.47         1.46 o                         
  10   3   8         58.30         55.34         6.22 o                         
  11   3   8         20.78         27.24         3.67 o                         
  12   3   8          9.81         11.97         2.65 o                         
  13   3   8          0.00          1.75         3.76 o                         
  14   3   8          2.02          0.33         3.76 o                         
 -15   4   8          1.60         -3.27         3.27 o                         
 -14   4   8         19.16         16.06         4.38 o                         
 -13   4   8          8.38          7.87         2.84 o                         
 -12   4   8          5.18          1.62         2.32 o                         
 -11   4   8          9.20          9.86         2.03 o                         
 -10   4   8         27.62         31.28         2.60 o                         
  -9   4   8        101.77         87.80         4.19 o                         
  -8   4   8         87.36         77.75         3.44 o                         
  -7   4   8         12.37         18.34         1.60 o                         
  -6   4   8         81.19         82.99         2.39 o                         
  -5   4   8        732.28        748.00         9.37 o                         
  -4   4   8        141.91        132.97         2.89 o                         
  -3   4   8        204.85        212.45         5.22 o                         
  -2   4   8        670.48        671.24         8.25 o                         
  -1   4   8         70.33         75.63         2.32 o                         
   0   4   8         41.35         36.03         1.61 o                         
   1   4   8         52.49         52.85         2.30 o                         
   2   4   8        102.84        103.72         2.09 o                         
   3   4   8         76.46         91.77         2.18 o                         
   4   4   8         65.98         55.16         3.23 o                         
   5   4   8          8.72         10.39         1.32 o                         
   6   4   8          7.64         10.53         1.56 o                         
   7   4   8          8.84          5.07         1.43 o                         
   8   4   8         87.96         97.87         4.14 o                         
   9   4   8          0.94          2.52         1.48 o                         
  10   4   8         33.20         38.67         3.34 o                         
  11   4   8          8.88         10.76         3.25 o                         
  12   4   8          5.09          2.97         2.20 o                         
  13   4   8         11.86         12.48         2.75 o                         
  14   4   8          1.61          5.26         3.66 o                         
 -15   5   8          0.09         -3.13         3.13 o                         
 -14   5   8          0.07         -2.90         3.42 o                         
 -13   5   8          4.57          3.28         2.66 o                         
 -12   5   8          8.39          8.09         2.41 o                         
 -11   5   8          1.35          2.59         1.95 o                         
 -10   5   8         70.58         70.72         3.26 o                         
  -9   5   8         12.68         20.16         2.84 o                         
  -8   5   8         65.66         69.89         3.30 o                         
  -7   5   8        105.40        117.37         3.87 o                         
  -6   5   8         56.28         65.02         2.09 o                         
  -5   5   8         71.10         66.24         1.87 o                         
  -4   5   8         63.38         58.12         2.40 o                         
  -3   5   8        302.25        307.20         5.41 o                         
  -2   5   8        355.82        378.02         8.50 o                         
  -1   5   8          0.13          0.68         0.60 o                         
   0   5   8         53.28         48.43         1.92 o                         
   1   5   8          1.15          3.91         0.71 o                         
   2   5   8        108.16        104.54         2.36 o                         
   3   5   8          2.90          3.88         0.74 o                         
   4   5   8        405.61        415.19         6.34 o                         
   5   5   8        190.87        184.35         5.25 o                         
   6   5   8         39.56         41.91         2.34 o                         
   7   5   8        273.60        271.09         5.98 o                         
   8   5   8          8.43          8.92         1.29 o                         
   9   5   8          0.00          0.83         2.08 o                         
  10   5   8          0.26          1.34         1.68 o                         
  11   5   8          5.94          1.62         2.52 o                         
  12   5   8          0.00         -1.86         1.86 o                         
  13   5   8          4.75         -0.54         2.55 o                         
 -15   6   8          2.93          4.86         5.26 o                         
 -14   6   8          0.01          5.67         2.79 o                         
 -13   6   8          9.03          7.79         2.92 o                         
 -12   6   8          4.28          5.42         2.29 o                         
 -11   6   8         11.52          9.78         2.60 o                         
 -10   6   8          3.01          0.62         1.11 o                         
  -9   6   8          4.00          4.87         1.36 o                         
  -8   6   8         47.23         49.88         3.00 o                         
  -7   6   8        164.66        171.55         4.66 o                         
  -6   6   8          1.46         -0.41         0.66 o                         
  -5   6   8          7.19         11.63         1.13 o                         
  -4   6   8         66.75         60.52         2.62 o                         
  -3   6   8          1.56          5.77         1.04 o                         
  -2   6   8         11.00         10.81         1.30 o                         
  -1   6   8         64.91         70.79         3.04 o                         
   0   6   8          1.00          0.39         0.67 o                         
   1   6   8          8.75          6.84         0.96 o                         
   2   6   8        100.94         98.64         2.47 o                         
   3   6   8          3.99          2.90         0.78 o                         
   4   6   8        118.38        115.51         3.87 o                         
   5   6   8         28.99         27.32         1.94 o                         
   6   6   8         83.67         87.76         3.17 o                         
   7   6   8         32.81         27.91         2.73 o                         
   8   6   8         10.85          6.93         1.43 o                         
   9   6   8          0.38         -1.31         1.31 o                         
  10   6   8          1.28          0.38         1.53 o                         
  11   6   8          8.56          7.36         2.05 o                         
  12   6   8          6.82          3.29         2.13 o                         
  13   6   8          3.60         10.70         3.46 o                         
 -14   7   8          0.26          1.32         4.26 o                         
 -13   7   8          0.10          2.93         2.63 o                         
 -12   7   8         20.00         22.18         4.07 o                         
 -11   7   8         19.67         17.23         3.32 o                         
 -10   7   8          2.26          0.06         1.41 o                         
  -9   7   8         18.14         19.94         1.90 o                         
  -8   7   8         15.15         20.83         1.97 o                         
  -7   7   8         24.58         23.07         2.07 o                         
  -6   7   8         44.09         56.03         2.43 o                         
  -5   7   8         10.48          6.85         1.05 o                         
  -4   7   8         63.23         58.86         3.28 o                         
  -3   7   8         29.02         26.71         2.10 o                         
  -2   7   8         44.69         44.56         2.28 o                         
  -1   7   8        339.29        318.62         5.24 o                         
   0   7   8        134.35        136.53         3.28 o                         
   1   7   8          0.13          0.10         0.71 o                         
   2   7   8          0.02          2.15         0.92 o                         
   3   7   8         10.33          9.26         1.27 o                         
   4   7   8          0.69          1.77         0.84 o                         
   5   7   8        100.78         98.89         3.64 o                         
   6   7   8         14.06         13.25         1.82 o                         
   7   7   8          0.14         -0.82         1.14 o                         
   8   7   8         55.65         60.50         3.36 o                         
   9   7   8          4.42          2.57         1.69 o                         
  10   7   8          1.91          1.32         1.91 o                         
  11   7   8          0.62          1.85         3.04 o                         
  12   7   8          0.13          1.32         5.30 o                         
 -13   8   8          0.37          1.75         4.41 o                         
 -12   8   8          0.40          2.21         2.58 o                         
 -11   8   8          3.49          4.78         1.78 o                         
 -10   8   8          1.62          2.99         1.68 o                         
  -9   8   8          0.04         -0.57         0.99 o                         
  -8   8   8         11.77          9.60         1.44 o                         
  -7   8   8         38.58         46.73         2.91 o                         
  -6   8   8         30.76         28.38         2.29 o                         
  -5   8   8         13.96         17.61         1.48 o                         
  -4   8   8         17.60         12.69         1.73 o                         
  -3   8   8          1.61         -1.02         1.02 o                         
  -2   8   8         63.77         70.66         3.18 o                         
  -1   8   8         41.79         38.45         2.54 o                         
   0   8   8         17.84         19.03         1.67 o                         
   1   8   8        101.11        106.10         3.51 o                         
   2   8   8         39.39         40.30         1.87 o                         
   3   8   8          1.98          1.62         0.85 o                         
   4   8   8          5.40          5.40         1.22 o                         
   5   8   8         32.63         41.63         2.70 o                         
   6   8   8          1.99          1.62         1.46 o                         
   7   8   8          0.71          1.85         1.79 o                         
   8   8   8         34.28         32.12         4.07 o                         
   9   8   8          3.53          3.61         2.23 o                         
  10   8   8         12.98         17.06         2.88 o                         
  11   8   8          1.30          3.97         2.68 o                         
  12   8   8          0.94          2.43         4.44 o                         
 -13   9   8          2.50         -2.79         3.15 o                         
 -12   9   8          8.09          9.08         3.09 o                         
 -11   9   8          0.08         -1.08         1.71 o                         
 -10   9   8         14.44         12.08         2.11 o                         
  -9   9   8          0.02          1.19         1.19 o                         
  -8   9   8          3.79          4.27         1.44 o                         
  -7   9   8          2.25          3.14         1.23 o                         
  -6   9   8         22.08         16.64         1.85 o                         
  -5   9   8         14.45         14.15         1.48 o                         
  -4   9   8         41.50         49.72         4.05 o                         
  -3   9   8         14.70          8.25         1.35 o                         
  -2   9   8         10.86          7.25         1.50 o                         
  -1   9   8         31.62         33.49         2.81 o                         
   0   9   8         10.91         15.03         1.95 o                         
   1   9   8          0.55          1.86         1.01 o                         
   2   9   8         52.62         55.78         2.29 o                         
   3   9   8        107.80        102.80         3.93 o                         
   4   9   8          3.32          2.52         1.69 o                         
   5   9   8         17.44         21.16         3.63 o                         
   6   9   8         46.21         45.86         1.79 o                         
   7   9   8          5.01          4.77         1.32 o                         
   8   9   8          0.05          1.97         1.26 o                         
   9   9   8         14.03         11.28         2.40 o                         
  10   9   8         25.65         22.51         3.54 o                         
  11   9   8          0.00         -0.58         4.34 o                         
 -12  10   8         10.19         18.64         5.34 o                         
 -11  10   8          4.46          6.60         4.28 o                         
 -10  10   8          2.18          1.30         2.51 o                         
  -9  10   8          1.25         -0.75         1.47 o                         
  -8  10   8          2.66          1.30         1.95 o                         
  -7  10   8          4.85          5.64         1.39 o                         
  -6  10   8         12.25         10.99         1.61 o                         
  -5  10   8         10.93          8.84         1.70 o                         
  -4  10   8          0.88         -0.79         0.79 o                         
  -3  10   8          4.72          0.78         1.37 o                         
  -2  10   8        213.16        223.98         9.33 o                         
  -1  10   8          2.34          1.14         1.84 o                         
   0  10   8         16.70         14.81         1.83 o                         
   1  10   8         15.95         13.31         3.85 o                         
   2  10   8         17.26         17.94         1.54 o                         
   3  10   8          6.93          8.79         3.18 o                         
   4  10   8         30.02         30.00         3.02 o                         
   5  10   8         25.02         21.74         2.89 o                         
   6  10   8          0.82          1.46         1.91 o                         
   7  10   8         17.33         21.90         4.69 o                         
   8  10   8         44.10         54.69         6.34 o                         
   9  10   8         32.50         13.78        14.82 o                         
  10  10   8         10.00         18.39         6.81 o                         
 -10  11   8          0.46         -3.37         3.37 o                         
  -9  11   8         13.74         27.21         5.30 o                         
  -8  11   8         17.59         16.08         3.57 o                         
  -7  11   8          0.01         -1.41         3.07 o                         
  -6  11   8          8.00          5.69         2.29 o                         
  -5  11   8          5.15          4.93         1.64 o                         
  -4  11   8          5.60          3.44         0.79 o                         
  -3  11   8          5.23          5.37         2.41 o                         
  -2  11   8          7.72          3.90         1.76 o                         
  -1  11   8        112.96        120.48         5.78 o                         
   0  11   8         21.28         23.32         3.24 o                         
   1  11   8         53.43         58.25         3.47 o                         
   2  11   8         12.32         13.31         1.47 o                         
   3  11   8          6.81          8.75         1.49 o                         
   4  11   8         19.61         22.96         2.64 o                         
   5  11   8          0.66         -1.81         1.81 o                         
   6  11   8          6.97          3.86         2.21 o                         
   7  11   8          5.46          2.59         4.82 o                         
   8  11   8          0.90         10.02         4.05 o                         
   9  11   8         10.98          8.79         7.63 o                         
  -9  12   8          4.49          0.43         3.69 o                         
  -8  12   8          9.94          9.07         2.48 o                         
  -7  12   8          1.58          0.74         1.87 o                         
  -6  12   8          0.96         -1.08         1.73 o                         
  -5  12   8         32.03         37.09         4.70 o                         
  -4  12   8          2.50          0.78         1.54 o                         
  -3  12   8         11.27          9.49         2.19 o                         
  -2  12   8          2.57         -1.78         1.78 o                         
  -1  12   8         10.38          8.18         2.68 o                         
   0  12   8         19.22         21.28         3.17 o                         
   1  12   8          0.00          2.60         3.80 o                         
   2  12   8         10.12          6.15         1.65 o                         
   3  12   8         15.22         15.58         3.00 o                         
   4  12   8          0.34          4.85         2.86 o                         
   5  12   8          1.85          5.65         2.32 o                         
   6  12   8          0.76         -2.82         3.18 o                         
   7  12   8          8.98          6.99         4.18 o                         
  -7  13   8          0.50         -3.90         7.09 o                         
  -6  13   8          3.49          2.41         2.80 o                         
  -5  13   8          1.70          2.49         2.08 o                         
  -4  13   8          0.41         -1.59         2.20 o                         
  -3  13   8          0.76         -1.77         1.77 o                         
  -2  13   8         18.54         20.08         3.20 o                         
  -1  13   8          6.20          7.12         2.86 o                         
   0  13   8          1.19         13.78         5.74 o                         
   1  13   8         26.65         31.92         3.87 o                         
   2  13   8          1.64          0.83         4.46 o                         
   3  13   8          8.53          9.69         3.69 o                         
   4  13   8         97.96        119.11        16.85 o                         
   5  13   8         23.96         23.91         5.47 o                         
  -4  14   8          0.92         -0.72         9.16 o                         
  -3  14   8          0.81          1.19         7.57 o                         
  -2  14   8          8.33          6.38         5.46 o                         
  -1  14   8          8.37          9.68         3.77 o                         
   0  14   8          3.09         10.25         3.57 o                         
   1  14   8         17.50         19.77         7.92 o                         
   2  14   8          0.56         16.65         3.43 o                         
 -15   0   9          8.39          2.04         5.38 o                         
 -13   0   9          1.31          3.93         2.90 o                         
 -11   0   9          0.12         -2.44         2.48 o                         
  -9   0   9         83.11         88.84         5.51 o                         
  -7   0   9         29.20         28.95         3.60 o                         
  -5   0   9        388.49        415.86        10.42 o                         
  -3   0   9        235.17        259.74         5.65 o                         
  -1   0   9          0.25          0.88         0.61 o                         
   1   0   9        125.61        113.25         4.95 o                         
   3   0   9         82.03         61.83         3.80 o                         
   5   0   9        331.60        358.64        10.55 o                         
   7   0   9         45.94         47.67         4.79 o                         
   9   0   9          2.97         -0.48         2.08 o                         
  11   0   9          5.04          8.58         2.75 o                         
  13   0   9          5.46          3.01         4.66 o                         
 -16   1   9          0.30         -3.12         3.12 o                         
 -15   1   9          0.46          1.74         4.14 o                         
 -14   1   9         38.88         52.81         5.77 o                         
 -13   1   9          1.99         -0.39         2.10 o                         
 -12   1   9         47.39         44.57         4.64 o                         
 -11   1   9         14.05         16.57         3.37 o                         
 -10   1   9          5.96          4.15         1.67 o                         
  -9   1   9         11.57         11.24         1.49 o                         
  -8   1   9          5.77          0.75         1.37 o                         
  -7   1   9        427.79        414.13         8.55 o                         
  -6   1   9        254.76        253.63         4.87 o                         
  -5   1   9         44.04         38.32         1.93 o                         
  -4   1   9        280.72        298.18         5.25 o                         
  -3   1   9         75.83         74.31         2.33 o                         
  -2   1   9       2644.57       2693.17        33.16 o                         
  -1   1   9        206.44        198.92         4.28 o                         
   0   1   9        341.63        318.25         5.78 o                         
   1   1   9         41.17         44.06         1.88 o                         
   2   1   9          2.97          2.34         0.78 o                         
   3   1   9        126.93        141.01         2.45 o                         
   4   1   9         86.96         97.05         2.63 o                         
   5   1   9         33.07         31.93         2.10 o                         
   6   1   9         72.60         71.91         3.04 o                         
   7   1   9          0.82          0.17         1.00 o                         
   8   1   9          0.42         -1.49         1.49 o                         
   9   1   9          1.08          3.47         1.94 o                         
  10   1   9         41.40         51.02         4.70 o                         
  11   1   9          7.63          2.08         2.03 o                         
  12   1   9          3.71          4.48         2.38 o                         
  13   1   9          1.31          1.08         2.89 o                         
  14   1   9          0.85          1.12         2.47 o                         
 -16   2   9          3.25          5.82         3.58 o                         
 -15   2   9          0.86         -2.59         2.59 o                         
 -14   2   9          8.88         13.03         3.17 o                         
 -13   2   9          0.53         -0.54         4.29 o                         
 -12   2   9         14.23         16.84         3.01 o                         
 -11   2   9          0.66         -0.45         1.80 o                         
 -10   2   9         70.29         66.16         4.15 o                         
  -9   2   9         10.58          5.80         1.33 o                         
  -8   2   9         38.72         30.98         2.18 o                         
  -7   2   9         47.30         45.64         2.93 o                         
  -6   2   9         55.99         63.20         3.45 o                         
  -5   2   9         10.61         11.12         1.21 o                         
  -4   2   9        107.50         99.12         2.74 o                         
  -3   2   9         41.45         46.38         2.55 o                         
  -2   2   9        180.73        175.94         3.65 o                         
  -1   2   9        110.02        106.81         2.67 o                         
   0   2   9         19.36         14.42         1.12 o                         
   1   2   9          0.29         -0.28         0.63 o                         
   2   2   9          4.71          8.07         1.09 o                         
   3   2   9        305.77        311.46         5.02 o                         
   4   2   9          0.01         -0.67         0.67 o                         
   5   2   9         86.31         87.04         2.63 o                         
   6   2   9         28.80         27.78         2.29 o                         
   7   2   9         38.44         35.81         2.58 o                         
   8   2   9         33.04         39.95         5.42 o                         
   9   2   9         37.65         41.26         4.07 o                         
  10   2   9         10.05         11.81         2.70 o                         
  11   2   9          0.48          1.32         1.76 o                         
  12   2   9         16.34         10.93         2.97 o                         
  13   2   9          3.86          4.43         3.32 o                         
  14   2   9          2.38          2.67         3.18 o                         
 -15   3   9          0.73          0.75         4.48 o                         
 -14   3   9          0.24          2.08         2.78 o                         
 -13   3   9          8.73          8.86         2.78 o                         
 -12   3   9         46.50         56.05         4.92 o                         
 -11   3   9         46.30         44.41         3.64 o                         
 -10   3   9          1.39          0.21         1.26 o                         
  -9   3   9          1.27          0.47         1.41 o                         
  -8   3   9        149.93        139.81         4.41 o                         
  -7   3   9        194.55        188.99         4.30 o                         
  -6   3   9          9.03         10.68         1.44 o                         
  -5   3   9        397.32        406.45         6.21 o                         
  -4   3   9        114.96        120.62         3.09 o                         
  -3   3   9        145.52        152.88         3.05 o                         
  -2   3   9        615.23        579.24         9.93 o                         
  -1   3   9          1.97          2.98         0.86 o                         
   0   3   9         36.95         44.34         2.01 o                         
   1   3   9          5.10          3.75         0.78 o                         
   2   3   9         53.80         52.29         2.13 o                         
   3   3   9          7.39          9.92         1.20 o                         
   4   3   9          9.75         10.70         1.09 o                         
   5   3   9         18.81         19.46         2.13 o                         
   6   3   9         83.26         91.00         3.07 o                         
   7   3   9          0.07          1.63         0.94 o                         
   8   3   9          0.31          1.44         1.34 o                         
   9   3   9         37.82         44.35         3.19 o                         
  10   3   9          3.12          4.92         2.00 o                         
  11   3   9         19.36         21.27         3.78 o                         
  12   3   9          9.77          7.49         2.58 o                         
  13   3   9          0.08         -2.03         2.03 o                         
 -15   4   9          0.00          0.39         3.25 o                         
 -14   4   9          0.18         -2.07         3.60 o                         
 -13   4   9          0.07         -1.16         3.91 o                         
 -12   4   9          3.92          1.37         1.81 o                         
 -11   4   9          9.54         10.26         2.18 o                         
 -10   4   9         10.67          4.64         1.42 o                         
  -9   4   9         22.49         28.39         3.16 o                         
  -8   4   9         47.04         40.63         2.64 o                         
  -7   4   9        138.95        145.87         3.76 o                         
  -6   4   9         58.09         60.04         3.16 o                         
  -5   4   9          0.02          0.06         0.71 o                         
  -4   4   9        168.36        173.23         3.23 o                         
  -3   4   9         21.72         20.31         1.66 o                         
  -2   4   9         37.93         42.35         1.93 o                         
  -1   4   9         74.48         92.67         2.61 o                         
   0   4   9        152.10        164.96         3.97 o                         
   1   4   9        369.60        377.41         6.22 o                         
   2   4   9          6.10          6.30         0.96 o                         
   3   4   9         39.48         39.18         1.55 o                         
   4   4   9         20.04         17.42         1.37 o                         
   5   4   9         73.43         63.55         2.65 o                         
   6   4   9         63.97         72.87         2.98 o                         
   7   4   9         22.18         19.63         1.83 o                         
   8   4   9         56.98         62.85         3.64 o                         
   9   4   9          6.26          1.97         1.33 o                         
  10   4   9          7.78         12.60         2.82 o                         
  11   4   9         12.81         16.19         3.72 o                         
  12   4   9          8.96          7.12         2.50 o                         
  13   4   9          0.48         -0.41         1.95 o                         
 -15   5   9          0.86         -2.84         3.68 o                         
 -14   5   9          0.30         -2.98         2.98 o                         
 -13   5   9          0.08          0.51         2.32 o                         
 -12   5   9         19.14         24.02         3.32 o                         
 -11   5   9         29.27         29.72         3.22 o                         
 -10   5   9          6.30          7.20         1.53 o                         
  -9   5   9          4.44          4.62         1.33 o                         
  -8   5   9         30.59         27.76         2.62 o                         
  -7   5   9        250.04        269.95         5.97 o                         
  -6   5   9        127.77        129.27         3.62 o                         
  -5   5   9        271.01        234.38         4.49 o                         
  -4   5   9        114.72        109.99         3.96 o                         
  -3   5   9         81.84         68.15         2.67 o                         
  -2   5   9        431.07        422.57         6.43 o                         
  -1   5   9         85.12        103.06         2.93 o                         
   0   5   9        126.17        117.65         3.23 o                         
   1   5   9         19.35         17.11         1.83 o                         
   2   5   9         10.01          8.54         1.49 o                         
   3   5   9         11.77         12.99         1.38 o                         
   4   5   9         32.92         29.50         1.74 o                         
   5   5   9          8.08          8.77         1.25 o                         
   6   5   9         55.29         55.11         2.76 o                         
   7   5   9          0.02          3.64         1.07 o                         
   8   5   9          0.02         -0.49         1.02 o                         
   9   5   9         11.47          8.20         1.87 o                         
  10   5   9          1.71          2.58         3.64 o                         
  11   5   9          2.93          2.50         1.87 o                         
  12   5   9          0.75          0.86         1.79 o                         
  13   5   9          0.01         -1.83         2.53 o                         
 -14   6   9          0.01         -1.17         3.01 o                         
 -13   6   9          1.37          6.17         2.61 o                         
 -12   6   9          2.80          3.21         2.25 o                         
 -11   6   9          0.01         -1.04         1.51 o                         
 -10   6   9         33.21         41.03         2.86 o                         
  -9   6   9          1.00          1.65         1.42 o                         
  -8   6   9         85.84         77.00         3.13 o                         
  -7   6   9         26.92         31.61         2.08 o                         
  -6   6   9        191.33        191.96         5.34 o                         
  -5   6   9          1.48          0.87         1.47 o                         
  -4   6   9        239.70        251.88         6.07 o                         
  -3   6   9         58.53         63.40         2.53 o                         
  -2   6   9        233.52        219.52         4.58 o                         
  -1   6   9        125.05        113.79         3.59 o                         
   0   6   9         17.24         18.02         1.85 o                         
   1   6   9          5.41          5.60         1.43 o                         
   2   6   9          5.43          2.31         0.98 o                         
   3   6   9         94.99         96.59         2.77 o                         
   4   6   9         70.42         74.53         3.15 o                         
   5   6   9         37.52         33.79         1.96 o                         
   6   6   9         70.31         74.10         3.19 o                         
   7   6   9         29.30         18.22         2.07 o                         
   8   6   9         10.77         11.08         2.81 o                         
   9   6   9          6.91          4.70         2.06 o                         
  10   6   9          0.52          1.10         1.79 o                         
  11   6   9          0.02         -0.20         1.87 o                         
  12   6   9          0.31         -1.49         2.08 o                         
 -14   7   9          0.51         -4.78         4.78 o                         
 -13   7   9          0.05         -0.26         2.53 o                         
 -12   7   9          0.19         -2.42         4.46 o                         
 -11   7   9          4.84          7.98         1.94 o                         
 -10   7   9          2.61          6.48         1.37 o                         
  -9   7   9         38.94         46.73         2.91 o                         
  -8   7   9          2.72          3.19         1.40 o                         
  -7   7   9         36.96         37.23         2.70 o                         
  -6   7   9          1.59          2.54         1.49 o                         
  -5   7   9         10.72         13.11         1.86 o                         
  -4   7   9         91.36         87.16         4.22 o                         
  -3   7   9          0.11          0.46         0.95 o                         
  -2   7   9         28.91         30.79         2.30 o                         
  -1   7   9        118.76        113.68         3.70 o                         
   0   7   9        102.77        121.74         3.63 o                         
   1   7   9        263.08        257.88         5.79 o                         
   2   7   9          5.15          5.31         1.18 o                         
   3   7   9        145.20        156.55         5.92 o                         
   4   7   9          0.33          1.46         0.86 o                         
   5   7   9         31.54         35.67         4.11 o                         
   6   7   9          0.38          1.09         1.28 o                         
   7   7   9          0.01         -1.22         1.22 o                         
   8   7   9          0.73          2.60         2.91 o                         
   9   7   9          1.35          7.55         2.96 o                         
  10   7   9          2.15         -0.51         1.96 o                         
  11   7   9          0.19          0.52         2.32 o                         
  12   7   9          5.39          9.78         3.19 o                         
 -13   8   9          3.63         -0.63         9.88 o                         
 -12   8   9          4.50          4.87         4.50 o                         
 -11   8   9         43.73         46.82         4.72 o                         
 -10   8   9          0.02         -1.24         1.24 o                         
  -9   8   9          0.71          0.60         1.13 o                         
  -8   8   9         27.01         23.34         2.15 o                         
  -7   8   9          1.62         -0.54         1.08 o                         
  -6   8   9          0.00         -0.94         1.29 o                         
  -5   8   9          6.19          5.97         1.49 o                         
  -4   8   9         15.38         10.07         1.98 o                         
  -3   8   9         53.71         54.21         3.21 o                         
  -2   8   9         20.13         25.34         2.16 o                         
  -1   8   9        177.48        161.67         4.46 o                         
   0   8   9         51.16         47.89         2.53 o                         
   1   8   9          2.34          2.88         1.09 o                         
   2   8   9          1.67          0.40         0.94 o                         
   3   8   9          3.70          2.28         0.78 o                         
   4   8   9          1.47          2.39         1.31 o                         
   5   8   9         33.33         36.67         2.99 o                         
   6   8   9          1.69          1.63         1.26 o                         
   7   8   9          0.10         -1.49         1.49 o                         
   8   8   9         24.68         30.67         3.58 o                         
   9   8   9          0.11         -1.03         1.76 o                         
  10   8   9          1.66         -0.15         2.02 o                         
  11   8   9          9.44         12.63         5.04 o                         
 -12   9   9          0.54         16.01         5.42 o                         
 -11   9   9          4.47         -2.68         2.68 o                         
 -10   9   9         17.42         22.51         3.78 o                         
  -9   9   9         53.49         74.13         4.90 o                         
  -8   9   9         54.46         51.78         3.02 o                         
  -7   9   9          1.55          0.87         2.19 o                         
  -6   9   9         64.54         63.63         2.58 o                         
  -5   9   9         26.64         31.55         3.15 o                         
  -4   9   9          1.78          2.11         1.47 o                         
  -3   9   9          0.04         -1.26         1.26 o                         
  -2   9   9         23.59         25.47         2.55 o                         
  -1   9   9         43.85         33.33         2.87 o                         
   0   9   9        138.68        142.79         5.54 o                         
   1   9   9          6.66          6.61         2.05 o                         
   2   9   9          0.34          0.60         1.14 o                         
   3   9   9         10.24          8.23         1.02 o                         
   4   9   9         21.01         20.85         1.64 o                         
   5   9   9          7.58          4.78         1.38 o                         
   6   9   9         19.67         20.03         2.57 o                         
   7   9   9          7.34          8.94         2.32 o                         
   8   9   9          1.09         -1.55         2.22 o                         
   9   9   9         36.47         61.11         9.69 o                         
  10   9   9         13.23         16.65         7.01 o                         
 -11  10   9          1.72         -6.05         6.37 o                         
 -10  10   9          0.35          4.14         2.75 o                         
  -9  10   9          7.11         11.99         2.34 o                         
  -8  10   9         37.48         36.05         4.85 o                         
  -7  10   9         19.45         23.33         3.10 o                         
  -6  10   9          0.10          0.12         1.53 o                         
  -5  10   9          5.64          0.88         1.47 o                         
  -4  10   9         19.58         13.36         2.24 o                         
  -3  10   9          6.01          4.91         1.61 o                         
  -2  10   9          2.14         -0.13         1.71 o                         
  -1  10   9          6.68          7.89         1.76 o                         
   0  10   9          2.29          4.91         1.40 o                         
   1  10   9         11.14         10.45         2.44 o                         
   2  10   9         37.10         39.16         4.81 o                         
   3  10   9         13.06         13.10         1.60 o                         
   4  10   9          0.61          3.35         2.23 o                         
   5  10   9         15.41         15.65         2.77 o                         
   6  10   9         45.81         59.66         8.81 o                         
   7  10   9          1.31          0.55         1.77 o                         
   8  10   9          0.01         -2.74         6.65 o                         
   9  10   9          4.96          4.81         5.94 o                         
  -9  11   9          1.05         -1.43         4.28 o                         
  -8  11   9          3.10          0.42         4.12 o                         
  -7  11   9          0.00          1.58         1.85 o                         
  -6  11   9          0.96          3.28         2.12 o                         
  -5  11   9          3.11          1.93         1.67 o                         
  -4  11   9         12.86         10.07         2.11 o                         
  -3  11   9          0.78          1.89         2.24 o                         
  -2  11   9          8.35          5.63         1.69 o                         
  -1  11   9          0.33          0.98         2.33 o                         
   0  11   9          0.62          0.39         1.87 o                         
   1  11   9         24.77         22.83         3.20 o                         
   2  11   9          4.13         -1.15         1.86 o                         
   3  11   9          0.05         -2.13         2.27 o                         
   4  11   9         39.34         38.88         3.17 o                         
   5  11   9          3.50          1.43         2.83 o                         
   6  11   9          0.01          0.84         1.94 o                         
   7  11   9          0.34          1.13         3.75 o                         
   8  11   9          3.76          3.08         6.37 o                         
  -8  12   9          3.07          6.89         3.31 o                         
  -7  12   9          1.89         -0.35         2.45 o                         
  -6  12   9         27.12         27.43         3.67 o                         
  -5  12   9          0.64         -1.67         1.97 o                         
  -4  12   9          4.82         -1.78         1.78 o                         
  -3  12   9          0.13          1.82         2.68 o                         
  -2  12   9          0.00         -0.69         1.81 o                         
  -1  12   9          7.33         11.11         4.63 o                         
   0  12   9         14.89         19.18         4.60 o                         
   1  12   9          9.52          4.01         2.84 o                         
   2  12   9         30.57         30.12         5.00 o                         
   3  12   9          0.65          0.67         2.45 o                         
   4  12   9          1.35          2.40         8.96 o                         
   5  12   9         24.73         30.11         6.19 o                         
   6  12   9         24.78         23.90         8.20 o                         
  -6  13   9          1.61          2.43         4.69 o                         
  -5  13   9          9.68          6.44         7.01 o                         
  -4  13   9          1.48          5.29         3.97 o                         
  -3  13   9          5.97          5.78         2.20 o                         
  -2  13   9          0.21          1.54         3.26 o                         
  -1  13   9          0.12         -2.13         2.71 o                         
   0  13   9          3.07          1.35         4.24 o                         
   1  13   9         65.46         70.67         5.70 o                         
   2  13   9          4.79         14.30         5.77 o                         
   3  13   9          2.58         -4.91         5.14 o                         
   4  13   9          0.01          6.35         6.01 o                         
 -14   0  10         42.98         47.01         8.20 o                         
 -12   0  10         21.96         29.84         9.52 o                         
 -10   0  10        345.27        384.49        12.25 o                         
  -8   0  10          2.47          3.66         2.16 o                         
  -6   0  10          1.10          0.68         2.19 o                         
  -4   0  10        743.56        705.25        21.05 o                         
  -2   0  10         45.78         45.40         3.36 o                         
   0   0  10       1152.08       1194.95        40.66 o                         
   2   0  10          8.52         12.79         2.35 o                         
   4   0  10          0.53         -0.94         0.94 o                         
   6   0  10         32.67         28.07         2.53 o                         
   8   0  10          0.19          0.23         1.91 o                         
  10   0  10          7.23          8.48         3.27 o                         
  12   0  10         21.67         27.70         8.56 o                         
 -15   1  10          2.46          5.43         3.57 o                         
 -14   1  10          0.00         -0.07         2.89 o                         
 -13   1  10         34.52         56.64        15.83 o                         
 -12   1  10          8.60          7.94         2.63 o                         
 -11   1  10         25.41         27.67         3.36 o                         
 -10   1  10          0.59         -0.48         1.16 o                         
  -9   1  10          1.74          1.20         1.45 o                         
  -8   1  10          2.47          0.53         1.05 o                         
  -7   1  10        142.98        132.94         4.31 o                         
  -6   1  10         20.36         16.78         1.75 o                         
  -5   1  10         16.69         16.22         1.69 o                         
  -4   1  10         20.21         20.94         1.51 o                         
  -3   1  10         49.62         47.35         1.70 o                         
  -2   1  10        166.37        174.03         2.76 o                         
  -1   1  10        367.72        379.06         7.57 o                         
   0   1  10          8.91          5.86         1.11 o                         
   1   1  10         19.81         15.69         1.65 o                         
   2   1  10          4.18          3.04         0.80 o                         
   3   1  10         24.64         23.56         1.75 o                         
   4   1  10         73.99         80.13         2.03 o                         
   5   1  10        101.26        109.74         3.35 o                         
   6   1  10          8.50          7.71         1.38 o                         
   7   1  10          1.17          0.24         1.05 o                         
   8   1  10         36.84         34.83         3.81 o                         
   9   1  10         14.99         23.70         3.25 o                         
  10   1  10          3.24          8.96         2.31 o                         
  11   1  10         13.30         13.77         3.02 o                         
  12   1  10          0.01          0.42         2.04 o                         
  13   1  10          0.16         -1.53         2.71 o                         
 -15   2  10          4.29          3.48         7.05 o                         
 -14   2  10          3.36          2.74         2.64 o                         
 -13   2  10          0.01          2.62         2.78 o                         
 -12   2  10          4.59         11.70         5.18 o                         
 -11   2  10         18.63         12.23         2.31 o                         
 -10   2  10          0.19         -1.40         1.40 o                         
  -9   2  10        198.92        203.91         6.60 o                         
  -8   2  10        121.36        128.65         4.31 o                         
  -7   2  10        147.39        134.37         4.51 o                         
  -6   2  10          9.71          6.54         1.32 o                         
  -5   2  10        612.07        607.49        10.01 o                         
  -4   2  10          7.30          8.91         1.11 o                         
  -3   2  10        349.86        354.13         6.07 o                         
  -2   2  10         22.43         19.14         1.26 o                         
  -1   2  10        428.67        435.91         5.96 o                         
   0   2  10        146.25        150.79         3.62 o                         
   1   2  10        105.96         97.80         2.89 o                         
   2   2  10         14.81         13.08         1.62 o                         
   3   2  10          7.81         10.17         1.53 o                         
   4   2  10          5.37          4.32         0.92 o                         
   5   2  10         28.24         32.21         1.87 o                         
   6   2  10          0.74          0.25         0.86 o                         
   7   2  10          7.57         11.53         1.89 o                         
   8   2  10         17.36         15.47         3.50 o                         
   9   2  10          1.29          2.68         1.73 o                         
  10   2  10          4.31          3.55         2.31 o                         
  11   2  10         14.03          9.99         2.77 o                         
  12   2  10          4.32         -1.76         2.50 o                         
  13   2  10          0.04         -3.79         3.79 o                         
 -15   3  10          1.58         17.26         5.08 o                         
 -14   3  10          5.47          3.48         3.42 o                         
 -13   3  10          0.07         -1.06         3.80 o                         
 -12   3  10         18.27         23.06         4.48 o                         
 -11   3  10          0.89         -0.06         1.61 o                         
 -10   3  10          1.22          3.07         1.59 o                         
  -9   3  10          5.59          6.33         1.42 o                         
  -8   3  10         57.21         44.87         3.24 o                         
  -7   3  10          3.18          2.75         1.07 o                         
  -6   3  10          3.45          4.51         1.14 o                         
  -5   3  10        129.38        143.12         4.04 o                         
  -4   3  10         93.38         96.21         3.35 o                         
  -3   3  10        126.13        106.95         2.47 o                         
  -2   3  10        394.23        386.64         5.91 o                         
  -1   3  10          0.70          1.24         1.04 o                         
   0   3  10        144.82        129.48         2.83 o                         
   1   3  10         95.06         99.18         3.66 o                         
   2   3  10          1.23          2.99         0.94 o                         
   3   3  10         36.88         36.25         2.11 o                         
   4   3  10          2.44          0.04         0.59 o                         
   5   3  10          7.16          8.54         1.34 o                         
   6   3  10        267.99        282.46         6.20 o                         
   7   3  10         27.68         28.25         2.13 o                         
   8   3  10          2.76          2.51         1.30 o                         
   9   3  10          2.70          5.25         1.47 o                         
  10   3  10          2.01          0.73         1.51 o                         
  11   3  10          0.02         -0.76         2.04 o                         
  12   3  10          1.95          1.97         3.17 o                         
  13   3  10          0.08         -2.85         2.85 o                         
 -15   4  10          0.77         -2.23         2.54 o                         
 -14   4  10          5.57          5.51         4.02 o                         
 -13   4  10          9.40          9.17         2.97 o                         
 -12   4  10          4.12          0.21         2.07 o                         
 -11   4  10          0.33          3.34         1.74 o                         
 -10   4  10         45.40         43.19         2.98 o                         
  -9   4  10          1.97          3.31         1.64 o                         
  -8   4  10          1.11         -1.22         1.22 o                         
  -7   4  10         33.66         27.77         2.60 o                         
  -6   4  10        870.04        825.86        11.18 o                         
  -5   4  10        216.38        238.76         4.77 o                         
  -4   4  10         31.41         30.30         2.00 o                         
  -3   4  10        118.30        107.76         3.51 o                         
  -2   4  10          6.00          7.74         1.12 o                         
  -1   4  10        221.54        232.30         5.57 o                         
   0   4  10        489.18        499.37         8.02 o                         
   1   4  10         24.26         31.17         2.40 o                         
   2   4  10         61.09         64.50         2.31 o                         
   3   4  10         37.60         33.46         2.01 o                         
   4   4  10         19.99         25.95         1.45 o                         
   5   4  10          0.33         -0.21         1.03 o                         
   6   4  10         55.50         62.66         2.84 o                         
   7   4  10          0.01         -0.95         0.95 o                         
   8   4  10          1.71          1.56         1.40 o                         
   9   4  10          0.01         -0.42         1.22 o                         
  10   4  10          1.55          1.31         1.67 o                         
  11   4  10          0.58         -0.66         1.80 o                         
  12   4  10          0.28         -1.85         1.85 o                         
  13   4  10          1.16         -1.74         5.27 o                         
 -14   5  10          2.01         -4.73         4.73 o                         
 -13   5  10          1.31         -1.59         2.44 o                         
 -12   5  10          4.82         -0.83         2.06 o                         
 -11   5  10         11.60         12.68         2.24 o                         
 -10   5  10         37.54         37.40         2.97 o                         
  -9   5  10          8.51          8.08         1.53 o                         
  -8   5  10          0.32         -0.99         0.99 o                         
  -7   5  10         15.77         22.55         2.21 o                         
  -6   5  10         98.25         96.74         3.23 o                         
  -5   5  10         64.17         73.64         3.57 o                         
  -4   5  10        154.43        136.00         4.03 o                         
  -3   5  10        100.32        103.59         3.56 o                         
  -2   5  10        282.92        281.09         5.90 o                         
  -1   5  10         46.21         46.73         2.23 o                         
   0   5  10        368.95        367.46         7.36 o                         
   1   5  10        128.53        124.20         5.69 o                         
   2   5  10        108.65         88.51         4.50 o                         
   3   5  10          7.23         10.18         0.97 o                         
   4   5  10          5.26          4.45         0.99 o                         
   5   5  10          0.31         -0.75         0.93 o                         
   6   5  10         26.01         32.74         2.18 o                         
   7   5  10          0.30          0.14         1.15 o                         
   8   5  10          3.93          2.23         2.96 o                         
   9   5  10          1.78          3.19         3.08 o                         
  10   5  10          3.44          7.77         2.01 o                         
  11   5  10         15.48         15.23         5.08 o                         
  12   5  10          0.07         -2.12         2.12 o                         
 -14   6  10          8.80         22.42         6.21 o                         
 -13   6  10          1.38          4.84         4.13 o                         
 -12   6  10          0.01          4.32         2.58 o                         
 -11   6  10          6.14          5.53         1.93 o                         
 -10   6  10         56.69         67.31         3.37 o                         
  -9   6  10         17.09         14.66         2.84 o                         
  -8   6  10          2.86          1.64         1.08 o                         
  -7   6  10          0.29          1.03         0.98 o                         
  -6   6  10          1.09          3.78         1.89 o                         
  -5   6  10          3.65          1.72         1.18 o                         
  -4   6  10        382.78        414.46         7.58 o                         
  -3   6  10         45.33         47.59         2.55 o                         
  -2   6  10        269.01        272.11         6.02 o                         
  -1   6  10        136.53        139.91         4.54 o                         
   0   6  10          0.03          0.07         0.97 o                         
   1   6  10         41.17         39.16         2.74 o                         
   2   6  10         82.77         92.41         4.23 o                         
   3   6  10         43.20         48.35         3.44 o                         
   4   6  10          1.12          1.89         0.94 o                         
   5   6  10         34.13         42.00         2.21 o                         
   6   6  10         50.30         45.94         3.12 o                         
   7   6  10         16.19         12.82         1.82 o                         
   8   6  10          0.02          2.64         2.72 o                         
   9   6  10          6.38         11.18         2.25 o                         
  10   6  10          0.86          1.39         3.91 o                         
  11   6  10          1.83          0.64         3.07 o                         
  12   6  10          0.70         -1.85         2.57 o                         
 -13   7  10         12.82         10.95         4.48 o                         
 -12   7  10          0.50         -0.26         1.87 o                         
 -11   7  10          0.02          0.89         2.04 o                         
 -10   7  10         10.91         10.40         1.56 o                         
  -9   7  10         57.81         58.97         2.93 o                         
  -8   7  10         74.29         78.86         3.03 o                         
  -7   7  10         60.41         53.35         9.43 o                         
  -6   7  10          1.57          1.25         1.41 o                         
  -5   7  10          0.14          0.41         1.38 o                         
  -4   7  10        162.59        158.34         5.03 o                         
  -3   7  10          1.36         -0.44         1.16 o                         
  -2   7  10        100.84         85.01         3.46 o                         
  -1   7  10          8.85         10.07         1.46 o                         
   0   7  10          2.88          3.83         1.21 o                         
   1   7  10        106.51        101.63         4.63 o                         
   2   7  10         38.06         49.35         4.24 o                         
   3   7  10         25.52         20.30         2.08 o                         
   4   7  10         75.32         68.80         2.79 o                         
   5   7  10         15.02         12.96         1.65 o                         
   6   7  10         10.89          8.20         2.31 o                         
   7   7  10          0.48          1.63         1.64 o                         
   8   7  10          4.97          2.45         3.69 o                         
   9   7  10         17.81         18.55         2.78 o                         
  10   7  10          1.75          5.20         2.05 o                         
  11   7  10          0.71          2.65         2.84 o                         
 -12   8  10          0.04          2.07         2.38 o                         
 -11   8  10          1.41         -1.70         1.70 o                         
 -10   8  10          0.69          0.22         1.55 o                         
  -9   8  10          0.01          1.17         1.67 o                         
  -8   8  10          5.27          2.61         1.35 o                         
  -7   8  10         68.58         76.83         6.46 o                         
  -6   8  10         51.75         54.44         4.94 o                         
  -5   8  10         38.20         44.90         3.76 o                         
  -4   8  10         18.06         14.17         2.32 o                         
  -3   8  10         24.91         28.95         2.37 o                         
  -2   8  10          0.61         -0.24         0.91 o                         
  -1   8  10          9.11          8.50         1.46 o                         
   0   8  10          0.97          0.25         1.71 o                         
   1   8  10          1.50         -1.05         1.05 o                         
   2   8  10         84.59         79.97         4.08 o                         
   3   8  10          6.70          7.85         1.52 o                         
   4   8  10         41.53         46.10         2.30 o                         
   5   8  10          5.30          2.18         1.73 o                         
   6   8  10         42.59         36.60         4.05 o                         
   7   8  10          0.35          1.75         1.63 o                         
   8   8  10          8.72          8.55         2.92 o                         
   9   8  10          4.44         -0.55         3.55 o                         
  10   8  10          8.93          9.29         4.42 o                         
 -12   9  10          7.28          8.33         5.78 o                         
 -11   9  10          1.39         -0.39         2.22 o                         
 -10   9  10          4.15          1.80         1.85 o                         
  -9   9  10         10.56         13.48         2.58 o                         
  -8   9  10          0.42          0.14         2.60 o                         
  -7   9  10          0.58          3.48         1.74 o                         
  -6   9  10         45.46         45.99         4.36 o                         
  -5   9  10          8.34         13.29         2.91 o                         
  -4   9  10          0.01          1.15         1.55 o                         
  -3   9  10          6.15          5.43         2.03 o                         
  -2   9  10          0.52          0.72         1.43 o                         
  -1   9  10          0.05         -0.10         1.40 o                         
   0   9  10          1.95          2.41         1.18 o                         
   1   9  10          6.38          1.62         1.40 o                         
   2   9  10          3.98          2.11         1.37 o                         
   3   9  10         26.62         20.36         3.59 o                         
   4   9  10         66.40         66.34         6.23 o                         
   5   9  10          0.90          1.46         1.18 o                         
   6   9  10         19.05         19.87         1.92 o                         
   7   9  10         30.29         32.34         2.69 o                         
   8   9  10         11.05          9.54         2.72 o                         
   9   9  10          0.08          1.04         2.55 o                         
 -10  10  10          0.04         -0.82         2.21 o                         
  -9  10  10          0.04         -0.54         2.09 o                         
  -8  10  10         12.02          9.42         2.63 o                         
  -7  10  10          8.54          4.12         2.99 o                         
  -6  10  10         21.95         19.42         3.51 o                         
  -5  10  10          2.55          3.54         2.63 o                         
  -4  10  10          2.19         -0.27         1.50 o                         
  -3  10  10          0.07         -1.19         1.19 o                         
  -2  10  10          1.20         -0.23         2.20 o                         
  -1  10  10          0.10         -1.80         1.80 o                         
   0  10  10          0.20         -0.06         1.51 o                         
   1  10  10          0.16          1.08         1.82 o                         
   2  10  10         11.24         18.43         3.50 o                         
   3  10  10         10.14          7.52         2.07 o                         
   4  10  10          0.01         -1.76         3.36 o                         
   5  10  10         10.17          6.56         3.78 o                         
   6  10  10          8.64          7.70         2.25 o                         
   7  10  10          4.25          7.63         2.24 o                         
   8  10  10          4.07         -4.22         6.21 o                         
  -9  11  10          0.01         -1.30         2.26 o                         
  -8  11  10          0.81          4.04         3.20 o                         
  -7  11  10          7.85         15.95         2.82 o                         
  -6  11  10          0.27         -0.17         2.92 o                         
  -5  11  10          0.12         -0.12         2.16 o                         
  -4  11  10          8.67         10.55         3.79 o                         
  -3  11  10          0.38         -1.73         1.73 o                         
  -2  11  10         11.73         12.66         2.63 o                         
  -1  11  10          1.34          0.19         1.85 o                         
   0  11  10         13.45          7.47         2.61 o                         
   1  11  10         26.25         35.52         4.04 o                         
   2  11  10         20.51         23.50         3.95 o                         
   3  11  10          1.98          2.09         2.56 o                         
   4  11  10          3.91          0.07         3.93 o                         
   5  11  10          0.62         -2.65         2.65 o                         
   6  11  10          4.17         16.21         5.12 o                         
   7  11  10         12.19         27.56         5.66 o                         
  -7  12  10          2.62          1.47         3.97 o                         
  -6  12  10          3.26          1.20         3.28 o                         
  -5  12  10          0.38          1.27         3.02 o                         
  -4  12  10          4.93          3.18         2.17 o                         
  -3  12  10         17.91         22.31         3.45 o                         
  -2  12  10         25.95         20.84         3.95 o                         
  -1  12  10          2.52         -0.49         2.05 o                         
   0  12  10          0.92         -2.43         2.49 o                         
   1  12  10          0.03          5.28         3.28 o                         
   2  12  10         13.27         13.17         3.98 o                         
   3  12  10         49.75         65.22         7.17 o                         
   4  12  10          6.96         10.63         4.16 o                         
   5  12  10          1.32         -3.67         3.67 o                         
  -4  13  10          1.53         -2.10         2.10 o                         
  -3  13  10          6.69          9.67         4.91 o                         
  -2  13  10          0.72          0.74         4.13 o                         
  -1  13  10          0.15          4.03         4.64 o                         
   0  13  10          9.41         11.66         3.79 o                         
   1  13  10         11.72         14.00         5.02 o                         
   2  13  10         17.31          8.31         3.85 o                         
 -15   0  11          1.44          0.80         6.45 o                         
 -13   0  11          0.14          0.88         4.74 o                         
 -11   0  11         75.11         85.92         6.69 o                         
  -9   0  11         25.87         20.92         3.28 o                         
  -7   0  11        229.96        235.64         9.14 o                         
  -5   0  11         71.53         70.10         3.66 o                         
  -3   0  11        282.45        267.53         6.97 o                         
  -1   0  11         21.59         18.56         2.52 o                         
   1   0  11        101.78        110.08         6.08 o                         
   3   0  11         12.91         15.54         3.14 o                         
   5   0  11          4.59          4.32         1.46 o                         
   7   0  11        256.78        279.64         8.80 o                         
   9   0  11         35.25         31.49         6.57 o                         
  11   0  11         31.81         41.58         7.48 o                         
  13   0  11          4.13          1.73         4.78 o                         
 -15   1  11          2.60         -0.77         2.88 o                         
 -14   1  11          1.61          4.34         2.84 o                         
 -13   1  11          2.01          2.75         3.44 o                         
 -12   1  11         50.84         62.81         5.84 o                         
 -11   1  11          9.55         12.73         2.32 o                         
 -10   1  11          4.75          7.05         1.79 o                         
  -9   1  11         27.79         25.25         2.54 o                         
  -8   1  11         20.09         24.95         2.76 o                         
  -7   1  11        130.76        122.49         4.25 o                         
  -6   1  11          6.87          9.55         2.17 o                         
  -5   1  11        456.84        437.46         7.90 o                         
  -4   1  11          5.39          6.19         0.99 o                         
  -3   1  11          2.40          3.51         0.80 o                         
  -2   1  11         15.07         16.88         1.42 o                         
  -1   1  11        258.91        272.11         6.23 o                         
   0   1  11         31.93         32.72         2.37 o                         
   1   1  11         11.32         11.51         1.62 o                         
   2   1  11        153.70        138.88         3.56 o                         
   3   1  11          6.79          7.04         1.18 o                         
   4   1  11          0.60          1.11         1.01 o                         
   5   1  11          5.14          6.13         0.84 o                         
   6   1  11          6.96          7.44         1.53 o                         
   7   1  11          0.17         -0.11         2.00 o                         
   8   1  11          2.85          2.05         1.59 o                         
   9   1  11          2.56          2.77         1.86 o                         
  10   1  11          0.41          0.50         1.51 o                         
  11   1  11          0.01         -2.34         2.34 o                         
  12   1  11          0.03          0.45         2.71 o                         
  13   1  11          0.65          9.71         5.92 o                         
 -15   2  11          3.21          1.98         3.90 o                         
 -14   2  11          0.00          0.36         3.25 o                         
 -13   2  11          4.79         10.08         2.61 o                         
 -12   2  11         13.87         12.51         2.94 o                         
 -11   2  11          1.24          0.36         1.62 o                         
 -10   2  11         67.38         64.38         4.69 o                         
  -9   2  11         11.90          6.04         1.72 o                         
  -8   2  11         43.74         44.29         3.27 o                         
  -7   2  11         14.05         14.36         1.94 o                         
  -6   2  11          5.09          2.09         1.16 o                         
  -5   2  11         47.58         47.52         2.55 o                         
  -4   2  11          0.02          0.31         0.83 o                         
  -3   2  11        151.19        153.08         2.63 o                         
  -2   2  11        152.64        138.20         4.42 o                         
  -1   2  11          5.77          6.62         0.91 o                         
   0   2  11        281.91        281.09         6.10 o                         
   1   2  11          0.57          2.44         1.02 o                         
   2   2  11        448.87        456.59         7.57 o                         
   3   2  11         54.02         48.53         2.70 o                         
   4   2  11          0.05          1.51         1.00 o                         
   5   2  11          5.59          4.53         0.77 o                         
   6   2  11          2.42          1.67         1.43 o                         
   7   2  11          3.50          2.54         1.22 o                         
   8   2  11          9.65          8.80         1.66 o                         
   9   2  11          0.00         -1.54         1.54 o                         
  10   2  11          0.65          1.50         1.89 o                         
  11   2  11          7.66         11.03         2.67 o                         
  12   2  11          2.36          0.11         2.05 o                         
 -15   3  11          0.23         -5.02         5.02 o                         
 -14   3  11          0.01          9.75         4.89 o                         
 -13   3  11         12.92         13.47         3.29 o                         
 -12   3  11          0.73         -2.10         2.10 o                         
 -11   3  11          0.71          0.05         1.54 o                         
 -10   3  11         35.24         41.55         3.62 o                         
  -9   3  11         10.23          9.89         1.98 o                         
  -8   3  11          0.19         -0.71         1.23 o                         
  -7   3  11          0.39          1.17         1.01 o                         
  -6   3  11          8.86          5.15         1.42 o                         
  -5   3  11        157.22        157.63         4.33 o                         
  -4   3  11        267.53        251.87         4.84 o                         
  -3   3  11        392.21        384.52         5.52 o                         
  -2   3  11        190.98        196.22         5.85 o                         
  -1   3  11        868.17        847.79        12.25 o                         
   0   3  11          4.82          7.96         1.03 o                         
   1   3  11         60.30         61.81         2.43 o                         
   2   3  11          0.08          1.15         0.81 o                         
   3   3  11         54.11         62.34         2.92 o                         
   4   3  11        112.72        123.58         3.85 o                         
   5   3  11          0.60         -0.52         0.90 o                         
   6   3  11          3.79          6.87         2.13 o                         
   7   3  11          9.82          9.46         1.43 o                         
   8   3  11          4.59          5.40         1.42 o                         
   9   3  11          0.75          0.66         2.66 o                         
  10   3  11          1.64         -1.20         1.86 o                         
  11   3  11          0.00         -1.76         1.76 o                         
  12   3  11          0.89          0.61         3.05 o                         
 -14   4  11          0.01         -0.30         2.60 o                         
 -13   4  11          0.01         -2.46         2.46 o                         
 -12   4  11          0.25         -0.08         2.75 o                         
 -11   4  11          1.11          3.07         1.80 o                         
 -10   4  11          9.04          6.32         2.09 o                         
  -9   4  11         30.47         35.55         3.11 o                         
  -8   4  11         39.89         34.52         3.70 o                         
  -7   4  11        232.42        256.93         6.47 o                         
  -6   4  11          7.80          0.99         1.06 o                         
  -5   4  11         14.86          8.07         1.19 o                         
  -4   4  11         12.60         13.31         1.73 o                         
  -3   4  11        133.49        135.81         3.87 o                         
  -2   4  11         25.18         29.02         2.68 o                         
  -1   4  11         89.54         83.08         3.18 o                         
   0   4  11        197.61        188.55         4.84 o                         
   1   4  11         17.43         17.46         3.18 o                         
   2   4  11         16.59         15.78         1.98 o                         
   3   4  11         33.06         32.31         2.45 o                         
   4   4  11        135.78        133.20         3.77 o                         
   5   4  11          8.83          9.22         1.19 o                         
   6   4  11          3.80          5.00         1.14 o                         
   7   4  11         18.35         20.73         1.93 o                         
   8   4  11          0.01          0.58         1.30 o                         
   9   4  11          1.94          2.91         1.83 o                         
  10   4  11          0.18          2.32         1.67 o                         
  11   4  11          1.63         -1.65         2.48 o                         
  12   4  11          1.94         -0.03         4.43 o                         
 -14   5  11          3.67          8.32         3.02 o                         
 -13   5  11          1.70          0.95         2.39 o                         
 -12   5  11          9.81          9.38         2.42 o                         
 -11   5  11         13.05         18.83         2.80 o                         
 -10   5  11          4.73          4.63         1.42 o                         
  -9   5  11          1.32          1.52         1.41 o                         
  -8   5  11         69.46         80.42         3.81 o                         
  -7   5  11          9.46          9.19         1.75 o                         
  -6   5  11          6.65          5.33         1.05 o                         
  -5   5  11         46.33         45.01         2.61 o                         
  -4   5  11        104.89        116.18         5.59 o                         
  -3   5  11        123.18        114.71         5.97 o                         
  -2   5  11          7.71          4.24         1.12 o                         
  -1   5  11          1.96         -0.07         1.15 o                         
   0   5  11         44.19         39.97         2.72 o                         
   1   5  11         14.60         15.13         2.16 o                         
   2   5  11          0.94          1.03         1.74 o                         
   3   5  11         13.77         11.68         1.75 o                         
   4   5  11          6.42          5.48         0.92 o                         
   5   5  11          0.94          1.20         0.97 o                         
   6   5  11          0.52         -1.06         1.07 o                         
   7   5  11          6.17          9.73         1.47 o                         
   8   5  11         15.24         14.60         2.31 o                         
   9   5  11          4.23         -0.99         2.76 o                         
  10   5  11          2.87         -1.80         1.80 o                         
  11   5  11          2.71          4.53         2.06 o                         
 -13   6  11          4.33          5.33         2.88 o                         
 -12   6  11         15.35         19.19         2.94 o                         
 -11   6  11          2.31          2.89         2.00 o                         
 -10   6  11          1.86          2.65         1.75 o                         
  -9   6  11          2.08          0.21         1.46 o                         
  -8   6  11         15.02         14.24         2.99 o                         
  -7   6  11         26.72         21.06         1.93 o                         
  -6   6  11        278.57        283.28         7.30 o                         
  -5   6  11        225.24        248.11        10.54 o                         
  -4   6  11          0.19         -1.57         1.57 o                         
  -3   6  11          1.02          1.58         1.47 o                         
  -2   6  11         69.87         67.47         2.83 o                         
  -1   6  11          7.62          9.58         1.32 o                         
   0   6  11         95.14         90.59         3.76 o                         
   1   6  11          0.05          0.11         1.32 o                         
   2   6  11          0.00         -0.76         1.76 o                         
   3   6  11         13.95         15.23         2.33 o                         
   4   6  11          0.19          0.03         1.07 o                         
   5   6  11          6.26          4.18         1.03 o                         
   6   6  11         20.53         23.78         2.09 o                         
   7   6  11          5.92          4.17         1.82 o                         
   8   6  11          1.01          3.50         1.63 o                         
   9   6  11          4.18          6.92         2.06 o                         
  10   6  11          3.42          4.22         2.90 o                         
  11   6  11         13.90         10.86         2.75 o                         
 -13   7  11          0.49         12.27         4.86 o                         
 -12   7  11          5.31          5.86         2.42 o                         
 -11   7  11          0.01         -0.55         2.26 o                         
 -10   7  11          2.42          1.69         1.59 o                         
  -9   7  11          6.85          4.75         1.50 o                         
  -8   7  11          8.03          8.29         1.59 o                         
  -7   7  11          1.57          4.30         2.07 o                         
  -6   7  11         12.91         15.11         2.52 o                         
  -5   7  11          0.15          0.67         1.29 o                         
  -4   7  11         57.15         42.73         4.63 o                         
  -3   7  11         17.04         20.89         2.36 o                         
  -2   7  11         27.30         32.98         2.40 o                         
  -1   7  11         96.34         97.52         4.05 o                         
   0   7  11         26.85         28.56         4.76 o                         
   1   7  11         32.44         39.90         5.59 o                         
   2   7  11         17.64         13.87         2.01 o                         
   3   7  11         23.96         18.99         2.40 o                         
   4   7  11         42.70         42.91         2.95 o                         
   5   7  11         21.43         22.22         1.89 o                         
   6   7  11         30.04         34.41         2.54 o                         
   7   7  11          1.61          0.50         2.60 o                         
   8   7  11          7.07          4.37         2.07 o                         
   9   7  11          0.31         -0.08         1.86 o                         
  10   7  11          1.56         -1.60         2.27 o                         
 -12   8  11         12.55         19.42         4.14 o                         
 -11   8  11         36.44         38.97         3.33 o                         
 -10   8  11          1.57          1.02         2.29 o                         
  -9   8  11          9.18         13.34         6.67 o                         
  -8   8  11          1.33          2.36         1.86 o                         
  -7   8  11          9.17          4.34         1.82 o                         
  -6   8  11         52.71         59.63         5.24 o                         
  -5   8  11         55.94         55.58         5.01 o                         
  -4   8  11         15.27         17.12         3.81 o                         
  -3   8  11         16.80         14.38         2.11 o                         
  -2   8  11         49.63         55.10         4.27 o                         
  -1   8  11          2.30          2.06         1.38 o                         
   0   8  11          2.83          3.84         1.40 o                         
   1   8  11         33.65         39.61         5.32 o                         
   2   8  11         16.06         22.37         2.71 o                         
   3   8  11          0.53         -0.11         1.55 o                         
   4   8  11          4.63          2.58         1.47 o                         
   5   8  11         63.28         60.09         3.27 o                         
   6   8  11         63.60         57.95         3.50 o                         
   7   8  11          0.02          2.03         1.54 o                         
   8   8  11         14.65          7.29         2.55 o                         
   9   8  11         10.59          7.68         2.59 o                         
  10   8  11          3.37          3.83         2.74 o                         
 -11   9  11          6.31          5.21         6.57 o                         
 -10   9  11          2.11          2.00         3.67 o                         
  -9   9  11         10.56          8.58         2.58 o                         
  -8   9  11          0.50          0.18         1.75 o                         
  -7   9  11          0.06         -0.64         1.79 o                         
  -6   9  11          0.47         -1.26         2.37 o                         
  -5   9  11          8.23          7.69         2.04 o                         
  -4   9  11          7.10          5.94         2.19 o                         
  -3   9  11          7.28          5.94         1.79 o                         
  -2   9  11         15.28         14.35         2.21 o                         
  -1   9  11          6.56          3.95         2.01 o                         
   0   9  11          3.85          3.84         1.25 o                         
   1   9  11          3.73         -0.54         1.59 o                         
   2   9  11          0.03         -1.15         1.37 o                         
   3   9  11         10.59         11.47         3.43 o                         
   4   9  11          9.99          9.82         2.83 o                         
   5   9  11          2.17         -1.46         1.54 o                         
   6   9  11          8.59          4.01         1.77 o                         
   7   9  11          9.82         11.48         2.19 o                         
   8   9  11          3.12          4.74         6.89 o                         
 -10  10  11          1.53          5.58         3.05 o                         
  -9  10  11          0.36         -2.12         2.12 o                         
  -8  10  11          0.07         -1.77         1.77 o                         
  -7  10  11          3.26          4.96         2.14 o                         
  -6  10  11          2.03          4.43         1.92 o                         
  -5  10  11          4.95          1.96         2.12 o                         
  -4  10  11          0.47          0.51         2.53 o                         
  -3  10  11         12.60         16.16         2.44 o                         
  -2  10  11          9.29         10.67         2.23 o                         
  -1  10  11          0.09          0.30         1.50 o                         
   0  10  11         27.26         27.05         2.98 o                         
   1  10  11          1.13          4.99         2.87 o                         
   2  10  11          2.20         -3.76         4.86 o                         
   3  10  11         32.16         44.81         5.49 o                         
   4  10  11         10.90         10.97         3.29 o                         
   5  10  11          1.70         -1.37         3.31 o                         
   6  10  11          3.89          5.80         3.56 o                         
   7  10  11          0.24          4.28         8.52 o                         
  -8  11  11          1.76          1.64         2.95 o                         
  -7  11  11          8.97          5.84         2.45 o                         
  -6  11  11          1.53          2.81         2.13 o                         
  -5  11  11          7.60          4.41         2.93 o                         
  -4  11  11          1.38          2.58         3.22 o                         
  -3  11  11          7.86          9.63         4.81 o                         
  -2  11  11         13.60         15.80         3.09 o                         
  -1  11  11         38.10         38.42         4.06 o                         
   0  11  11         17.58         12.51         2.98 o                         
   1  11  11          8.21          3.33         2.78 o                         
   2  11  11          0.48          1.61         4.34 o                         
   3  11  11          0.15          0.50         3.23 o                         
   4  11  11          6.49          9.61         3.44 o                         
   5  11  11         21.49         30.23         7.25 o                         
   6  11  11          1.85          8.36         4.86 o                         
  -6  12  11          8.22          5.09         2.86 o                         
  -5  12  11          0.62          2.26         2.65 o                         
  -4  12  11          4.33         -0.86         3.59 o                         
  -3  12  11         23.52         22.88         4.05 o                         
  -2  12  11         12.15          7.60         2.68 o                         
  -1  12  11          8.23         12.93         3.38 o                         
   0  12  11          0.01         -0.11         3.45 o                         
   1  12  11          0.02         -3.09         3.09 o                         
   2  12  11          9.03         25.57         9.00 o                         
   3  12  11          6.96         11.39         4.13 o                         
   4  12  11         22.91         30.88        10.52 o                         
 -14   0  12          0.21          0.95         5.34 o                         
 -12   0  12         22.23         29.45         6.22 o                         
 -10   0  12         17.10         19.87         3.23 o                         
  -8   0  12        107.42        102.36         5.42 o                         
  -6   0  12        449.12        446.39        10.38 o                         
  -4   0  12          0.89          1.66         1.17 o                         
  -2   0  12          4.27          2.52         1.78 o                         
   0   0  12         20.50         23.13         3.33 o                         
   2   0  12         67.36         83.91         5.86 o                         
   4   0  12         12.56         10.45         2.74 o                         
   6   0  12         31.32         34.14         3.21 o                         
   8   0  12          5.13          1.87         2.00 o                         
  10   0  12          3.56          3.81         3.98 o                         
  12   0  12          3.13          3.98         6.13 o                         
 -14   1  12          7.18         14.83         4.08 o                         
 -13   1  12          0.07         -2.41         2.41 o                         
 -12   1  12         12.59         10.50         2.76 o                         
 -11   1  12          5.42          6.96         1.82 o                         
 -10   1  12         13.74         13.32         2.20 o                         
  -9   1  12         10.95         10.76         2.12 o                         
  -8   1  12         26.58         24.82         2.44 o                         
  -7   1  12          0.01         -1.10         1.10 o                         
  -6   1  12         40.56         38.79         2.48 o                         
  -5   1  12        506.18        515.31         7.58 o                         
  -4   1  12          0.09          0.53         1.25 o                         
  -3   1  12          0.01         -0.17         0.49 o                         
  -2   1  12         15.56         17.99         1.33 o                         
  -1   1  12        168.77        166.31         5.15 o                         
   0   1  12         87.81         82.30         5.16 o                         
   1   1  12          5.00          3.42         1.71 o                         
   2   1  12         37.02         33.85         3.11 o                         
   3   1  12          2.84          0.85         1.22 o                         
   4   1  12         38.23         41.27         2.71 o                         
   5   1  12         35.70         35.07         2.61 o                         
   6   1  12         20.43         19.33         1.42 o                         
   7   1  12          9.76         10.04         1.64 o                         
   8   1  12          6.93          5.48         1.53 o                         
   9   1  12         12.64         16.14         3.90 o                         
  10   1  12          1.62          0.05         1.66 o                         
  11   1  12         12.22          8.32         2.19 o                         
  12   1  12          0.00          2.36         3.86 o                         
 -14   2  12          2.23          5.15         4.22 o                         
 -13   2  12          8.69          8.25         3.01 o                         
 -12   2  12          0.29          1.08         1.90 o                         
 -11   2  12          1.57         -0.78         1.65 o                         
 -10   2  12          0.15          0.95         1.42 o                         
  -9   2  12         54.98         54.23         4.72 o                         
  -8   2  12          9.49          6.28         1.67 o                         
  -7   2  12          8.07          8.57         1.66 o                         
  -6   2  12          8.71          9.79         1.90 o                         
  -5   2  12          1.91          0.28         0.94 o                         
  -4   2  12         80.99         80.18         2.61 o                         
  -3   2  12         58.54         52.25         2.17 o                         
  -2   2  12        124.68        120.34         2.97 o                         
  -1   2  12          7.10          6.49         0.99 o                         
   0   2  12        120.12        111.92         4.86 o                         
   1   2  12        329.52        325.62         9.95 o                         
   2   2  12          1.37          3.46         1.08 o                         
   3   2  12         28.51         30.33         2.18 o                         
   4   2  12         11.22         11.16         1.63 o                         
   5   2  12          6.26          5.73         1.42 o                         
   6   2  12         31.75         27.17         2.40 o                         
   7   2  12          5.60          1.55         1.19 o                         
   8   2  12         16.91         20.74         2.39 o                         
   9   2  12          2.14          2.84         1.63 o                         
  10   2  12          1.09          0.90         1.61 o                         
  11   2  12          2.32          1.56         1.87 o                         
  12   2  12          0.01         -0.83         2.01 o                         
 -14   3  12          0.90         -0.11         2.92 o                         
 -13   3  12          0.68          0.30         2.95 o                         
 -12   3  12          0.17         -1.45         1.82 o                         
 -11   3  12          0.02         -1.61         1.61 o                         
 -10   3  12         75.85         81.73         4.35 o                         
  -9   3  12          0.66          1.51         1.45 o                         
  -8   3  12         20.78         15.57         2.09 o                         
  -7   3  12          7.94         10.40         1.55 o                         
  -6   3  12          1.67          0.84         1.10 o                         
  -5   3  12        120.19        109.74         3.72 o                         
  -4   3  12          7.25          9.67         0.94 o                         
  -3   3  12        110.00        110.24         2.54 o                         
  -2   3  12         55.64         57.79         3.66 o                         
  -1   3  12        109.09        108.50         4.30 o                         
   0   3  12         68.50         77.26         2.20 o                         
   1   3  12          1.13          2.60         0.99 o                         
   2   3  12         95.41         84.46         3.41 o                         
   3   3  12         10.82          9.44         1.53 o                         
   4   3  12          0.17          0.94         1.78 o                         
   5   3  12         32.59         35.51         3.11 o                         
   6   3  12          3.80          5.78         1.80 o                         
   7   3  12          0.47          0.87         1.14 o                         
   8   3  12          2.00          0.65         1.25 o                         
   9   3  12          0.47          0.15         1.56 o                         
  10   3  12          1.00          1.09         2.44 o                         
  11   3  12          1.23         -1.69         1.69 o                         
 -14   4  12          0.84         -0.38         4.71 o                         
 -13   4  12          0.11         -1.74         4.74 o                         
 -12   4  12          4.84          4.45         2.49 o                         
 -11   4  12         11.92         16.80         2.83 o                         
 -10   4  12          2.53          2.88         1.85 o                         
  -9   4  12          4.35          4.97         1.59 o                         
  -8   4  12          6.35          4.84         1.56 o                         
  -7   4  12          6.52          5.21         1.34 o                         
  -6   4  12         21.70         25.12         1.94 o                         
  -5   4  12          9.50          9.77         1.58 o                         
  -4   4  12         82.03         78.37         3.96 o                         
  -3   4  12         37.84         43.05         3.01 o                         
  -2   4  12          3.13          0.48         1.36 o                         
  -1   4  12        115.15        119.29         6.46 o                         
   0   4  12        148.82        138.06         8.49 o                         
   1   4  12         45.74         38.51         3.48 o                         
   2   4  12         22.89         24.78         1.91 o                         
   3   4  12          1.31          2.37         2.01 o                         
   4   4  12          2.73          0.06         1.69 o                         
   5   4  12          0.47          2.73         2.16 o                         
   6   4  12         19.68         21.41         1.68 o                         
   7   4  12          1.03          0.43         1.06 o                         
   8   4  12          0.52          0.46         2.22 o                         
   9   4  12          0.58         -1.62         1.62 o                         
  10   4  12          1.63          3.24         2.18 o                         
  11   4  12          1.85         -2.42         2.42 o                         
 -13   5  12          1.60          2.41         3.41 o                         
 -12   5  12          0.18          1.56         2.48 o                         
 -11   5  12          0.25          2.85         3.55 o                         
 -10   5  12          9.48          7.55         2.02 o                         
  -9   5  12         16.21         15.34         2.46 o                         
  -8   5  12         37.58         37.83         3.14 o                         
  -7   5  12          7.81          4.74         1.12 o                         
  -6   5  12          3.41         -0.52         1.41 o                         
  -5   5  12         15.53         21.01         2.00 o                         
  -4   5  12        213.15        211.73         7.93 o                         
  -3   5  12         32.04         34.58         2.82 o                         
  -2   5  12         27.13         24.11         3.77 o                         
  -1   5  12          2.57          0.77         1.38 o                         
   0   5  12         10.66         14.33         3.52 o                         
   1   5  12          0.02          0.02         1.33 o                         
   2   5  12         24.41         22.26         2.96 o                         
   3   5  12         24.19         26.37         5.18 o                         
   4   5  12          6.62          5.34         1.43 o                         
   5   5  12          1.81          0.42         1.36 o                         
   6   5  12         11.71          9.50         1.37 o                         
   7   5  12          5.49          9.13         1.38 o                         
   8   5  12          1.10         -0.18         2.02 o                         
   9   5  12          2.20         -0.80         1.72 o                         
  10   5  12          1.85          4.44         2.32 o                         
  11   5  12          1.52          1.92         2.34 o                         
 -13   6  12          0.21          0.26         3.01 o                         
 -12   6  12         10.24         19.13         3.45 o                         
 -11   6  12          2.23         -1.31         1.78 o                         
 -10   6  12          3.99          1.39         2.20 o                         
  -9   6  12         35.84         38.99         3.33 o                         
  -8   6  12          0.24          0.01         1.12 o                         
  -7   6  12          1.74          2.35         1.48 o                         
  -6   6  12          8.14          5.46         1.54 o                         
  -5   6  12         16.42         10.94         2.25 o                         
  -4   6  12         45.97         55.20         3.55 o                         
  -3   6  12         34.57         33.32         2.51 o                         
  -2   6  12          9.35          6.09         2.68 o                         
  -1   6  12         52.89         54.58         3.52 o                         
   0   6  12         48.61         45.51         3.11 o                         
   1   6  12          0.10         -0.32         1.39 o                         
   2   6  12         12.53          7.95         1.86 o                         
   3   6  12          8.67          8.39         1.77 o                         
   4   6  12          0.77         -0.14         1.52 o                         
   5   6  12         15.87         16.14         1.35 o                         
   6   6  12         12.42         12.91         2.12 o                         
   7   6  12         11.92         13.00         2.65 o                         
   8   6  12          4.67          4.31         1.79 o                         
   9   6  12          4.62          8.22         2.33 o                         
  10   6  12          0.04          4.01         2.35 o                         
 -12   7  12          8.38         16.94         3.00 o                         
 -11   7  12          0.49         -2.05         2.05 o                         
 -10   7  12          7.08          8.83         2.10 o                         
  -9   7  12          0.04         -0.43         1.72 o                         
  -8   7  12          8.10          7.85         2.60 o                         
  -7   7  12          5.22         -0.56         1.63 o                         
  -6   7  12         47.98         54.11         4.07 o                         
  -5   7  12          6.19          3.26         2.17 o                         
  -4   7  12        106.97        105.28         6.62 o                         
  -3   7  12         90.12         92.07         4.28 o                         
  -2   7  12         52.29         56.98         4.29 o                         
  -1   7  12         33.84         37.82         3.29 o                         
   0   7  12         31.19         33.90         3.05 o                         
   1   7  12          0.09         -0.27         1.33 o                         
   2   7  12          0.08         -1.26         1.41 o                         
   3   7  12          6.51          5.26         2.63 o                         
   4   7  12          0.72          3.48         1.93 o                         
   5   7  12         17.59         13.90         2.23 o                         
   6   7  12          0.06         -1.91         1.91 o                         
   7   7  12         28.94         28.36         2.80 o                         
   8   7  12         30.74         31.89         3.24 o                         
   9   7  12          0.04         -1.56         2.09 o                         
 -11   8  12          3.43          0.97         3.23 o                         
 -10   8  12          0.05         -0.88         2.48 o                         
  -9   8  12          0.57          1.16         2.24 o                         
  -8   8  12          0.01         -1.84         1.98 o                         
  -7   8  12         32.52         45.93         4.01 o                         
  -6   8  12          3.69          2.08         1.68 o                         
  -5   8  12          0.17         -1.43         1.43 o                         
  -4   8  12          0.04         -0.37         1.44 o                         
  -3   8  12          0.04          0.25         1.33 o                         
  -2   8  12          6.03          5.98         1.45 o                         
  -1   8  12          2.52          1.12         1.43 o                         
   0   8  12         37.88         34.85         2.94 o                         
   1   8  12         23.08         18.67         2.57 o                         
   2   8  12          5.89          1.30         2.41 o                         
   3   8  12          0.10         -0.57         1.71 o                         
   4   8  12          6.24          4.84         2.31 o                         
   5   8  12          5.66         -1.27         1.97 o                         
   6   8  12         14.83         16.05         2.04 o                         
   7   8  12          0.03         -2.09         2.09 o                         
   8   8  12         10.87         12.66         4.90 o                         
   9   8  12         11.65          4.55        11.35 o                         
 -10   9  12         27.36         25.57         4.34 o                         
  -9   9  12          1.06         -1.98         1.98 o                         
  -8   9  12          1.32         -1.79         3.09 o                         
  -7   9  12         13.29         17.64         2.89 o                         
  -6   9  12          2.12          0.84         1.89 o                         
  -5   9  12          8.68          6.12         2.24 o                         
  -4   9  12          5.98         -1.34         2.16 o                         
  -3   9  12          0.12         -1.96         2.35 o                         
  -2   9  12          2.32          2.42         1.41 o                         
  -1   9  12          2.43         -0.57         1.38 o                         
   0   9  12         62.21         68.40         4.27 o                         
   1   9  12          0.53          0.00         1.40 o                         
   2   9  12          2.65          3.93         1.93 o                         
   3   9  12          8.79          7.71         2.00 o                         
   4   9  12          0.84         -1.18         3.56 o                         
   5   9  12          7.55         14.59         2.92 o                         
   6   9  12          1.66          4.31         3.66 o                         
   7   9  12          6.28         -1.92         5.58 o                         
   8   9  12          2.44         10.67         4.78 o                         
  -9  10  12          0.89          2.74         2.84 o                         
  -8  10  12          8.75          6.58         2.37 o                         
  -7  10  12          2.01          2.87         2.02 o                         
  -6  10  12          1.68          3.59         2.07 o                         
  -5  10  12          8.35          4.72         2.61 o                         
  -4  10  12          3.58          5.74         2.09 o                         
  -3  10  12          4.57         -0.17         1.98 o                         
  -2  10  12          0.12         -1.80         1.80 o                         
  -1  10  12         21.01         21.95         3.32 o                         
   0  10  12          6.15         11.86         4.53 o                         
   1  10  12         57.29         58.52         6.05 o                         
   2  10  12          2.97          3.66         1.98 o                         
   3  10  12          3.38         -1.64         1.64 o                         
   4  10  12          0.55          3.89         2.96 o                         
   5  10  12          3.63          2.71         3.21 o                         
   6  10  12          0.44          3.97         2.76 o                         
  -7  11  12          0.71          3.40         3.56 o                         
  -6  11  12          0.42         -2.53         2.53 o                         
  -5  11  12          2.38          0.19         2.62 o                         
  -4  11  12         11.31         21.81         3.99 o                         
  -3  11  12          3.88          0.70         2.44 o                         
  -2  11  12          6.79          8.41         2.62 o                         
  -1  11  12         12.15          6.01         3.16 o                         
   0  11  12          7.46         13.65         3.54 o                         
   1  11  12          0.36          2.34         2.75 o                         
   2  11  12          0.17         -2.36         2.36 o                         
   3  11  12          2.19          3.08         3.03 o                         
   4  11  12         19.52          6.48         6.85 o                         
  -4  12  12          2.21         -2.64         2.64 o                         
  -3  12  12          9.55         12.56         6.74 o                         
  -2  12  12         11.53         14.82         3.55 o                         
  -1  12  12         11.75          7.32         7.62 o                         
   0  12  12         19.01         25.65         6.46 o                         
   1  12  12         23.34         20.25         4.33 o                         
 -13   0  13         18.48         10.41         5.03 o                         
 -11   0  13          7.41         16.18         3.59 o                         
  -9   0  13         77.30         80.90        10.68 o                         
  -7   0  13          0.20         -0.48         2.03 o                         
  -5   0  13          0.48          2.06         1.37 o                         
  -3   0  13        302.56        299.78         5.60 o                         
  -1   0  13        165.83        172.94         7.78 o                         
   1   0  13         55.93         47.14         4.96 o                         
   5   0  13          0.01          7.25         4.14 o                         
   7   0  13         33.34         40.64         4.26 o                         
   9   0  13          0.70         -0.23         2.87 o                         
  11   0  13          1.45         -1.41         2.25 o                         
 -14   1  13          0.22         -1.16         3.38 o                         
 -13   1  13          7.70         12.52         3.65 o                         
 -12   1  13         11.35         20.12         3.54 o                         
 -11   1  13          2.49          1.95         2.12 o                         
 -10   1  13          3.27          0.44         1.59 o                         
  -9   1  13          1.96          0.05         2.14 o                         
  -8   1  13         14.75         17.96         2.50 o                         
  -7   1  13          9.71          7.34         1.81 o                         
  -6   1  13         15.71         20.98         1.98 o                         
  -5   1  13         15.99         16.84         1.96 o                         
  -4   1  13        282.36        290.25         5.21 o                         
  -3   1  13         67.76         66.29         3.07 o                         
  -2   1  13         35.67         36.09         2.31 o                         
  -1   1  13        109.44        113.74         4.51 o                         
   0   1  13         38.59         38.26         3.12 o                         
   1   1  13         33.42         37.77         3.44 o                         
   2   1  13          5.62          9.07         1.99 o                         
   3   1  13         12.26          9.62         2.02 o                         
   4   1  13          0.00          2.34         2.20 o                         
   5   1  13          0.12          2.66         1.18 o                         
   6   1  13          2.38          2.03         1.48 o                         
   7   1  13          0.08         -1.23         2.53 o                         
   8   1  13          6.09          5.30         1.46 o                         
   9   1  13          0.81         -1.31         1.31 o                         
  10   1  13          1.01          5.40         2.74 o                         
  11   1  13          0.03         -0.09         1.97 o                         
 -14   2  13          5.59         10.23         3.76 o                         
 -13   2  13          1.86          8.10         3.25 o                         
 -12   2  13         17.19         20.71         3.24 o                         
 -11   2  13          2.37          1.45         1.82 o                         
 -10   2  13         36.00         37.37         3.37 o                         
  -9   2  13          2.58          4.84         1.97 o                         
  -8   2  13         32.10         35.29         3.13 o                         
  -7   2  13          8.28          7.21         1.53 o                         
  -6   2  13         22.73         24.07         1.95 o                         
  -5   2  13         12.24         16.19         1.90 o                         
  -4   2  13          0.26         -0.52         0.52 o                         
  -3   2  13          1.16          0.63         1.08 o                         
  -2   2  13         76.10         76.25         2.52 o                         
  -1   2  13          0.83          0.20         0.87 o                         
   0   2  13         47.69         47.18         3.57 o                         
   1   2  13         80.91         82.52         4.32 o                         
   2   2  13          2.34          3.77         3.18 o                         
   3   2  13         18.92         17.90         1.95 o                         
   4   2  13          0.00         -0.47         1.82 o                         
   5   2  13         15.99          9.52         1.96 o                         
   6   2  13         10.91         20.43         3.51 o                         
   7   2  13          0.97          2.97         1.60 o                         
   8   2  13         29.25         25.47         2.28 o                         
   9   2  13          2.02         -1.93         1.93 o                         
  10   2  13          1.48          1.48         1.77 o                         
  11   2  13          0.01         -0.07         2.74 o                         
 -13   3  13          1.94         -0.63         3.61 o                         
 -12   3  13          0.19          0.36         3.24 o                         
 -11   3  13         22.61         24.23         3.21 o                         
 -10   3  13          0.01          2.73         1.78 o                         
  -9   3  13          0.08          0.18         1.81 o                         
  -8   3  13          0.91          1.46         1.43 o                         
  -7   3  13         90.97        108.02         4.10 o                         
  -6   3  13          0.45         -1.60         1.60 o                         
  -5   3  13          3.90          1.24         0.85 o                         
  -4   3  13         64.23         60.41         2.11 o                         
  -3   3  13          1.96         -1.12         1.12 o                         
  -2   3  13          3.45          4.67         1.36 o                         
  -1   3  13         32.82         47.57         5.54 o                         
   0   3  13          0.96          0.00         0.67 o                         
   1   3  13        248.36        236.85         6.59 o                         
   2   3  13         25.97         26.13         2.12 o                         
   3   3  13         63.97         60.36         3.25 o                         
   4   3  13          0.14         -0.94         1.47 o                         
   5   3  13         17.84         17.73         2.46 o                         
   6   3  13          6.55          7.01         1.77 o                         
   7   3  13          3.84          5.37         2.11 o                         
   8   3  13          1.84          0.65         2.24 o                         
   9   3  13          0.78         -1.70         1.70 o                         
  10   3  13          0.26         -1.81         1.81 o                         
  11   3  13          0.57         -2.60         2.60 o                         
 -13   4  13          4.34          4.02         3.61 o                         
 -12   4  13          3.53          6.87         5.20 o                         
 -11   4  13         12.11         14.18         2.74 o                         
 -10   4  13          0.80          0.84         1.88 o                         
  -9   4  13          4.24          2.22         1.70 o                         
  -8   4  13         21.82         25.85         2.64 o                         
  -7   4  13          9.81          7.79         1.58 o                         
  -6   4  13         38.52         36.44         2.40 o                         
  -5   4  13         28.24         27.18         2.29 o                         
  -4   4  13         33.39         40.36         2.22 o                         
  -3   4  13          6.59         10.30         2.19 o                         
  -2   4  13         45.42         42.92         3.58 o                         
  -1   4  13         21.39         23.42         2.97 o                         
   0   4  13          3.18          1.53         1.96 o                         
   1   4  13          2.66          1.40         2.28 o                         
   2   4  13          6.50          9.81         2.16 o                         
   3   4  13          0.21         -1.50         2.20 o                         
   4   4  13          1.25         -0.73         1.25 o                         
   5   4  13          1.66          1.38         2.07 o                         
   6   4  13          1.22          2.64         1.59 o                         
   7   4  13          6.89          6.44         2.23 o                         
   8   4  13          9.47          6.80         2.37 o                         
   9   4  13          1.16         -0.59         2.08 o                         
  10   4  13          0.00          2.63         2.74 o                         
 -12   5  13          6.83          9.57         2.52 o                         
 -11   5  13          0.01         -1.74         1.74 o                         
 -10   5  13          0.02         -1.78         2.77 o                         
  -9   5  13          6.78         10.45         2.21 o                         
  -8   5  13          2.83          4.52         1.37 o                         
  -7   5  13          0.21          2.58         1.89 o                         
  -6   5  13          0.46         -1.29         1.83 o                         
  -5   5  13         20.08         20.90         2.55 o                         
  -4   5  13        177.82        188.69         5.32 o                         
  -3   5  13         48.75         40.74         4.55 o                         
  -2   5  13        115.37        117.78         5.60 o                         
  -1   5  13         27.03         24.72         2.99 o                         
   0   5  13         29.63         26.16         3.42 o                         
   1   5  13         71.88         74.52         4.61 o                         
   2   5  13         13.82         16.00         2.54 o                         
   3   5  13          8.65         19.16         3.60 o                         
   4   5  13          0.34         -1.17         1.17 o                         
   5   5  13          9.76          9.71         1.79 o                         
   6   5  13          3.45          3.75         2.19 o                         
   7   5  13          1.39          4.68         1.70 o                         
   8   5  13         11.29         25.83         7.13 o                         
   9   5  13          1.31         -0.30         2.60 o                         
  10   5  13          1.35         -0.14         2.19 o                         
 -12   6  13          0.18          1.97         2.42 o                         
 -11   6  13          4.26          0.16         2.24 o                         
 -10   6  13          3.87          2.88         1.83 o                         
  -9   6  13         13.79         15.55         2.09 o                         
  -8   6  13          2.51          4.51         1.82 o                         
  -7   6  13          5.80          6.20         1.59 o                         
  -6   6  13         28.29         24.66         2.52 o                         
  -5   6  13          1.27          1.27         1.41 o                         
  -4   6  13         21.10         18.85         2.10 o                         
  -3   6  13          0.49          0.78         1.08 o                         
  -2   6  13         54.95         61.00         4.33 o                         
  -1   6  13          1.09          2.31         1.86 o                         
   0   6  13         50.79         49.06         4.04 o                         
   1   6  13         34.18         38.90         5.40 o                         
   2   6  13          0.65          0.96         2.55 o                         
   3   6  13          0.44         -0.46         1.76 o                         
   4   6  13          3.65          0.72         7.33 o                         
   5   6  13          0.08         -1.63         1.63 o                         
   6   6  13          0.34          2.62         2.02 o                         
   7   6  13          2.79          0.03         1.61 o                         
   8   6  13          0.92          0.29         3.27 o                         
   9   6  13         20.92         27.97         4.02 o                         
 -11   7  13          3.41         -0.96         2.06 o                         
 -10   7  13         10.23         10.16         2.83 o                         
  -9   7  13         13.01         14.76         2.52 o                         
  -8   7  13          9.96         15.05         2.80 o                         
  -7   7  13          8.50         16.59         2.53 o                         
  -6   7  13         20.94         16.87         2.61 o                         
  -5   7  13          0.03         -0.68         1.46 o                         
  -4   7  13          0.54         -0.55         1.55 o                         
  -3   7  13         12.42         12.51         2.03 o                         
  -2   7  13          5.70          5.31         1.73 o                         
  -1   7  13         12.47         13.34         2.59 o                         
   0   7  13          4.40          3.41         1.74 o                         
   1   7  13          5.13         11.26         2.81 o                         
   2   7  13          0.03          0.57         3.54 o                         
   3   7  13          0.29          2.36         2.99 o                         
   4   7  13          0.45          7.27         2.70 o                         
   5   7  13          0.44         -1.54         1.93 o                         
   6   7  13          2.58         -1.98         1.98 o                         
   7   7  13          5.93          3.66         5.67 o                         
   8   7  13         10.56         17.92         4.83 o                         
 -10   8  13          2.72          1.67         4.70 o                         
  -9   8  13         19.03         16.67         4.12 o                         
  -8   8  13          7.98          4.59         3.26 o                         
  -7   8  13         16.61          8.76         2.36 o                         
  -6   8  13          4.84          1.98         1.93 o                         
  -5   8  13          1.99         -1.04         1.47 o                         
  -4   8  13          9.38         13.06         1.92 o                         
  -3   8  13          5.42          4.40         1.71 o                         
  -2   8  13          7.08          6.56         1.84 o                         
  -1   8  13          1.33          2.08         1.77 o                         
   0   8  13          0.07         -0.93         2.66 o                         
   1   8  13          0.49          2.66         1.89 o                         
   2   8  13         26.86         30.87         3.59 o                         
   3   8  13          0.11         -1.96         1.96 o                         
   4   8  13          0.01          1.98         1.82 o                         
   5   8  13          0.11         -2.08         4.74 o                         
   6   8  13          9.03          1.87         2.58 o                         
   7   8  13          0.09         -3.43         3.43 o                         
  -9   9  13          0.02         -3.27         3.27 o                         
  -8   9  13          2.10         -2.70         2.70 o                         
  -7   9  13          2.01         -2.22         3.75 o                         
  -6   9  13          0.86          2.43         3.43 o                         
  -5   9  13          5.87          9.26         2.22 o                         
  -4   9  13          0.02         -1.72         1.72 o                         
  -3   9  13          0.20          2.80         1.92 o                         
  -2   9  13          5.55          4.70         2.23 o                         
  -1   9  13          1.27         -0.91         2.07 o                         
   0   9  13          3.65          3.64         2.00 o                         
   1   9  13         32.65         35.61         3.59 o                         
   2   9  13          6.22          7.18         2.26 o                         
   3   9  13         32.70         31.71         3.49 o                         
   4   9  13          2.19          1.91         3.64 o                         
   5   9  13          0.64          3.08         2.48 o                         
   6   9  13          0.04         -3.58         3.58 o                         
  -7  10  13          8.00         11.40         4.70 o                         
  -6  10  13          0.36         -2.41         2.41 o                         
  -5  10  13         11.59         14.63         2.83 o                         
  -4  10  13          0.06         -0.36         2.79 o                         
  -3  10  13          2.80          2.17         3.26 o                         
  -2  10  13          3.22          0.46         3.45 o                         
  -1  10  13          0.05          0.03         2.87 o                         
   0  10  13          9.71          8.94         2.25 o                         
   1  10  13         10.61          5.30         2.14 o                         
   2  10  13          0.73          1.47         1.88 o                         
   3  10  13          0.39         -3.80         3.80 o                         
   4  10  13          1.79          3.16         3.21 o                         
   5  10  13          4.73          1.39         3.69 o                         
  -5  11  13          2.69         -3.19         3.19 o                         
  -4  11  13          3.31         -1.53         2.72 o                         
  -3  11  13          2.15          3.10         2.81 o                         
  -2  11  13          0.80          1.23         2.50 o                         
  -1  11  13          2.57          0.68         4.55 o                         
   0  11  13         13.53         22.03         3.90 o                         
   1  11  13         12.12         24.92         8.88 o                         
   2  11  13         14.94         18.74         4.43 o                         
 -12   0  14          0.20          3.69         2.60 o                         
 -10   0  14         74.99         93.41        14.14 o                         
  -8   0  14         11.32         10.85         2.70 o                         
  -6   0  14         31.99         43.60         3.59 o                         
  -4   0  14          0.13         -0.92         0.92 o                         
  -2   0  14         65.75         66.62         3.72 o                         
   0   0  14          1.40          4.09         4.30 o                         
   2   0  14         71.75         74.72         9.72 o                         
   4   0  14          3.03          4.30         2.79 o                         
   6   0  14          1.68         -0.64         3.82 o                         
   8   0  14          0.00         -0.38         4.62 o                         
  10   0  14          0.04          2.97         7.69 o                         
 -13   1  14          4.32          5.41         3.30 o                         
 -12   1  14          4.12          0.10         2.30 o                         
 -11   1  14         17.39         15.62         3.38 o                         
 -10   1  14          0.21         -0.30         2.97 o                         
  -9   1  14          6.38          5.93         1.73 o                         
  -8   1  14         22.86         27.51         2.39 o                         
  -7   1  14         25.03         22.48         2.40 o                         
  -6   1  14          0.64          0.15         0.95 o                         
  -5   1  14          3.91          4.28         1.07 o                         
  -4   1  14         48.34         45.86         2.37 o                         
  -3   1  14          8.85         10.05         1.85 o                         
  -2   1  14         20.48         15.64         1.98 o                         
  -1   1  14         28.02         30.40         2.59 o                         
   0   1  14         24.03         24.98         2.66 o                         
   1   1  14         84.16         86.21         4.32 o                         
   2   1  14         17.03         21.84         3.42 o                         
   3   1  14         28.74         24.63         3.51 o                         
   4   1  14         15.34         11.44         2.91 o                         
   5   1  14          2.45         -1.63         1.99 o                         
   6   1  14          5.19          8.53         2.98 o                         
   7   1  14          0.39         -1.04         1.43 o                         
   8   1  14          0.47         -2.33         2.33 o                         
   9   1  14          2.12          4.27         1.72 o                         
  10   1  14          1.45         -1.80         2.38 o                         
 -13   2  14          2.41          1.06         3.30 o                         
 -12   2  14          0.16          0.12         2.63 o                         
 -11   2  14         29.64         34.65         3.61 o                         
 -10   2  14          8.20          9.66         2.41 o                         
  -9   2  14          2.89          1.97         3.09 o                         
  -8   2  14          2.39          2.32         1.55 o                         
  -7   2  14         17.82         16.25         1.94 o                         
  -6   2  14          0.00         -0.91         1.01 o                         
  -5   2  14          5.59          6.33         1.67 o                         
  -4   2  14          8.11          4.59         1.86 o                         
  -3   2  14         21.68         21.47         2.26 o                         
  -2   2  14         13.11         13.18         1.52 o                         
  -1   2  14         23.86         23.31         1.99 o                         
   0   2  14          0.00          1.56         5.89 o                         
   1   2  14        139.88        150.09         7.25 o                         
   2   2  14          3.11          3.39         1.87 o                         
   3   2  14         30.08         29.05         3.67 o                         
   4   2  14          1.83          4.42         1.23 o                         
   5   2  14          6.69          8.83         3.78 o                         
   6   2  14         19.23         17.38         2.57 o                         
   7   2  14          0.79         -2.54         3.38 o                         
   8   2  14          0.34         31.62        12.35 o                         
   9   2  14          0.07         -0.26         2.56 o                         
  10   2  14          0.98         -0.06         4.90 o                         
 -13   3  14          0.24         -3.25         3.25 o                         
 -12   3  14          3.42          4.18         3.00 o                         
 -11   3  14          0.05         -0.90         1.94 o                         
 -10   3  14          2.33          5.89         2.02 o                         
  -9   3  14          3.73          1.79         1.68 o                         
  -8   3  14         45.56         53.26         3.58 o                         
  -7   3  14          0.18          3.38         1.53 o                         
  -6   3  14          1.49          1.51         1.04 o                         
  -5   3  14          0.14         -0.64         0.64 o                         
  -4   3  14         12.39         11.20         2.07 o                         
  -3   3  14         36.21         33.28         4.43 o                         
  -2   3  14          5.49          2.86         1.88 o                         
  -1   3  14          0.52         -1.78         1.78 o                         
   0   3  14          0.02          0.24         1.86 o                         
   1   3  14          2.42          0.43         1.20 o                         
   2   3  14          0.49          0.01         1.74 o                         
   3   3  14          0.28         -0.39         1.24 o                         
   4   3  14          1.71          2.82         1.34 o                         
   5   3  14          4.76          1.65         1.49 o                         
   6   3  14         19.69         24.11         4.21 o                         
   7   3  14          5.89          1.34         2.22 o                         
   8   3  14          0.19         -0.76         2.00 o                         
   9   3  14          0.66         -1.66         1.66 o                         
  10   3  14          0.16         -3.14         3.14 o                         
 -12   4  14         23.56         23.52         3.52 o                         
 -11   4  14          7.33         14.05         2.61 o                         
 -10   4  14          3.13          1.73         1.97 o                         
  -9   4  14          8.30         11.80         2.66 o                         
  -8   4  14         20.00         18.15         2.46 o                         
  -7   4  14          6.03          9.22         1.39 o                         
  -6   4  14         15.44         15.03         1.89 o                         
  -5   4  14          9.70         11.50         1.68 o                         
  -4   4  14          1.65         -0.87         1.31 o                         
  -3   4  14          0.94          1.95         1.66 o                         
  -2   4  14         41.72         32.85         3.58 o                         
  -1   4  14         25.70         22.49         4.02 o                         
   0   4  14         10.72         18.32         6.45 o                         
   1   4  14          0.00          2.61         2.24 o                         
   2   4  14         51.72         59.16         4.32 o                         
   3   4  14         61.19         54.12         4.60 o                         
   4   4  14         11.19         15.41         3.41 o                         
   5   4  14          0.77         -0.16         1.57 o                         
   6   4  14          0.14         -1.51         1.51 o                         
   7   4  14          3.02          5.05         4.18 o                         
   8   4  14          8.93          5.62         1.98 o                         
   9   4  14          1.89          4.40         1.94 o                         
 -12   5  14          5.82         20.42         7.45 o                         
 -11   5  14          0.25         -1.24         2.42 o                         
 -10   5  14          0.06         -1.10         3.10 o                         
  -9   5  14          5.17          5.79         1.65 o                         
  -8   5  14          0.17         -0.79         1.15 o                         
  -7   5  14         26.38         29.27         2.76 o
[truncated: 47,305 more chars]
