# Supplementary material for: Synthesis, crystal structure and computational analysis of 2,7-bis­(4-chloro­phen­yl)-3,3-dimethyl-1,4-diazepan-5-one
Source: Acta Crystallogr E Crystallogr Commun. 2023 Nov 30;79(Pt 12):1212–7. doi: 10.1107/S2056989023010162 (PMC10833417; doi:10.1107/S2056989023010162)
Supplement: Supplementary file 3 [file e-79-01212-Isup4.mol]

  Mrv2312 11012309442D          

  0  0  0     0  0            999 V3000
M  V30 BEGIN CTAB
M  V30 COUNTS 24 26 0 0 0
M  V30 BEGIN ATOM
M  V30 1 N 13.289 -13.8013 0 0
M  V30 2 C 14.5572 -12.9367 0 0
M  V30 3 C 14.6719 -11.4061 0 0
M  V30 4 N 13.5467 -10.3621 0 0
M  V30 5 C 12.029 -10.5909 0 0
M  V30 6 C 11.2616 -11.9201 0 0
M  V30 7 C 11.8223 -13.3489 0 0
M  V30 8 O 11.2616 -9.2616 0 0
M  V30 9 C 10.7783 -14.474 0 0
M  V30 10 C 11.2308 -15.9407 0 0
M  V30 11 C 10.1868 -17.0658 0 0
M  V30 12 C 8.6904 -16.7243 0 0
M  V30 13 C 8.238 -15.2576 0 0
M  V30 14 C 9.282 -14.1325 0 0
M  V30 15 Cl 7.6464 -17.8494 0 0
M  V30 16 C 15.8864 -13.7041 0 0
M  V30 17 C 17.2156 -12.9367 0 0
M  V30 18 C 18.5449 -13.7041 0 0
M  V30 19 C 18.5449 -15.239 0 0
M  V30 20 C 17.2156 -16.0064 0 0
M  V30 21 C 15.8864 -15.239 0 0
M  V30 22 Cl 19.8741 -16.0064 0 0
M  V30 23 C 15.6288 -10.2061 0 0
M  V30 24 C 16.1896 -11.6348 0 0
M  V30 END ATOM
M  V30 BEGIN BOND
M  V30 1 1 1 2
M  V30 2 1 2 3
M  V30 3 1 3 4
M  V30 4 1 4 5
M  V30 5 1 5 6
M  V30 6 1 6 7
M  V30 7 1 1 7
M  V30 8 2 5 8
M  V30 9 1 9 10
M  V30 10 2 10 11
M  V30 11 1 11 12
M  V30 12 2 12 13
M  V30 13 1 13 14
M  V30 14 2 9 14
M  V30 15 1 12 15
M  V30 16 1 7 9
M  V30 17 1 16 17
M  V30 18 2 17 18
M  V30 19 1 18 19
M  V30 20 2 19 20
M  V30 21 1 20 21
M  V30 22 2 16 21
M  V30 23 1 19 22
M  V30 24 1 2 16
M  V30 25 1 3 23
M  V30 26 1 3 24
M  V30 END BOND
M  V30 END CTAB
M  END
